# Supplementary material for: Cellular Biogenetic Law and Its Distortion by Protein Interactions: A Possible Unified Framework for Cancer Biology and Regenerative Medicine
Source: Int J Mol Sci. 2022 Sep 29;23(19):11486. doi: 10.3390/ijms231911486 (PMC9570048; doi:10.3390/ijms231911486)
Supplement: Supplementary file 1 [file ijms-23-11486-s001.zip]

Archive with 4 entries (4 files):
- SupFigs_S1-S17.pdf
- SupFigs_S18-S22.pdf
- SupTab_S1-S16.xls
- SupTab_S17-S32.xls
