# Supplementary material for: Cellular Biogenetic Law and Its Distortion by Protein Interactions: A Possible Unified Framework for Cancer Biology and Regenerative Medicine
Source: Int J Mol Sci. 2022 Sep 29;23(19):11486. doi: 10.3390/ijms231911486 (PMC9570048; doi:10.3390/ijms231911486)
Supplement: Supplementary file 1 [file ijms-23-11486-s001.zip › SupTab_S1-S16.xls]

## Sheet: SupTabS1
Supplementary Table S1.
Gene Ontology (GO) Biological Processes enriched in the UC genes with 0-0.25 fraction of MC proteins
in one-step interactome neighborhood of their encoded proteins.
N_sample -- the observed number of genes belonging to a GO category in the gene sample;
Ratio -- the ratio of observed to expected numbers of genes belonging to a GO category in the gene sample;
q-value -- false discovery rate (can be considered as p-value corrected for multiple comparisons).
GO_ID	GO_name	N_sample	Ratio	q-value
GO:0034641	cellular nitrogen compound metabolic process	626	2.92149	3.667e-175
GO:0046483	heterocycle metabolic process	557	3.01376	1.509e-155
GO:0006725	cellular aromatic compound metabolic process	558	2.97264	4.423e-153
GO:1901360	organic cyclic compound metabolic process	579	2.8527	7.147e-152
GO:0006139	nucleobase-containing compound metabolic process	525	3.03727	1.54e-145
GO:0010467	gene expression	455	3.40232	3.972e-141
GO:0006396	RNA processing	299	5.26347	7.94e-141
GO:0016070	RNA metabolic process	395	3.85359	1.156e-138
GO:0022613	ribonucleoprotein complex biogenesis	213	7.58694	4.035e-136
GO:0044237	cellular metabolic process	889	1.80548	4.814e-136
GO:0034660	ncRNA metabolic process	210	6.7813	1.534e-121
GO:0008152	metabolic process	910	1.67643	7.038e-119
GO:0071704	organic substance metabolic process	874	1.72369	4.633e-116
GO:0042254	ribosome biogenesis	164	8.39851	1.162e-112
GO:0034470	ncRNA processing	178	7.0137	4.332e-105
GO:0044238	primary metabolic process	830	1.73096	2.331e-104
GO:0090304	nucleic acid metabolic process	412	2.91456	1.365e-100
GO:0006364	rRNA processing	128	8.9715	5.766e-92
GO:0019752	carboxylic acid metabolic process	245	4.31288	1.334e-91
GO:0016071	mRNA metabolic process	217	4.83938	5.623e-91
GO:0016072	rRNA metabolic process	130	8.67208	7.062e-91
GO:1901566	organonitrogen compound biosynthetic process	307	3.47678	7.065e-91
GO:0044281	small molecule metabolic process	342	3.08337	2.681e-87
GO:0006807	nitrogen compound metabolic process	769	1.71749	4.741e-87
GO:0043604	amide biosynthetic process	183	5.47901	4.907e-86
GO:0043436	oxoacid metabolic process	246	3.92194	2.096e-82
GO:0006082	organic acid metabolic process	248	3.87264	6.824e-82
GO:0043603	cellular amide metabolic process	215	4.23032	1.049e-77
GO:0009058	biosynthetic process	431	2.38808	3.826e-76
GO:1901576	organic substance biosynthetic process	423	2.39257	1.365e-74
GO:0043043	peptide biosynthetic process	148	5.83162	4.969e-73
GO:0006412	translation	143	5.97516	4.16e-72
GO:0044249	cellular biosynthetic process	400	2.3535	2.817e-67
GO:0006518	peptide metabolic process	158	4.77753	7.201e-64
GO:0006520	cellular amino acid metabolic process	118	6.40971	5.546e-63
GO:0044271	cellular nitrogen compound biosynthetic process	276	2.83254	1.158e-59
GO:0006413	translational initiation	83	9.01705	4.196e-59
GO:0006614	SRP-dependent cotranslational protein targeting to membrane	69	11.0469	4.393e-58
GO:0000375	RNA splicing, via transesterification reactions	117	5.9317	5.04e-58
GO:0006613	cotranslational protein targeting to membrane	70	10.7542	1.261e-57
GO:0000377	RNA splicing, via transesterification reactions with bulged adenosine as nucleophile	116	5.94041	1.287e-57
GO:0000398	mRNA splicing, via spliceosome	116	5.94041	1.287e-57
GO:0044282	small molecule catabolic process	138	4.95026	1.558e-57
GO:0045047	protein targeting to ER	73	10.0936	4.818e-57
GO:0000956	nuclear-transcribed mRNA catabolic process	93	7.29115	2.352e-55
GO:0072599	establishment of protein localization to endoplasmic reticulum	73	9.73941	2.361e-55
GO:0006399	tRNA metabolic process	88	7.2741	3.596e-52
GO:0006402	mRNA catabolic process	94	6.6808	1.004e-51
GO:0008380	RNA splicing	127	4.80499	4.506e-51
GO:0000184	nuclear-transcribed mRNA catabolic process, nonsense-mediated decay	70	9.09969	4.715e-50
GO:0006401	RNA catabolic process	97	6.02172	1.77e-48
GO:0044270	cellular nitrogen compound catabolic process	127	4.57726	1.975e-48
GO:1901575	organic substance catabolic process	279	2.45428	4.184e-47
GO:0070972	protein localization to endoplasmic reticulum	73	7.87442	3.697e-46
GO:0046395	carboxylic acid catabolic process	97	5.67431	8.998e-46
GO:0016054	organic acid catabolic process	97	5.67431	8.998e-46
GO:0046700	heterocycle catabolic process	123	4.44363	2.629e-45
GO:0034655	nucleobase-containing compound catabolic process	115	4.67671	1.053e-44
GO:0071826	ribonucleoprotein complex subunit organization	83	6.50715	2.033e-44
GO:0019439	aromatic compound catabolic process	124	4.30588	4.389e-44
GO:0022618	ribonucleoprotein complex assembly	81	6.58807	8.015e-44
GO:1901361	organic cyclic compound catabolic process	128	4.13336	1.881e-43
GO:0019080	viral gene expression	68	7.895	4.747e-43
GO:0006397	mRNA processing	127	4.06654	2.91e-42
GO:0009056	catabolic process	296	2.22102	2.421e-41
GO:0042273	ribosomal large subunit biogenesis	51	10.6258	2.619e-41
GO:0006605	protein targeting	107	4.57139	1.907e-40
GO:0006612	protein targeting to membrane	73	6.77008	2.187e-40
GO:0055114	oxidation-reduction process	181	2.96331	4.667e-40
GO:0044248	cellular catabolic process	264	2.28272	2.774e-38
GO:1901605	alpha-amino acid metabolic process	76	6.05194	6.761e-38
GO:0072594	establishment of protein localization to organelle	114	4.02293	3.098e-37
GO:0019083	viral transcription	59	7.87158	3.964e-37
GO:0044283	small molecule biosynthetic process	131	3.51401	3.011e-36
GO:0002181	cytoplasmic translation	47	9.92842	7.14e-36
GO:0009987	cellular process	1099	1.11072	8.726e-36
GO:0042274	ribosomal small subunit biogenesis	45	9.37571	1.151e-32
GO:0006886	intracellular protein transport	171	2.70919	1.813e-32
GO:0032787	monocarboxylic acid metabolic process	118	3.43159	2.16e-31
GO:0043170	macromolecule metabolic process	584	1.45947	4.599e-29
GO:0043648	dicarboxylic acid metabolic process	47	7.77007	4.851e-29
GO:0055086	nucleobase-containing small molecule metabolic process	111	3.33647	2.849e-28
GO:0044085	cellular component biogenesis	313	1.83664	1.406e-27
GO:0043039	tRNA aminoacylation	34	10.7734	1.473e-27
GO:0006418	tRNA aminoacylation for protein translation	33	11.1536	1.543e-27
GO:0043038	amino acid activation	34	10.5535	4.407e-27
GO:0090150	establishment of protein localization to membrane	76	4.39514	4.454e-27
GO:0008033	tRNA processing	53	6.24886	5.994e-27
GO:0034645	cellular macromolecule biosynthetic process	219	2.13244	1.447e-26
GO:0009063	cellular amino acid catabolic process	51	6.41061	1.526e-26
GO:0030490	maturation of SSU-rRNA	34	10.1397	3.435e-26
GO:0009451	RNA modification	58	5.34637	2.386e-25
GO:0006400	tRNA modification	43	7.34841	3.037e-25
GO:0009059	macromolecule biosynthetic process	219	2.06502	1.271e-24
GO:0006790	sulfur compound metabolic process	86	3.66391	1.308e-24
GO:0071705	nitrogen compound transport	233	1.97647	1.077e-23
GO:0033365	protein localization to organelle	130	2.67194	1.501e-23
GO:0000460	maturation of 5.8S rRNA	27	11.4071	7.643e-23
GO:0072329	monocarboxylic acid catabolic process	47	5.95705	9.535e-23
GO:0046907	intracellular transport	200	2.04704	1.001e-21
GO:1901135	carbohydrate derivative metabolic process	152	2.34229	1.077e-21
GO:0042255	ribosome assembly	34	8.08004	1.462e-21
GO:0006091	generation of precursor metabolites and energy	87	3.29161	1.779e-21
GO:1901606	alpha-amino acid catabolic process	42	6.32474	1.813e-21
GO:0019693	ribose phosphate metabolic process	77	3.58144	2.821e-21
GO:0072521	purine-containing compound metabolic process	81	3.44125	3.075e-21
GO:0000469	cleavage involved in rRNA processing	23	12.4935	5.493e-21
GO:0000462	maturation of SSU-rRNA from tricistronic rRNA transcript (SSU-rRNA, 5.8S rRNA, LSU-rRNA)	26	10.4065	2.561e-20
GO:0009117	nucleotide metabolic process	87	3.16561	2.768e-20
GO:0042886	amide transport	200	1.98687	3.597e-20
GO:0015031	protein transport	194	2.00861	4.866e-20
GO:0006753	nucleoside phosphate metabolic process	87	3.11347	8.713e-20
GO:0009259	ribonucleotide metabolic process	73	3.51358	1.281e-19
GO:0015833	peptide transport	195	1.97987	1.993e-19
GO:0006163	purine nucleotide metabolic process	73	3.39539	1.059e-18
GO:0009062	fatty acid catabolic process	38	6.02042	1.764e-18
GO:0046394	carboxylic acid biosynthetic process	69	3.50988	1.787e-18
GO:0016053	organic acid biosynthetic process	69	3.49818	2.159e-18
GO:0071702	organic substance transport	248	1.75603	3.459e-18
GO:0006090	pyruvate metabolic process	32	7.05368	5.66e-18
GO:0000466	maturation of 5.8S rRNA from tricistronic rRNA transcript (SSU-rRNA, 5.8S rRNA, LSU-rRNA)	20	12.1676	9.756e-18
GO:0045184	establishment of protein localization	194	1.9098	1.532e-17
GO:1901137	carbohydrate derivative biosynthetic process	102	2.59426	2.955e-17
GO:0019395	fatty acid oxidation	34	6.30637	3.039e-17
GO:0000027	ribosomal large subunit assembly	21	11.0138	4.073e-17
GO:0046390	ribose phosphate biosynthetic process	48	4.39792	7.13e-17
GO:0009165	nucleotide biosynthetic process	56	3.81942	1.179e-16
GO:0006635	fatty acid beta-oxidation	28	7.47133	1.67e-16
GO:0034440	lipid oxidation	34	6.01305	1.773e-16
GO:0009150	purine ribonucleotide metabolic process	66	3.33497	1.968e-16
GO:1901293	nucleoside phosphate biosynthetic process	56	3.76872	2.227e-16
GO:1901564	organonitrogen compound metabolic process	476	1.38851	2.486e-16
GO:0072522	purine-containing compound biosynthetic process	47	4.3063	4.035e-16
GO:0009260	ribonucleotide biosynthetic process	45	4.33182	1.627e-15
GO:0070727	cellular macromolecule localization	192	1.82628	2.938e-15
GO:0006631	fatty acid metabolic process	66	3.15669	3.731e-15
GO:0008652	cellular amino acid biosynthetic process	31	5.89368	1.088e-14
GO:0000470	maturation of LSU-rRNA	19	10.3207	1.334e-14
GO:0034613	cellular protein localization	189	1.80452	1.867e-14
GO:0005996	monosaccharide metabolic process	49	3.78307	2.475e-14
GO:0035383	thioester metabolic process	33	5.2833	4.937e-14
GO:0006637	acyl-CoA metabolic process	33	5.2833	4.937e-14
GO:0031163	metallo-sulfur cluster assembly	17	11.2418	5.395e-14
GO:0016226	iron-sulfur cluster assembly	17	11.2418	5.395e-14
GO:0035384	thioester biosynthetic process	23	7.77374	5.706e-14
GO:0071616	acyl-CoA biosynthetic process	23	7.77374	5.706e-14
GO:0019637	organophosphate metabolic process	122	2.1255	7.862e-14
GO:0006099	tricarboxylic acid cycle	20	8.94676	1.18e-13
GO:0006164	purine nucleotide biosynthetic process	42	4.12128	1.257e-13
GO:0044272	sulfur compound biosynthetic process	45	3.82361	2.553e-13
GO:0000479	endonucleolytic cleavage of tricistronic rRNA transcript (SSU-rRNA, 5.8S rRNA, LSU-rRNA)	14	13.3083	2.862e-13
GO:0000478	endonucleolytic cleavage involved in rRNA processing	14	13.3083	2.862e-13
GO:1901607	alpha-amino acid biosynthetic process	26	6.37817	3.024e-13
GO:0009064	glutamine family amino acid metabolic process	27	6.03906	4.55e-13
GO:0072657	protein localization to membrane	82	2.52465	4.72e-13
GO:0016052	carbohydrate catabolic process	35	4.62898	6.058e-13
GO:0034033	purine nucleoside bisphosphate biosynthetic process	25	6.4447	7.427e-13
GO:0034030	ribonucleoside bisphosphate biosynthetic process	25	6.4447	7.427e-13
GO:0033866	nucleoside bisphosphate biosynthetic process	25	6.4447	7.427e-13
GO:0043928	exonucleolytic catabolism of deadenylated mRNA	19	8.75698	9.94e-13
GO:0006084	acetyl-CoA metabolic process	18	9.12569	1.832e-12
GO:0000291	nuclear-transcribed mRNA catabolic process, exonucleolytic	19	8.25658	4.262e-12
GO:0009112	nucleobase metabolic process	19	8.25658	4.262e-12
GO:0034032	purine nucleoside bisphosphate metabolic process	36	4.24451	4.617e-12
GO:0033865	nucleoside bisphosphate metabolic process	36	4.24451	4.617e-12
GO:0033875	ribonucleoside bisphosphate metabolic process	36	4.24451	4.617e-12
GO:0009152	purine ribonucleotide biosynthetic process	38	3.98594	8.254e-12
GO:0005975	carbohydrate metabolic process	76	2.48585	1.044e-11
GO:0034622	cellular protein-containing complex assembly	111	2.04885	1.922e-11
GO:0006450	regulation of translational fidelity	14	11.207	2.055e-11
GO:1901362	organic cyclic compound biosynthetic process	142	1.8491	2.489e-11
GO:0044242	cellular lipid catabolic process	45	3.37156	2.996e-11
GO:0009156	ribonucleoside monophosphate biosynthetic process	18	8.05208	3.374e-11
GO:0002183	cytoplasmic translational initiation	17	8.61871	3.406e-11
GO:0006085	acetyl-CoA biosynthetic process	12	13.0367	4.458e-11
GO:0044265	cellular macromolecule catabolic process	117	1.97504	4.965e-11
GO:0009124	nucleoside monophosphate biosynthetic process	20	6.9134	6.621e-11
GO:0009066	aspartate family amino acid metabolic process	21	6.51835	7.303e-11
GO:0090501	RNA phosphodiester bond hydrolysis	38	3.65798	1.414e-10
GO:0006575	cellular modified amino acid metabolic process	41	3.44524	1.534e-10
GO:1904874	positive regulation of telomerase RNA localization to Cajal body	12	12.1676	2.026e-10
GO:0009069	serine family amino acid metabolic process	18	7.39921	2.128e-10
GO:0046112	nucleobase biosynthetic process	13	10.9846	2.154e-10
GO:0002098	tRNA wobble uridine modification	13	10.9846	2.154e-10
GO:0019318	hexose metabolic process	37	3.63065	3.422e-10
GO:0000245	spliceosomal complex assembly	22	5.76912	3.899e-10
GO:0002097	tRNA wobble base modification	14	9.67877	4.26e-10
GO:0006536	glutamate metabolic process	16	8.11173	5.555e-10
GO:0046364	monosaccharide biosynthetic process	21	5.9148	6.673e-10
GO:0001732	formation of cytoplasmic translation initiation complex	12	11.4071	7.256e-10
GO:0090407	organophosphate biosynthetic process	77	2.26087	8.807e-10
GO:0010608	posttranscriptional regulation of gene expression	79	2.22922	9.619e-10
GO:0018130	heterocycle biosynthetic process	124	1.84357	1.056e-09
GO:0006096	glycolytic process	18	6.84427	1.06e-09
GO:0046365	monosaccharide catabolic process	22	5.48539	1.21e-09
GO:0006487	protein N-linked glycosylation	24	5.00038	1.41e-09
GO:0006757	ATP generation from ADP	18	6.67734	1.746e-09
GO:0051649	establishment of localization in cell	231	1.50402	2.257e-09
GO:0009081	branched-chain amino acid metabolic process	14	8.51731	4.627e-09
GO:1904872	regulation of telomerase RNA localization to Cajal body	12	10.1397	6.213e-09
GO:1904816	positive regulation of protein localization to chromosome, telomeric region	10	12.6746	6.607e-09
GO:0106074	aminoacyl-tRNA metabolism involved in translational fidelity	10	12.6746	6.607e-09
GO:0071025	RNA surveillance	11	11.1536	7.831e-09
GO:0015931	nucleobase-containing compound transport	46	2.83254	8.345e-09
GO:0009057	macromolecule catabolic process	122	1.79454	8.626e-09
GO:0009068	aspartate family amino acid catabolic process	13	8.98743	8.712e-09
GO:1901657	glycosyl compound metabolic process	31	3.71255	9.2e-09
GO:0032259	methylation	52	2.61021	1.153e-08
GO:0000447	endonucleolytic cleavage in ITS1 to separate SSU-rRNA from 5.8S rRNA and LSU-rRNA from tricistronic rRNA transcript (SSU-rRNA, 5.8S rRNA, LSU-rRNA)	9	13.6885	1.562e-08
GO:0034427	nuclear-transcribed mRNA catabolic process, exonucleolytic, 3'-5'	9	13.6885	1.562e-08
GO:1904851	positive regulation of establishment of protein localization to telomere	9	13.6885	1.562e-08
GO:0006165	nucleoside diphosphate phosphorylation	20	5.33666	1.667e-08
GO:0006760	folic acid-containing compound metabolic process	14	7.8864	1.717e-08
GO:0034475	U4 snRNA 3'-end processing	8	15.2095	2.505e-08
GO:0071027	nuclear RNA surveillance	10	11.6996	2.507e-08
GO:0000244	spliceosomal tri-snRNP complex assembly	10	11.6996	2.507e-08
GO:0071028	nuclear mRNA surveillance	10	11.6996	2.507e-08
GO:0000154	rRNA modification	16	6.57708	2.733e-08
GO:0006457	protein folding	41	2.92765	2.838e-08
GO:0046939	nucleotide phosphorylation	20	5.15576	3.269e-08
GO:0008104	protein localization	209	1.49519	3.97e-08
GO:0042558	pteridine-containing compound metabolic process	15	6.9134	4.035e-08
GO:0043574	peroxisomal transport	22	4.64734	4.26e-08
GO:0031123	RNA 3'-end processing	31	3.49255	4.385e-08
GO:0000288	nuclear-transcribed mRNA catabolic process, deadenylation-dependent decay	20	5.06983	4.501e-08
GO:0046031	ADP metabolic process	18	5.58716	5.254e-08
GO:0016042	lipid catabolic process	50	2.55193	5.357e-08
GO:0019438	aromatic compound biosynthetic process	119	1.75381	5.566e-08
GO:0070203	regulation of establishment of protein localization to telomere	9	12.4441	7.387e-08
GO:1904871	positive regulation of protein localization to Cajal body	9	12.4441	7.387e-08
GO:1904869	regulation of protein localization to Cajal body	9	12.4441	7.387e-08
GO:1904814	regulation of protein localization to chromosome, telomeric region	10	10.8639	7.722e-08
GO:0072662	protein localization to peroxisome	21	4.69705	7.97e-08
GO:0072663	establishment of protein localization to peroxisome	21	4.69705	7.97e-08
GO:0006625	protein targeting to peroxisome	21	4.69705	7.97e-08
GO:0001510	RNA methylation	23	4.31874	8.287e-08
GO:0009161	ribonucleoside monophosphate metabolic process	18	5.36806	1.067e-07
GO:0046653	tetrahydrofolate metabolic process	11	9.29469	1.295e-07
GO:0009083	branched-chain amino acid catabolic process	12	8.29609	1.414e-07
GO:0033036	macromolecule localization	232	1.43497	1.474e-07
GO:0006417	regulation of translation	56	2.33351	1.517e-07
GO:1901570	fatty acid derivative biosynthetic process	24	4.01129	1.834e-07
GO:0006403	RNA localization	39	2.82462	1.996e-07
GO:0006544	glycine metabolic process	10	10.1397	2.064e-07
GO:0000463	maturation of LSU-rRNA from tricistronic rRNA transcript (SSU-rRNA, 5.8S rRNA, LSU-rRNA)	10	10.1397	2.064e-07
GO:0065003	protein-containing complex assembly	139	1.63126	2.282e-07
GO:0009123	nucleoside monophosphate metabolic process	21	4.4361	2.423e-07
GO:0006006	glucose metabolic process	27	3.60225	2.445e-07
GO:0070202	regulation of establishment of protein localization to chromosome	9	11.4071	2.58e-07
GO:0019319	hexose biosynthetic process	17	5.38669	2.706e-07
GO:0046655	folic acid metabolic process	11	8.80549	2.743e-07
GO:0016032	viral process	94	1.84476	2.863e-07
GO:0042398	cellular modified amino acid biosynthetic process	16	5.53072	4.914e-07
GO:0009084	glutamine family amino acid biosynthetic process	10	9.50593	4.995e-07
GO:0009116	nucleoside metabolic process	25	3.69162	5.231e-07
GO:0007031	peroxisome organization	22	4.08059	5.577e-07
GO:0006144	purine nucleobase metabolic process	11	8.36522	5.577e-07
GO:0009168	purine ribonucleoside monophosphate biosynthetic process	11	8.36522	5.577e-07
GO:0000959	mitochondrial RNA metabolic process	15	5.8498	5.762e-07
GO:0006094	gluconeogenesis	16	5.40782	6.969e-07
GO:0006767	water-soluble vitamin metabolic process	22	4.03143	6.996e-07
GO:0006098	pentose-phosphate shunt	9	10.5296	7.503e-07
GO:0009113	purine nucleobase biosynthetic process	8	12.1676	8.14e-07
GO:0030488	tRNA methylation	15	5.70356	8.497e-07
GO:0009185	ribonucleoside diphosphate metabolic process	19	4.51532	9.009e-07
GO:0009060	aerobic respiration	21	4.09486	1.078e-06
GO:0006744	ubiquinone biosynthetic process	10	8.94676	1.078e-06
GO:1901663	quinone biosynthetic process	10	8.94676	1.078e-06
GO:0016074	snoRNA metabolic process	10	8.94676	1.078e-06
GO:0009132	nucleoside diphosphate metabolic process	21	4.04303	1.372e-06
GO:0006734	NADH metabolic process	14	5.9148	1.458e-06
GO:1901659	glycosyl compound biosynthetic process	15	5.43196	1.786e-06
GO:0034248	regulation of cellular amide metabolic process	59	2.12142	1.83e-06
GO:0046148	pigment biosynthetic process	16	5.06983	1.911e-06
GO:0009127	purine nucleoside monophosphate biosynthetic process	11	7.60474	1.944e-06
GO:0000480	endonucleolytic cleavage in 5'-ETS of tricistronic rRNA transcript (SSU-rRNA, 5.8S rRNA, LSU-rRNA)	7	13.3083	2.233e-06
GO:0070127	tRNA aminoacylation for mitochondrial protein translation	7	13.3083	2.233e-06
GO:0009135	purine nucleoside diphosphate metabolic process	18	4.48805	2.271e-06
GO:0009179	purine ribonucleoside diphosphate metabolic process	18	4.48805	2.271e-06
GO:0006735	NADH regeneration	12	6.75977	2.367e-06
GO:0061718	glucose catabolic process to pyruvate	12	6.75977	2.367e-06
GO:0061621	canonical glycolysis	12	6.75977	2.367e-06
GO:0046949	fatty-acyl-CoA biosynthetic process	13	6.17886	2.382e-06
GO:0046950	cellular ketone body metabolic process	8	11.0614	2.604e-06
GO:0042180	cellular ketone metabolic process	20	4.05586	2.639e-06
GO:0061620	glycolytic process through glucose-6-phosphate	12	6.51835	3.827e-06
GO:0061615	glycolytic process through fructose-6-phosphate	12	6.51835	3.827e-06
GO:0006743	ubiquinone metabolic process	10	8.00499	4.191e-06
GO:0019321	pentose metabolic process	9	9.12569	4.191e-06
GO:0043144	snoRNA processing	9	9.12569	4.191e-06
GO:0006740	NADPH regeneration	9	9.12569	4.191e-06
GO:0000387	spliceosomal snRNP assembly	14	5.45982	4.463e-06
GO:0043933	protein-containing complex subunit organization	153	1.51304	4.538e-06
GO:0019320	hexose catabolic process	16	4.7716	4.697e-06
GO:0044403	symbiotic process	97	1.71549	5.222e-06
GO:1902224	ketone body metabolic process	8	10.1397	7.037e-06
GO:0006554	lysine catabolic process	8	10.1397	7.037e-06
GO:0016075	rRNA catabolic process	10	7.60474	7.7e-06
GO:0006103	2-oxoglutarate metabolic process	9	8.55534	8.721e-06
GO:0006206	pyrimidine nucleobase metabolic process	9	8.55534	8.721e-06
GO:0046951	ketone body biosynthetic process	7	11.8296	8.721e-06
GO:0048024	regulation of mRNA splicing, via spliceosome	24	3.23033	1.326e-05
GO:0006490	oligosaccharide-lipid intermediate biosynthetic process	10	7.24261	1.36e-05
GO:0006007	glucose catabolic process	12	5.88754	1.393e-05
GO:0033750	ribosome localization	8	9.35969	1.667e-05
GO:0006553	lysine metabolic process	8	9.35969	1.667e-05
GO:0000054	ribosomal subunit export from nucleus	8	9.35969	1.667e-05
GO:0034654	nucleobase-containing compound biosynthetic process	103	1.6404	1.786e-05
GO:0016051	carbohydrate biosynthetic process	25	3.09136	1.786e-05
GO:0006081	cellular aldehyde metabolic process	16	4.34557	1.892e-05
GO:0042440	pigment metabolic process	17	4.10415	2.026e-05
GO:0043628	ncRNA 3'-end processing	15	4.56285	2.156e-05
GO:0006541	glutamine metabolic process	10	6.9134	2.272e-05
GO:0009163	nucleoside biosynthetic process	13	5.20325	2.308e-05
GO:2000234	positive regulation of rRNA processing	7	10.6466	2.586e-05
GO:0090070	positive regulation of ribosome biogenesis	7	10.6466	2.586e-05
GO:0075522	IRES-dependent viral translational initiation	7	10.6466	2.586e-05
GO:0031125	rRNA 3'-end processing	7	10.6466	2.586e-05
GO:0035999	tetrahydrofolate interconversion	7	10.6466	2.586e-05
GO:0007000	nucleolus organization	6	13.0367	2.589e-05
GO:0001522	pseudouridine synthesis	9	7.60474	3.08e-05
GO:0019674	NAD metabolic process	14	4.73184	3.084e-05
GO:0006730	one-carbon metabolic process	13	5.06983	3.164e-05
GO:0072350	tricarboxylic acid metabolic process	8	8.69114	3.452e-05
GO:0071428	rRNA-containing ribonucleoprotein complex export from nucleus	8	8.69114	3.452e-05
GO:0019081	viral translation	8	8.69114	3.452e-05
GO:0051156	glucose 6-phosphate metabolic process	10	6.61282	3.621e-05
GO:0042181	ketone biosynthetic process	11	5.76912	5.208e-05
GO:0043414	macromolecule methylation	38	2.31184	5.259e-05
GO:0000028	ribosomal small subunit assembly	9	7.2045	5.36e-05
GO:0034227	tRNA thio-modification	5	15.2095	5.786e-05
GO:0045292	mRNA cis splicing, via spliceosome	12	5.21468	5.867e-05
GO:1901661	quinone metabolic process	12	5.21468	5.867e-05
GO:0035337	fatty-acyl-CoA metabolic process	13	4.82252	5.867e-05
GO:0006913	nucleocytoplasmic transport	39	2.26401	6.391e-05
GO:0000381	regulation of alternative mRNA splicing, via spliceosome	18	3.60225	7.019e-05
GO:0006221	pyrimidine nucleotide biosynthetic process	11	5.57681	7.529e-05
GO:0072527	pyrimidine-containing compound metabolic process	19	3.44024	7.599e-05
GO:0071166	ribonucleoprotein complex localization	24	2.92022	8.162e-05
GO:0051169	nuclear transport	39	2.23838	8.397e-05
GO:0006488	dolichol-linked oligosaccharide biosynthetic process	9	6.84427	8.881e-05
GO:0050684	regulation of mRNA processing	27	2.70169	9.094e-05
GO:0043633	polyadenylation-dependent RNA catabolic process	6	11.4071	9.094e-05
GO:0006086	acetyl-CoA biosynthetic process from pyruvate	6	11.4071	9.094e-05
GO:1904358	positive regulation of telomere maintenance via telomere lengthening	12	4.93281	0.0001114
GO:1901568	fatty acid derivative metabolic process	28	2.61267	0.0001164
GO:0006629	lipid metabolic process	119	1.51459	0.0001177
GO:0051641	cellular localization	251	1.2985	0.000128
GO:0006766	vitamin metabolic process	23	2.91515	0.0001336
GO:0090503	RNA phosphodiester bond hydrolysis, exonucleolytic	13	4.49371	0.0001371
GO:0009071	serine family amino acid catabolic process	7	8.8722	0.000138
GO:0006448	regulation of translational elongation	9	6.51835	0.0001418
GO:0032204	regulation of telomere maintenance	18	3.42214	0.0001474
GO:0043484	regulation of RNA splicing	27	2.63241	0.0001475
GO:0000096	sulfur amino acid metabolic process	12	4.803	0.0001482
GO:0034661	ncRNA catabolic process	11	5.22826	0.0001482
GO:0065002	intracellular protein transmembrane transport	14	4.17515	0.0001482
GO:0032206	positive regulation of telomere maintenance	14	4.17515	0.0001482
GO:0090502	RNA phosphodiester bond hydrolysis, endonucleolytic	18	3.37989	0.000175
GO:0006405	RNA export from nucleus	24	2.78647	0.0001818
GO:0033014	tetrapyrrole biosynthetic process	10	5.63314	0.0001893
GO:0006779	porphyrin-containing compound biosynthetic process	10	5.63314	0.0001893
GO:0000963	mitochondrial RNA processing	8	7.15741	0.0002094
GO:0006577	amino-acid betaine metabolic process	8	7.15741	0.0002094
GO:0071426	ribonucleoprotein complex export from nucleus	23	2.82112	0.0002279
GO:0032210	regulation of telomere maintenance via telomerase	14	4.0176	0.0002381
GO:0000459	exonucleolytic trimming involved in rRNA processing	6	10.1397	0.0002401
GO:0009396	folic acid-containing compound biosynthetic process	6	10.1397	0.0002401
GO:0000467	exonucleolytic trimming to generate mature 3'-end of 5.8S rRNA from tricistronic rRNA transcript (SSU-rRNA, 5.8S rRNA, LSU-rRNA)	6	10.1397	0.0002401
GO:0030258	lipid modification	34	2.26808	0.00026
GO:0072528	pyrimidine-containing compound biosynthetic process	12	4.56285	0.00026
GO:0031126	snoRNA 3'-end processing	7	8.18973	0.0002653
GO:0090646	mitochondrial tRNA processing	7	8.18973	0.0002653
GO:0032212	positive regulation of telomere maintenance via telomerase	11	4.92072	0.0002784
GO:1904356	regulation of telomere maintenance via telomere lengthening	15	3.74004	0.0002836
GO:0009052	pentose-phosphate shunt, non-oxidative branch	5	12.6746	0.0002836
GO:0061732	mitochondrial acetyl-CoA biosynthetic process from pyruvate	5	12.6746	0.0002836
GO:0071035	nuclear polyadenylation-dependent rRNA catabolic process	5	12.6746	0.0002836
GO:0071046	nuclear polyadenylation-dependent ncRNA catabolic process	5	12.6746	0.0002836
GO:0071038	nuclear polyadenylation-dependent tRNA catabolic process	5	12.6746	0.0002836
GO:0000389	mRNA 3'-splice site recognition	5	12.6746	0.0002836
GO:0046113	nucleobase catabolic process	5	12.6746	0.0002836
GO:0071029	nuclear ncRNA surveillance	5	12.6746	0.0002836
GO:1901658	glycosyl compound catabolic process	12	4.45156	0.000334
GO:0044255	cellular lipid metabolic process	97	1.54971	0.0003739
GO:0090305	nucleic acid phosphodiester bond hydrolysis	40	2.06932	0.0003891
GO:0045333	cellular respiration	26	2.51877	0.0004643
GO:2000232	regulation of rRNA processing	7	7.60474	0.0004798
GO:0032482	Rab protein signal transduction	7	7.60474	0.0004798
GO:0018279	protein N-linked glycosylation via asparagine	10	5.06983	0.0005204
GO:0006739	NADP metabolic process	10	5.06983	0.0005204
GO:0031118	rRNA pseudouridine synthesis	6	9.12569	0.0005308
GO:0001731	formation of translation preinitiation complex	6	9.12569	0.0005308
GO:0033539	fatty acid beta-oxidation using acyl-CoA dehydrogenase	6	9.12569	0.0005308
GO:0035338	long-chain fatty-acyl-CoA biosynthetic process	8	6.404	0.0005327
GO:0034404	nucleobase-containing small molecule biosynthetic process	20	2.86972	0.0006528
GO:0009167	purine ribonucleoside monophosphate metabolic process	11	4.52174	0.0006528
GO:0050658	RNA transport	29	2.33373	0.0006556
GO:0072330	monocarboxylic acid biosynthetic process	29	2.33373	0.0006556
GO:0050657	nucleic acid transport	29	2.33373	0.0006556
GO:1903311	regulation of mRNA metabolic process	44	1.9454	0.0006695
GO:0031167	rRNA methylation	9	5.47542	0.0006787
GO:0018196	peptidyl-asparagine modification	10	4.90629	0.0007016
GO:0006526	arginine biosynthetic process	4	15.2095	0.0007111
GO:0019477	L-lysine catabolic process	4	15.2095	0.0007111
GO:0071042	nuclear polyadenylation-dependent mRNA catabolic process	4	15.2095	0.0007111
GO:0019474	L-lysine catabolic process to acetyl-CoA	4	15.2095	0.0007111
GO:0046440	L-lysine metabolic process	4	15.2095	0.0007111
GO:0002143	tRNA wobble position uridine thiolation	4	15.2095	0.0007111
GO:0032447	protein urmylation	4	15.2095	0.0007111
GO:0071047	polyadenylation-dependent mRNA catabolic process	4	15.2095	0.0007111
GO:0051236	establishment of RNA localization	29	2.30929	0.0007801
GO:0097428	protein maturation by iron-sulfur cluster transfer	7	7.09776	0.0007953
GO:0009130	pyrimidine nucleoside monophosphate biosynthetic process	7	7.09776	0.0007953
GO:0033540	fatty acid beta-oxidation using acyl-CoA oxidase	7	7.09776	0.0007953
GO:0071051	polyadenylation-dependent snoRNA 3'-end processing	5	10.8639	0.0008601
GO:0009249	protein lipoylation	5	10.8639	0.0008601
GO:0043634	polyadenylation-dependent ncRNA catabolic process	5	10.8639	0.0008601
GO:0006220	pyrimidine nucleotide metabolic process	12	4.05586	0.0008726
GO:0006376	mRNA splice site selection	10	4.75297	0.0009196
GO:0009164	nucleoside catabolic process	10	4.75297	0.0009196
GO:0071806	protein transmembrane transport	14	3.54888	0.0009669
GO:1901264	carbohydrate derivative transport	17	3.07811	0.001012
GO:0006449	regulation of translational termination	6	8.29609	0.001022
GO:0090481	pyrimidine nucleotide-sugar transmembrane transport	6	8.29609	0.001022
GO:0031503	protein-containing complex localization	35	2.08758	0.001035
GO:0006778	porphyrin-containing compound metabolic process	11	4.28986	0.001054
GO:0016073	snRNA metabolic process	12	3.96769	0.001087
GO:0090069	regulation of ribosome biogenesis	7	6.65415	0.001287
GO:0009129	pyrimidine nucleoside monophosphate metabolic process	7	6.65415	0.001287
GO:0009126	purine nucleoside monophosphate metabolic process	11	4.18261	0.001355
GO:0034656	nucleobase-containing small molecule catabolic process	12	3.80237	0.001707
GO:0051168	nuclear export	25	2.36172	0.001851
GO:0006069	ethanol oxidation	6	7.60474	0.001882
GO:0015780	nucleotide-sugar transmembrane transport	6	7.60474	0.001882
GO:0046185	aldehyde catabolic process	6	7.60474	0.001882
GO:1990542	mitochondrial transmembrane transport	18	2.82238	0.001945
GO:0046459	short-chain fatty acid metabolic process	7	6.26273	0.002026
GO:1904749	regulation of protein localization to nucleolus	5	9.50593	0.002051
GO:0019682	glyceraldehyde-3-phosphate metabolic process	5	9.50593	0.002051
GO:0019856	pyrimidine nucleobase biosynthetic process	5	9.50593	0.002051
GO:0006108	malate metabolic process	5	9.50593	0.002051
GO:0070085	glycosylation	34	2.03592	0.002154
GO:0006783	heme biosynthetic process	8	5.29026	0.002421
GO:0000966	RNA 5'-end processing	8	5.29026	0.002421
GO:0071033	nuclear retention of pre-mRNA at the site of transcription	4	12.1676	0.003043
GO:0090685	RNA localization to nucleus	4	12.1676	0.003043
GO:0000967	rRNA 5'-end processing	4	12.1676	0.003043
GO:0000393	spliceosomal conformational changes to generate catalytic conformation	4	12.1676	0.003043
GO:0000472	endonucleolytic cleavage to generate mature 5'-end of SSU-rRNA from (SSU-rRNA, 5.8S rRNA, LSU-rRNA)	4	12.1676	0.003043
GO:0090666	scaRNA localization to Cajal body	4	12.1676	0.003043
GO:0009446	putrescine biosynthetic process	4	12.1676	0.003043
GO:1990481	mRNA pseudouridine synthesis	4	12.1676	0.003043
GO:0075525	viral translational termination-reinitiation	4	12.1676	0.003043
GO:0090670	RNA localization to Cajal body	4	12.1676	0.003043
GO:0046040	IMP metabolic process	6	7.01976	0.003141
GO:0006012	galactose metabolic process	6	7.01976	0.003141
GO:0009437	carnitine metabolic process	6	7.01976	0.003141
GO:0006611	protein export from nucleus	23	2.36364	0.003393
GO:0031124	mRNA 3'-end processing	16	2.89705	0.003423
GO:0006749	glutathione metabolic process	12	3.50988	0.003711
GO:0033013	tetrapyrrole metabolic process	13	3.29539	0.003865
GO:0042219	cellular modified amino acid catabolic process	9	4.41566	0.004062
GO:0016078	tRNA catabolic process	5	8.44972	0.004148
GO:0006591	ornithine metabolic process	5	8.44972	0.004148
GO:0015980	energy derivation by oxidation of organic compounds	30	2.06464	0.004214
GO:2000573	positive regulation of DNA biosynthetic process	14	3.08598	0.004473
GO:0035336	long-chain fatty-acyl-CoA metabolic process	8	4.86704	0.004511
GO:0042559	pteridine-containing compound biosynthetic process	6	6.51835	0.00507
GO:0045727	positive regulation of translation	21	2.4015	0.005205
GO:0042168	heme metabolic process	9	4.27767	0.005234
GO:0006633	fatty acid biosynthetic process	20	2.45314	0.005484
GO:1903825	organic acid transmembrane transport	21	2.38358	0.005761
GO:0016126	sterol biosynthetic process	11	3.55967	0.00607
GO:0035735	intraciliary transport involved in cilium assembly	10	3.80237	0.006614
GO:0006576	cellular biogenic amine metabolic process	12	3.25918	0.007602
GO:0006222	UMP biosynthetic process	5	7.60474	0.007602
GO:0009173	pyrimidine ribonucleoside monophosphate metabolic process	5	7.60474	0.007602
GO:0046049	UMP metabolic process	5	7.60474	0.007602
GO:0009174	pyrimidine ribonucleoside monophosphate biosynthetic process	5	7.60474	0.007602
GO:0006000	fructose metabolic process	6	6.0838	0.007766
GO:0015936	coenzyme A metabolic process	6	6.0838	0.007766
GO:1901998	toxin transport	10	3.70963	0.00805
GO:1902653	secondary alcohol biosynthetic process	10	3.70963	0.00805
GO:0006695	cholesterol biosynthetic process	10	3.70963	0.00805
GO:0015942	formate metabolic process	4	10.1397	0.00805
GO:0019323	pentose catabolic process	4	10.1397	0.00805
GO:0006167	AMP biosynthetic process	4	10.1397	0.00805
GO:0006189	'de novo' IMP biosynthetic process	4	10.1397	0.00805
GO:2000278	regulation of DNA biosynthetic process	18	2.51166	0.008158
GO:0006486	protein glycosylation	31	1.95641	0.008301
GO:0043413	macromolecule glycosylation	31	1.95641	0.008301
GO:0043094	cellular metabolic compound salvage	9	4.02604	0.008301
GO:0009220	pyrimidine ribonucleotide biosynthetic process	7	5.06983	0.008476
GO:0009067	aspartate family amino acid biosynthetic process	7	5.06983	0.008476
GO:0034471	ncRNA 5'-end processing	7	5.06983	0.008476
GO:0044106	cellular amine metabolic process	12	3.202	0.008636
GO:0033512	L-lysine catabolic process to acetyl-CoA via saccharopine	3	15.2095	0.008636
GO:1903241	U2-type prespliceosome assembly	3	15.2095	0.008636
GO:0006546	glycine catabolic process	3	15.2095	0.008636
GO:0019859	thymine metabolic process	3	15.2095	0.008636
GO:0046121	deoxyribonucleoside catabolic process	3	15.2095	0.008636
GO:0034473	U1 snRNA 3'-end processing	3	15.2095	0.008636
GO:0034476	U5 snRNA 3'-end processing	3	15.2095	0.008636
GO:0006208	pyrimidine nucleobase catabolic process	3	15.2095	0.008636
GO:1902626	assembly of large subunit precursor of preribosome	3	15.2095	0.008636
GO:1905267	endonucleolytic cleavage involved in tRNA processing	3	15.2095	0.008636
GO:0006435	threonyl-tRNA aminoacylation	3	15.2095	0.008636
GO:0019464	glycine decarboxylation via glycine cleavage system	3	15.2095	0.008636
GO:0000454	snoRNA guided rRNA pseudouridine synthesis	3	15.2095	0.008636
GO:0006210	thymine catabolic process	3	15.2095	0.008636
GO:0006579	amino-acid betaine catabolic process	3	15.2095	0.008636
GO:0006421	asparaginyl-tRNA aminoacylation	3	15.2095	0.008636
GO:0019254	carnitine metabolic process, CoA-linked	3	15.2095	0.008636
GO:0101030	tRNA-guanine transglycosylation	3	15.2095	0.008636
GO:0031120	snRNA pseudouridine synthesis	3	15.2095	0.008636
GO:0044260	cellular macromolecule metabolic process	375	1.15808	0.009627
GO:0044275	cellular carbohydrate catabolic process	9	3.91101	0.01002
GO:0046500	S-adenosylmethionine metabolic process	6	5.70356	0.01082
GO:0046134	pyrimidine nucleoside biosynthetic process	6	5.70356	0.01082
GO:0019184	nonribosomal peptide biosynthetic process	6	5.70356	0.01082
GO:0006525	arginine metabolic process	6	5.70356	0.01082
GO:0043174	nucleoside salvage	6	5.70356	0.01082
GO:1901685	glutathione derivative metabolic process	7	4.83938	0.01102
GO:0042451	purine nucleoside biosynthetic process	7	4.83938	0.01102
GO:0042455	ribonucleoside biosynthetic process	7	4.83938	0.01102
GO:1901687	glutathione derivative biosynthetic process	7	4.83938	0.01102
GO:0046129	purine ribonucleoside biosynthetic process	7	4.83938	0.01102
GO:0006534	cysteine metabolic process	5	6.9134	0.01194
GO:0006563	L-serine metabolic process	5	6.9134	0.01194
GO:0006213	pyrimidine nucleoside metabolic process	9	3.80237	0.01228
GO:1905039	carboxylic acid transmembrane transport	20	2.28714	0.01264
GO:0022900	electron transport chain	24	2.09786	0.01329
GO:0006694	steroid biosynthetic process	19	2.33049	0.01366
GO:0042073	intraciliary transport	11	3.21739	0.01379
GO:0009226	nucleotide-sugar biosynthetic process	7	4.62898	0.0147
GO:0009218	pyrimidine ribonucleotide metabolic process	7	4.62898	0.0147
GO:0009225	nucleotide-sugar metabolic process	9	3.69961	0.01509
GO:0009070	serine family amino acid biosynthetic process	6	5.36806	0.01529
GO:0000097	sulfur amino acid biosynthetic process	6	5.36806	0.01529
GO:0034472	snRNA 3'-end processing	8	4.05586	0.01573
GO:0031204	posttranslational protein targeting to membrane, translocation	4	8.69114	0.01595
GO:0009445	putrescine metabolic process	4	8.69114	0.01595
GO:1902570	protein localization to nucleolus	4	8.69114	0.01595
GO:0046654	tetrahydrofolate biosynthetic process	4	8.69114	0.01595
GO:0006573	valine metabolic process	4	8.69114	0.01595
GO:0006839	mitochondrial transport	28	1.92699	0.01851
GO:0009119	ribonucleoside metabolic process	13	2.78484	0.01866
GO:0050667	homocysteine metabolic process	5	6.33729	0.01866
GO:0045117	azole transmembrane transport	5	6.33729	0.01866
GO:0032781	positive regulation of ATPase activity	11	3.09823	0.01879
GO:1900182	positive regulation of protein localization to nucleus	14	2.66166	0.01879
GO:0006066	alcohol metabolic process	37	1.74767	0.01882
GO:0016556	mRNA modification	7	4.4361	0.01898
GO:0009065	glutamine family amino acid catabolic process	7	4.25866	0.02483
GO:1901565	organonitrogen compound catabolic process	95	1.37479	0.02486
GO:0043650	dicarboxylic acid biosynthetic process	5	5.8498	0.02827
GO:0006596	polyamine biosynthetic process	5	5.8498	0.02827
GO:0034250	positive regulation of cellular amide metabolic process	22	2.05281	0.02881
GO:0019388	galactose catabolic process	4	7.60474	0.02897
GO:0006107	oxaloacetate metabolic process	4	7.60474	0.02897
GO:0070475	rRNA base methylation	4	7.60474	0.02897
GO:0006868	glutamine transport	4	7.60474	0.02897
GO:0034058	endosomal vesicle fusion	4	7.60474	0.02897
GO:0110095	cellular detoxification of aldehyde	4	7.60474	0.02897
GO:0046130	purine ribonucleoside catabolic process	4	7.60474	0.02897
GO:0009120	deoxyribonucleoside metabolic process	4	7.60474	0.02897
GO:0006531	aspartate metabolic process	4	7.60474	0.02897
GO:0006152	purine nucleoside catabolic process	4	7.60474	0.02897
GO:0046128	purine ribonucleoside metabolic process	11	2.93516	0.02897
GO:0019692	deoxyribose phosphate metabolic process	8	3.68715	0.02897
GO:0005997	xylulose metabolic process	3	11.4071	0.02897
GO:0006610	ribosomal protein import into nucleus	3	11.4071	0.02897
GO:0046952	ketone body catabolic process	3	11.4071	0.02897
GO:0006567	threonine catabolic process	3	11.4071	0.02897
GO:0045903	positive regulation of translational fidelity	3	11.4071	0.02897
GO:0046102	inosine metabolic process	3	11.4071	0.02897
GO:0006565	L-serine catabolic process	3	11.4071	0.02897
GO:0006145	purine nucleobase catabolic process	3	11.4071	0.02897
GO:0106077	histone succinylation	3	11.4071	0.02897
GO:0006574	valine catabolic process	3	11.4071	0.02897
GO:0019518	L-threonine catabolic process to glycine	3	11.4071	0.02897
GO:0018335	protein succinylation	3	11.4071	0.02897
GO:0006545	glycine biosynthetic process	3	11.4071	0.02897
GO:0019322	pentose biosynthetic process	3	11.4071	0.02897
GO:0009308	amine metabolic process	12	2.76536	0.02975
GO:0099118	microtubule-based protein transport	12	2.72409	0.034
GO:0098840	protein transport along microtubule	12	2.72409	0.034
GO:0051604	protein maturation	28	1.84357	0.03426
GO:0006810	transport	327	1.15288	0.03485
GO:0000038	very long-chain fatty acid metabolic process	8	3.5787	0.03534
GO:0044262	cellular carbohydrate metabolic process	22	2.00365	0.0375
GO:0015949	nucleobase-containing small molecule interconversion	7	3.9432	0.03825
GO:0043173	nucleotide salvage	5	5.43196	0.03902
GO:0006750	glutathione biosynthetic process	5	5.43196	0.03902
GO:0072523	purine-containing compound catabolic process	10	2.98225	0.04113
GO:0044743	protein transmembrane import into intracellular organelle	8	3.47645	0.0427
GO:0016180	snRNA processing	8	3.47645	0.0427
GO:1900180	regulation of protein localization to nucleus	18	2.15568	0.0427
GO:0042278	purine nucleoside metabolic process	11	2.78841	0.04309
GO:0001561	fatty acid alpha-oxidation	4	6.75977	0.04618
GO:1900864	mitochondrial RNA modification	4	6.75977	0.04618
GO:0019626	short-chain fatty acid catabolic process	4	6.75977	0.04618
GO:0070900	mitochondrial tRNA modification	4	6.75977	0.04618
GO:0007021	tubulin complex assembly	4	6.75977	0.04618
GO:0030388	fructose 1,6-bisphosphate metabolic process	4	6.75977	0.04618
GO:0008298	intracellular mRNA localization	4	6.75977	0.04618
GO:1904667	negative regulation of ubiquitin protein ligase activity	4	6.75977	0.04618
GO:1901029	negative regulation of mitochondrial outer membrane permeabilization involved in apoptotic signaling pathway	4	6.75977	0.04618
GO:0006013	mannose metabolic process	4	6.75977	0.04618
GO:0046034	ATP metabolic process	25	1.87309	0.04694
GO:0042402	cellular biogenic amine catabolic process	6	4.34557	0.04699
GO:0045943	positive regulation of transcription by RNA polymerase I	6	4.34557	0.04699
GO:0009310	amine catabolic process	6	4.34557	0.04699
GO:0140053	mitochondrial gene expression	19	2.07899	0.04822
GO:0008610	lipid biosynthetic process	57	1.47942	0.04898

## Sheet: SupTabS2
Supplementary Table S2.
Gene Ontology (GO) Cellular Components enriched in the UC genes with 0-0.25 fraction of MC proteins
in one-step interactome neighborhood of their encoded proteins.
N_sample -- the observed number of genes belonging to a GO category in the gene sample;
Ratio -- the ratio of observed to expected numbers of genes belonging to a GO category in the gene sample;
q-value -- false discovery rate (can be considered as p-value corrected for multiple comparisons).
GO_ID	GO_name	N_sample	Ratio	q-value
GO:1990904	ribonucleoprotein complex	261	6.16107	1.544e-139
GO:0005681	spliceosomal complex	99	8.36385	2.548e-65
GO:0005759	mitochondrial matrix	146	4.95469	2.167e-60
GO:0005730	nucleolus	196	3.42719	1.778e-53
GO:0005684	U2-type spliceosomal complex	63	10.992	1.052e-51
GO:0005622	intracellular	1063	1.18791	2.226e-47
GO:0030684	preribosome	55	11.4656	1.074e-46
GO:0005739	mitochondrion	257	2.5719	1.663e-46
GO:0022626	cytosolic ribosome	63	9.45108	7.805e-46
GO:0070013	intracellular organelle lumen	588	1.55982	8.221e-39
GO:0031974	membrane-enclosed lumen	588	1.55982	8.221e-39
GO:0043233	organelle lumen	588	1.55982	8.221e-39
GO:0043231	intracellular membrane-bounded organelle	875	1.29857	1.393e-37
GO:0043227	membrane-bounded organelle	960	1.23456	6.17e-37
GO:0005829	cytosol	521	1.61199	2.951e-36
GO:0071011	precatalytic spliceosome	40	12.3476	3.836e-36
GO:0097525	spliceosomal snRNP complex	40	11.4656	5.518e-34
GO:0071005	U2-type precatalytic spliceosome	38	12.1994	5.518e-34
GO:0071013	catalytic step 2 spliceosome	48	8.95916	2.051e-33
GO:0030532	small nuclear ribonucleoprotein complex	41	10.6149	9.563e-33
GO:0022625	cytosolic large ribosomal subunit	38	10.8923	5.751e-31
GO:0005737	cytoplasm	892	1.24908	6.387e-31
GO:0005840	ribosome	72	5.15952	1.234e-30
GO:0043226	organelle	997	1.17839	5.128e-30
GO:0044391	ribosomal subunit	64	5.58325	1.962e-29
GO:0120114	Sm-like protein family complex	41	8.89358	2.2e-28
GO:0032991	protein-containing complex	486	1.52248	2.299e-26
GO:0043229	intracellular organelle	937	1.19389	1.301e-25
GO:0032040	small-subunit processome	28	11.5244	7.527e-24
GO:0097526	spliceosomal tri-snRNP complex	24	12.4272	1.02e-21
GO:0046540	U4/U6 x U5 tri-snRNP complex	24	12.4272	1.02e-21
GO:0005654	nucleoplasm	380	1.54501	7.457e-20
GO:0015934	large ribosomal subunit	39	5.49142	1.654e-17
GO:0071007	U2-type catalytic step 2 spliceosome	21	11.2363	1.964e-17
GO:0022627	cytosolic small ribosomal subunit	25	8.72382	6.248e-17
GO:0030686	90S preribosome	20	11.4656	6.993e-17
GO:0030687	preribosome, large subunit precursor	18	12.5623	2.348e-16
GO:0042788	polysomal ribosome	20	10.0324	3.785e-15
GO:0031981	nuclear lumen	428	1.39242	1.992e-14
GO:0005844	polysome	27	6.28115	9.183e-14
GO:0043230	extracellular organelle	212	1.60443	2.737e-11
GO:0005732	small nucleolar ribonucleoprotein complex	15	10.0324	2.737e-11
GO:0070062	extracellular exosome	210	1.60748	2.907e-11
GO:0005689	U12-type spliceosomal complex	16	9.17248	3.123e-11
GO:0015935	small ribosomal subunit	25	5.4972	3.186e-11
GO:1903561	extracellular vesicle	211	1.59837	4.136e-11
GO:1902494	catalytic complex	150	1.76912	8.68e-11
GO:0000176	nuclear exosome (RNase complex)	12	12.0389	1.923e-10
GO:0031907	microbody lumen	20	6.17378	4.837e-10
GO:0005782	peroxisomal matrix	20	6.17378	4.837e-10
GO:0000178	exosome (RNase complex)	14	9.36357	5.187e-10
GO:1905354	exoribonuclease complex	14	8.98903	1.09e-09
GO:0070993	translation preinitiation complex	12	10.7012	1.58e-09
GO:0033290	eukaryotic 48S preinitiation complex	11	11.7713	2.08e-09
GO:0005686	U2 snRNP	12	10.138	3.898e-09
GO:0005634	nucleus	564	1.21929	5.887e-09
GO:0005682	U5 snRNP	11	11.0356	5.95e-09
GO:0042579	microbody	31	3.65887	6.896e-09
GO:0005777	peroxisome	31	3.65887	6.896e-09
GO:0016282	eukaryotic 43S preinitiation complex	11	10.3865	1.486e-08
GO:0005852	eukaryotic translation initiation factor 3 complex	11	10.3865	1.486e-08
GO:0016607	nuclear speck	59	2.36765	1.716e-08
GO:0000177	cytoplasmic exosome (RNase complex)	10	11.4656	2.12e-08
GO:0015030	Cajal body	19	5.35061	2.186e-08
GO:0120115	Lsm2-8 complex	7	16.0518	1.092e-07
GO:0005832	chaperonin-containing T-complex	8	12.8415	2.676e-07
GO:0045239	tricarboxylic acid cycle enzyme complex	9	10.319	6.105e-07
GO:0005688	U6 snRNP	7	14.0454	7.895e-07
GO:0005786	signal recognition particle, endoplasmic reticulum targeting	6	16.0518	1.659e-06
GO:0071006	U2-type catalytic step 1 spliceosome	8	10.7012	2.444e-06
GO:0071012	catalytic step 1 spliceosome	8	10.7012	2.444e-06
GO:0048500	signal recognition particle	7	12.4848	3.174e-06
GO:0045240	dihydrolipoyl dehydrogenase complex	7	11.2363	9.87e-06
GO:0071541	eukaryotic translation initiation factor 3 complex, eIF3m	6	13.7587	1.025e-05
GO:0016604	nuclear body	85	1.73589	1.073e-05
GO:0030867	rough endoplasmic reticulum membrane	11	6.08863	1.663e-05
GO:0005791	rough endoplasmic reticulum	19	3.63077	1.884e-05
GO:0101031	chaperone complex	10	6.68826	1.887e-05
GO:0097361	CIA complex	5	16.0518	2.278e-05
GO:0072588	box H/ACA RNP complex	5	16.0518	2.278e-05
GO:0031429	box H/ACA snoRNP complex	5	16.0518	2.278e-05
GO:0017101	aminoacyl-tRNA synthetase multienzyme complex	7	10.2148	2.286e-05
GO:0030688	preribosome, small subunit precursor	8	8.56098	2.295e-05
GO:0005743	mitochondrial inner membrane	57	1.90219	5.165e-05
GO:0030286	dynein complex	14	4.24011	6.929e-05
GO:0000974	Prp19 complex	7	8.64329	0.0001003
GO:0008250	oligosaccharyltransferase complex	7	8.64329	0.0001003
GO:0090661	box H/ACA telomerase RNP complex	4	16.0518	0.0003339
GO:0072589	box H/ACA scaRNP complex	4	16.0518	0.0003339
GO:0005740	mitochondrial envelope	77	1.62417	0.0003649
GO:0031428	box C/D snoRNP complex	5	11.4656	0.0003747
GO:0016272	prefoldin complex	5	11.4656	0.0003747
GO:0033588	Elongator holoenzyme complex	5	11.4656	0.0003747
GO:0019866	organelle inner membrane	58	1.7209	0.00078
GO:0030897	HOPS complex	6	8.02592	0.0008032
GO:0002199	zona pellucida receptor complex	5	10.0324	0.0009087
GO:0045254	pyruvate dehydrogenase complex	5	10.0324	0.0009087
GO:0071014	post-mRNA release spliceosomal complex	6	7.40854	0.00137
GO:0071817	MMXD complex	4	12.8415	0.001412
GO:1990726	Lsm1-7-Pat1 complex	4	12.8415	0.001412
GO:0031966	mitochondrial membrane	71	1.5873	0.001436
GO:0005858	axonemal dynein complex	7	5.61814	0.002574
GO:0035145	exon-exon junction complex	7	5.61814	0.002574
GO:0005697	telomerase holoenzyme complex	7	5.61814	0.002574
GO:0045252	oxoglutarate dehydrogenase complex	4	10.7012	0.003799
GO:0034388	Pwp2p-containing subcomplex of 90S preribosome	4	10.7012	0.003799
GO:0034457	Mpp10 complex	3	16.0518	0.00434
GO:0071001	U4/U6 snRNP	3	16.0518	0.00434
GO:0070545	PeBoW complex	3	16.0518	0.00434
GO:0055087	Ski complex	3	16.0518	0.00434
GO:0009295	nucleoid	10	3.73298	0.00434
GO:0042645	mitochondrial nucleoid	10	3.73298	0.00434
GO:0099023	vesicle tethering complex	13	2.98105	0.005952
GO:0005785	signal recognition particle receptor complex	4	9.17248	0.007834
GO:0005685	U1 snRNP	6	5.35061	0.009639
GO:0005853	eukaryotic translation elongation factor 1 complex	3	12.0389	0.01572
GO:0030990	intraciliary transport particle	7	4.16159	0.01785
GO:0005744	TIM23 mitochondrial import inner membrane translocase complex	5	5.7328	0.01948
GO:0031975	envelope	101	1.34208	0.02276
GO:0031967	organelle envelope	101	1.34208	0.02276
GO:0035578	azurophil granule lumen	14	2.46951	0.02371
GO:0097542	ciliary tip	9	3.14058	0.03024
GO:0043527	tRNA methyltransferase complex	3	9.6311	0.0337
GO:0098556	cytoplasmic side of rough endoplasmic reticulum membrane	3	9.6311	0.0337
GO:0005787	signal peptidase complex	3	9.6311	0.0337
GO:0005947	mitochondrial alpha-ketoglutarate dehydrogenase complex	3	9.6311	0.0337
GO:0033263	CORVET complex	3	9.6311	0.0337
GO:0005850	eukaryotic translation initiation factor 2 complex	3	9.6311	0.0337
GO:0001405	PAM complex, Tim23 associated import motor	3	9.6311	0.0337
GO:0071004	U2-type prespliceosome	5	5.0162	0.03448
GO:0071010	prespliceosome	5	5.0162	0.03448
GO:0035327	transcriptionally active chromatin	6	4.01296	0.04414

## Sheet: SupTabS3
Supplementary Table S3.
Gene Ontology (GO) Molecular Functions enriched in the UC genes with 0-0.25 fraction of MC proteins
in one-step interactome neighborhood of their encoded proteins.
N_sample -- the observed number of genes belonging to a GO category in the gene sample;
Ratio -- the ratio of observed to expected numbers of genes belonging to a GO category in the gene sample;
q-value -- false discovery rate (can be considered as p-value corrected for multiple comparisons).
GO_ID	GO_name	N_sample	Ratio	q-value
GO:0003723	RNA binding	420	3.88179	1.577e-149
GO:1901363	heterocyclic compound binding	658	1.72682	1.732e-64
GO:0097159	organic cyclic compound binding	659	1.70429	2.883e-62
GO:0003824	catalytic activity	619	1.69398	5.386e-55
GO:0140098	catalytic activity, acting on RNA	119	4.79983	4.483e-47
GO:0036094	small molecule binding	328	2.00804	2.188e-36
GO:0000166	nucleotide binding	290	2.10503	3.675e-35
GO:1901265	nucleoside phosphate binding	290	2.10403	3.675e-35
GO:0140101	catalytic activity, acting on a tRNA	59	7.45391	5.736e-35
GO:0003676	nucleic acid binding	443	1.71967	5.736e-35
GO:0016874	ligase activity	65	6.09598	4.174e-32
GO:0003735	structural constituent of ribosome	61	5.93947	2.608e-29
GO:0004812	aminoacyl-tRNA ligase activity	31	11.5583	2.607e-26
GO:0016875	ligase activity, forming carbon-oxygen bonds	31	11.5583	2.607e-26
GO:0000049	tRNA binding	38	8.80152	9.886e-26
GO:0016491	oxidoreductase activity	130	2.6928	1.41e-23
GO:0032553	ribonucleotide binding	239	1.94752	3.643e-23
GO:0017076	purine nucleotide binding	237	1.93432	1.543e-22
GO:0032555	purine ribonucleotide binding	233	1.91599	1.548e-21
GO:0043168	anion binding	306	1.67123	1.374e-19
GO:0035639	purine ribonucleoside triphosphate binding	221	1.88316	2.644e-19
GO:0043021	ribonucleoprotein complex binding	45	5.21142	8.269e-19
GO:0008135	translation factor activity, RNA binding	35	6.44626	6.341e-18
GO:0045182	translation regulator activity	44	4.90964	3.009e-17
GO:0097367	carbohydrate derivative binding	249	1.7177	9.035e-17
GO:0003724	RNA helicase activity	32	6.52239	1.52e-16
GO:0090079	translation regulator activity, nucleic acid binding	38	5.42897	1.614e-16
GO:0030554	adenyl nucleotide binding	189	1.89085	2.19e-16
GO:0019843	rRNA binding	29	7.0368	4.539e-16
GO:0016829	lyase activity	50	4.08739	5.297e-16
GO:0030515	snoRNA binding	21	10.032	1.1e-15
GO:0032559	adenyl ribonucleotide binding	185	1.86548	1.991e-15
GO:0051540	metal cluster binding	27	6.25371	2.229e-13
GO:0051536	iron-sulfur cluster binding	27	6.25371	2.229e-13
GO:0016903	oxidoreductase activity, acting on the aldehyde or oxo group of donors	22	7.82118	2.709e-13
GO:0016741	transferase activity, transferring one-carbon groups	51	3.48049	2.914e-13
GO:0005524	ATP binding	173	1.81387	3.429e-13
GO:0016817	hydrolase activity, acting on acid anhydrides	117	2.12924	3.429e-13
GO:0016818	hydrolase activity, acting on acid anhydrides, in phosphorus-containing anhydrides	117	2.12924	3.429e-13
GO:0016462	pyrophosphatase activity	116	2.11861	6.389e-13
GO:0050660	flavin adenine dinucleotide binding	29	5.47307	1.093e-12
GO:0017111	nucleoside-triphosphatase activity	110	2.14211	1.538e-12
GO:0003743	translation initiation factor activity	22	6.59432	1.971e-11
GO:0016627	oxidoreductase activity, acting on the CH-CH group of donors	23	5.95928	7.322e-11
GO:0016614	oxidoreductase activity, acting on CH-OH group of donors	34	4.02909	1.352e-10
GO:0008168	methyltransferase activity	45	3.22961	1.701e-10
GO:0016830	carbon-carbon lyase activity	20	6.11474	1.243e-09
GO:0017069	snRNA binding	19	6.45444	1.263e-09
GO:0003729	mRNA binding	52	2.68553	5.072e-09
GO:0002161	aminoacyl-tRNA editing activity	10	12.739	7.568e-09
GO:0016616	oxidoreductase activity, acting on the CH-OH group of donors, NAD or NADP as acceptor	30	3.85383	8.335e-09
GO:0051287	NAD binding	20	5.55885	8.788e-09
GO:0016620	oxidoreductase activity, acting on the aldehyde or oxo group of donors, NAD or NADP as acceptor	16	6.98827	1.112e-08
GO:0016879	ligase activity, forming carbon-nitrogen bonds	18	5.85454	2.713e-08
GO:0051082	unfolded protein binding	27	3.82171	8.193e-08
GO:0051537	2 iron, 2 sulfur cluster binding	12	8.73534	8.212e-08
GO:0017070	U6 snRNA binding	10	10.9192	8.804e-08
GO:0008173	RNA methyltransferase activity	21	4.72094	8.804e-08
GO:0043022	ribosome binding	19	5.09561	1.262e-07
GO:0008757	S-adenosylmethionine-dependent methyltransferase activity	33	3.19282	1.616e-07
GO:0004386	helicase activity	33	3.19282	1.616e-07
GO:0051539	4 iron, 4 sulfur cluster binding	16	5.82356	2.52e-07
GO:0016787	hydrolase activity	229	1.43119	2.999e-07
GO:0008312	7S RNA binding	7	15.2868	3.686e-07
GO:0019842	vitamin binding	30	3.22961	6.131e-07
GO:0001882	nucleoside binding	56	2.22933	8.956e-07
GO:0008483	transaminase activity	11	8.00739	1.2e-06
GO:0016835	carbon-oxygen lyase activity	20	4.18818	1.843e-06
GO:0030170	pyridoxal phosphate binding	17	4.81252	2.041e-06
GO:0070279	vitamin B6 binding	17	4.81252	2.041e-06
GO:0003746	translation elongation factor activity	10	8.49269	2.455e-06
GO:0016645	oxidoreductase activity, acting on the CH-NH group of donors	12	6.79415	2.613e-06
GO:0008097	5S rRNA binding	8	11.1177	2.901e-06
GO:0001883	purine nucleoside binding	54	2.18383	2.916e-06
GO:0032549	ribonucleoside binding	54	2.18383	2.916e-06
GO:0016769	transferase activity, transferring nitrogenous groups	11	7.3111	3.589e-06
GO:0005525	GTP binding	53	2.18383	3.782e-06
GO:0004576	oligosaccharyl transferase activity	6	15.2868	4.646e-06
GO:0032550	purine ribonucleoside binding	53	2.16054	5.267e-06
GO:0016836	hydro-lyase activity	17	4.48063	5.829e-06
GO:0032561	guanyl ribonucleotide binding	54	2.10584	9.032e-06
GO:0019001	guanyl nucleotide binding	54	2.10584	9.032e-06
GO:0003924	GTPase activity	47	2.23826	9.33e-06
GO:0015932	nucleobase-containing compound transmembrane transporter activity	16	4.52943	1.116e-05
GO:0016866	intramolecular transferase activity	11	6.46751	1.527e-05
GO:0016853	isomerase activity	29	2.84178	1.535e-05
GO:0036002	pre-mRNA binding	13	5.37105	1.64e-05
GO:0016887	ATPase activity	55	2.04072	1.831e-05
GO:0016783	sulfurtransferase activity	7	10.7008	2.603e-05
GO:0016634	oxidoreductase activity, acting on the CH-CH group of donors, oxygen as acceptor	7	10.7008	2.603e-05
GO:0004300	enoyl-CoA hydratase activity	7	10.7008	2.603e-05
GO:0003988	acetyl-CoA C-acyltransferase activity	6	13.103	2.603e-05
GO:0008175	tRNA methyltransferase activity	12	5.39536	4.157e-05
GO:0016453	C-acetyltransferase activity	5	15.2868	5.794e-05
GO:0034513	box H/ACA snoRNA binding	5	15.2868	5.794e-05
GO:0004579	dolichyl-diphosphooligosaccharide-protein glycotransferase activity	5	15.2868	5.794e-05
GO:0003995	acyl-CoA dehydrogenase activity	7	9.72799	6.351e-05
GO:0016624	oxidoreductase activity, acting on the aldehyde or oxo group of donors, disulfide as acceptor	6	11.4651	9.231e-05
GO:0048027	mRNA 5'-UTR binding	10	5.87955	0.0001318
GO:0071949	FAD binding	11	5.09561	0.0002125
GO:1901505	carbohydrate derivative transmembrane transporter activity	15	3.75906	0.0002955
GO:0034603	pyruvate dehydrogenase [NAD(P)+] activity	5	12.739	0.0003035
GO:0004738	pyruvate dehydrogenase activity	5	12.739	0.0003035
GO:0034604	pyruvate dehydrogenase (NAD+) activity	5	12.739	0.0003035
GO:0016878	acid-thiol ligase activity	10	5.09561	0.0005525
GO:0016868	intramolecular transferase activity, phosphotransferases	6	9.17211	0.0005709
GO:0005047	signal recognition particle binding	4	15.2868	0.0007899
GO:0003985	acetyl-CoA C-acetyltransferase activity	4	15.2868	0.0007899
GO:0016597	amino acid binding	14	3.62739	0.0008602
GO:0009055	electron transfer activity	20	2.8309	0.0008686
GO:0015924	mannosyl-oligosaccharide mannosidase activity	5	10.9192	0.0009329
GO:0016833	oxo-acid-lyase activity	5	10.9192	0.0009329
GO:0016405	CoA-ligase activity	9	5.2916	0.0009956
GO:0005198	structural molecule activity	72	1.62578	0.001207
GO:0000062	fatty-acyl-CoA binding	8	5.82356	0.001257
GO:0016877	ligase activity, forming carbon-sulfur bonds	11	4.20388	0.001432
GO:0016831	carboxy-lyase activity	10	4.49613	0.001702
GO:0016765	transferase activity, transferring alkyl or aryl (other than methyl) groups	13	3.54873	0.001996
GO:0004559	alpha-mannosidase activity	6	7.64342	0.001996
GO:0016742	hydroxymethyl-, formyl- and related transferase activity	5	9.55428	0.002178
GO:0030976	thiamine pyrophosphate binding	5	9.55428	0.002178
GO:0140102	catalytic activity, acting on a rRNA	8	5.31716	0.002517
GO:0008649	rRNA methyltransferase activity	8	5.31716	0.002517
GO:0000175	3'-5'-exoribonuclease activity	10	4.24635	0.00276
GO:0015038	glutathione disulfide oxidoreductase activity	4	12.2295	0.003159
GO:1990948	ubiquitin ligase inhibitor activity	4	12.2295	0.003159
GO:0004571	mannosyl-oligosaccharide 1,2-alpha-mannosidase activity	4	12.2295	0.003159
GO:0002054	nucleobase binding	4	12.2295	0.003159
GO:0015923	mannosidase activity	6	7.05547	0.00323
GO:0120227	acyl-CoA binding	8	5.09561	0.003369
GO:0016740	transferase activity	188	1.28991	0.003688
GO:0016896	exoribonuclease activity, producing 5'-phosphomonoesters	10	4.02285	0.004278
GO:0050661	NADP binding	12	3.46117	0.004446
GO:0016208	AMP binding	6	6.5515	0.005141
GO:0016408	C-acyltransferase activity	7	5.35039	0.006352
GO:0060590	ATPase regulator activity	10	3.82171	0.006558
GO:0004532	exoribonuclease activity	10	3.82171	0.006558
GO:0003730	mRNA 3'-UTR binding	16	2.71766	0.007446
GO:0015165	pyrimidine nucleotide-sugar transmembrane transporter activity	5	7.64342	0.007528
GO:0034511	U3 snoRNA binding	5	7.64342	0.007528
GO:0016832	aldehyde-lyase activity	5	7.64342	0.007528
GO:0004029	aldehyde dehydrogenase (NAD+) activity	6	6.11474	0.007639
GO:0055105	ubiquitin-protein transferase inhibitor activity	4	10.1912	0.007985
GO:0043878	glyceraldehyde-3-phosphate dehydrogenase (NAD+) (non-phosphorylating) activity	4	10.1912	0.007985
GO:0019200	carbohydrate kinase activity	7	5.09561	0.008373
GO:0004829	threonine-tRNA ligase activity	3	15.2868	0.008508
GO:0004449	isocitrate dehydrogenase (NAD+) activity	3	15.2868	0.008508
GO:0030942	endoplasmic reticulum signal peptide binding	3	15.2868	0.008508
GO:0004591	oxoglutarate dehydrogenase (succinyl-transferring) activity	3	15.2868	0.008508
GO:0016415	octanoyltransferase activity	3	15.2868	0.008508
GO:0003987	acetate-CoA ligase activity	3	15.2868	0.008508
GO:0004792	thiosulfate sulfurtransferase activity	3	15.2868	0.008508
GO:0004165	dodecenoyl-CoA delta-isomerase activity	3	15.2868	0.008508
GO:0031406	carboxylic acid binding	28	2.02859	0.008508
GO:1901567	fatty acid derivative binding	8	4.36767	0.009443
GO:0004030	aldehyde dehydrogenase [NAD(P)+] activity	6	5.73257	0.01044
GO:0010181	FMN binding	6	5.73257	0.01044
GO:0070034	telomerase RNA binding	7	4.864	0.01064
GO:0016667	oxidoreductase activity, acting on a sulfur group of donors	12	3.10919	0.01085
GO:1901474	azole transmembrane transporter activity	5	6.94856	0.01151
GO:0000287	magnesium ion binding	28	1.98163	0.01198
GO:0008171	O-methyltransferase activity	7	4.65252	0.01408
GO:0016646	oxidoreductase activity, acting on the CH-NH group of donors, NAD or NADP as acceptor	6	5.39536	0.01469
GO:0070990	snRNP binding	4	8.73534	0.01532
GO:0003997	acyl-CoA oxidase activity	4	8.73534	0.01532
GO:0051920	peroxiredoxin activity	4	8.73534	0.01532
GO:0005338	nucleotide-sugar transmembrane transporter activity	5	6.36952	0.01778
GO:0042301	phosphate ion binding	5	6.36952	0.01778
GO:0001671	ATPase activator activity	7	4.45866	0.01798
GO:0043177	organic acid binding	28	1.91942	0.01897
GO:0008198	ferrous iron binding	7	4.28032	0.0233
GO:0016810	hydrolase activity, acting on carbon-nitrogen (but not peptide) bonds	18	2.27408	0.02376
GO:0005048	signal sequence binding	10	3.18476	0.02487
GO:0043167	ion binding	455	1.12168	0.02559
GO:0016423	tRNA (guanine) methyltransferase activity	5	5.87955	0.02624
GO:0015186	L-glutamine transmembrane transporter activity	4	7.64342	0.02674
GO:0016615	malate dehydrogenase activity	4	7.64342	0.02674
GO:0015215	nucleotide transmembrane transporter activity	8	3.7059	0.02674
GO:0016899	oxidoreductase activity, acting on the CH-OH group of donors, oxygen as acceptor	3	11.4651	0.02674
GO:0004470	malic enzyme activity	3	11.4651	0.02674
GO:0016647	oxidoreductase activity, acting on the CH-NH group of donors, oxygen as acceptor	3	11.4651	0.02674
GO:0070180	large ribosomal subunit rRNA binding	3	11.4651	0.02674
GO:0050218	propionate-CoA ligase activity	3	11.4651	0.02674
GO:0016428	tRNA (cytosine-5-)-methyltransferase activity	3	11.4651	0.02674
GO:0004082	bisphosphoglycerate mutase activity	3	11.4651	0.02674
GO:0004619	phosphoglycerate mutase activity	3	11.4651	0.02674
GO:0042887	amide transmembrane transporter activity	10	3.05737	0.03204
GO:0015175	neutral amino acid transmembrane transporter activity	8	3.5969	0.03204
GO:0061608	nuclear import signal receptor activity	6	4.58605	0.03349
GO:0017091	AU-rich element binding	7	3.96326	0.03454
GO:0045504	dynein heavy chain binding	5	5.45959	0.0354
GO:0016746	transferase activity, transferring acyl groups	30	1.78446	0.03626
GO:0016427	tRNA (cytosine) methyltransferase activity	4	6.79415	0.04254
GO:0000030	mannosyltransferase activity	7	3.82171	0.04254
GO:0042802	identical protein binding	157	1.24742	0.04254
GO:0016846	carbon-sulfur lyase activity	5	5.09561	0.04898

## Sheet: SupTabS4
Supplementary Table S4.
BioSystems Pathways enriched in the UC genes with 0-0.25 fraction of MC proteins
in one-step interactome neighborhood of their encoded proteins.
N_sample -- the observed number of genes belonging to a GO category in the gene sample;
Ratio -- the ratio of observed to expected numbers of genes belonging to a GO category in the gene sample;
q-value -- false discovery rate (can be considered as p-value corrected for multiple comparisons).
Pathway_ID	Pathway_name	N_sample	Ratio	q-value
1427846__REACTOME__R-HSA-8868773	rRNA processing in the nucleus and cytosol	127	11.6401	4.232e-110
1383085__REACTOME__R-HSA-72312	rRNA processing	129	11.2171	1.202e-108
1383086__REACTOME__R-HSA-6791226	Major pathway of rRNA processing in the nucleolus and cytosol	118	11.4989	4.087e-101
1269649__REACTOME__R-HSA-74160	Gene Expression	351	3.33422	2.479e-99
1268678__REACTOME__R-HSA-72766	Translation	105	11.2683	2.894e-88
1269956__REACTOME__R-HSA-1430728	Metabolism	365	2.88664	1.415e-84
1270158__REACTOME__R-HSA-71291	Metabolism of amino acids and derivatives	143	6.83019	1.797e-80
132956__KEGG__hsa01100	Metabolic pathways	259	3.4607	8.149e-74
1269689__REACTOME__R-HSA-72172	mRNA Splicing	99	9.02501	1.373e-69
1268689__REACTOME__R-HSA-1799339	SRP-dependent cotranslational protein targeting to membrane	78	11.7042	3.245e-67
1268686__REACTOME__R-HSA-72706	GTP hydrolysis and joining of the 60S ribosomal subunit	77	11.4528	3.278e-65
1269690__REACTOME__R-HSA-72163	mRNA Splicing - Major Pathway	93	8.85907	2.327e-64
1268679__REACTOME__R-HSA-72613; 1268680__REACTOME__R-HSA-72737	Eukaryotic Translation Initiation; Cap-dependent Translation Initiation	78	10.9304	1.133e-63
1268688__REACTOME__R-HSA-156827	L13a-mediated translational silencing of Ceruloplasmin expression	75	11.254	1.245e-62
1268681__REACTOME__R-HSA-72689	Formation of a pool of free 40S subunits	70	11.5235	1.673e-59
1339149__REACTOME__R-HSA-2408522	Selenoamino acid metabolism	73	10.4898	1.312e-57
1269688__REACTOME__R-HSA-72203	Processing of Capped Intron-Containing Pre-mRNA	99	7.05316	1.106e-56
1268690__REACTOME__R-HSA-156842	Eukaryotic Translation Elongation	65	11.7249	5.592e-56
124832__KEGG__ko03040; 125136__KEGG__hsa03040	Spliceosome	75	9.56169	5.241e-55
1268692__REACTOME__R-HSA-72764	Eukaryotic Translation Termination	64	11.5446	1.946e-54
1268691__REACTOME__R-HSA-156902	Peptide chain elongation	62	11.6808	3.248e-53
1269716__REACTOME__R-HSA-927802; 1269717__REACTOME__R-HSA-975957	Nonsense-Mediated Decay (NMD); Nonsense Mediated Decay (NMD) enhanced by the Exon Junction Complex (EJC)	69	10.0859	9.172e-53
814926__KEGG__hsa01200; 817567__KEGG__ko01200	Carbon metabolism	68	10.1141	4.131e-52
1269718__REACTOME__R-HSA-975956	Nonsense Mediated Decay (NMD) independent of the Exon Junction Complex (EJC)	63	11.1274	4.76e-52
1339156__REACTOME__R-HSA-2408557	Selenocysteine synthesis	62	11.304	7.066e-52
413404__KEGG__hsa_M00177; 890453__KEGG__M00177	Ribosome, eukaryotes	61	11.3662	2.932e-51
1269120__REACTOME__R-HSA-192823	Viral mRNA Translation	60	11.304	3.428e-50
198853__WikiPathways__WP477	Cytoplasmic Ribosomal Proteins	59	11.3683	1.422e-49
1383087__REACTOME__R-HSA-6790901	rRNA modification in the nucleus and cytosol	48	13.5649	1.756e-46
HALLMARK_MYC_TARGETS_V1	http://www.gsea-msigdb.org/gsea/msigdb/cards/HALLMARK_MYC_TARGETS_V1	78	6.61287	4.992e-42
1268677__REACTOME__R-HSA-392499	Metabolism of proteins	237	2.52265	4.404e-41
441__KEGG__ko03010; 83036__KEGG__hsa03010	Ribosome	61	7.71881	1.909e-37
1269115__REACTOME__R-HSA-168273	Influenza Viral RNA Transcription and Replication	61	7.66163	3.233e-37
1269109__REACTOME__R-HSA-168255	Influenza Life Cycle	61	7.18278	3.293e-35
1269108__REACTOME__R-HSA-168254	Influenza Infection	63	6.89182	4.294e-35
198843__WikiPathways__WP411	mRNA Processing	55	7.40146	1.535e-32
1268685__REACTOME__R-HSA-72702	Ribosomal scanning and start codon recognition	39	11.0214	8.145e-32
1268682__REACTOME__R-HSA-72695	Formation of the ternary complex, and subsequently, the 43S complex	36	11.5173	2.178e-30
1268684__REACTOME__R-HSA-72649	Translation initiation complex formation	38	10.7388	2.31e-30
413439__KEGG__hsa_M00359; 468360__KEGG__M00359	Aminoacyl-tRNA biosynthesis, eukaryotes	31	13.8326	2.349e-30
424__KEGG__ko00970; 83030__KEGG__hsa00970	Aminoacyl-tRNA biosynthesis	33	12.7171	3.691e-30
1268683__REACTOME__R-HSA-72662	Activation of the mRNA upon binding of the cap-binding complex and eIFs, and subsequent binding to 43S	38	10.5628	5.527e-30
1269709__REACTOME__R-HSA-379724	tRNA Aminoacylation	32	12.9189	1.267e-29
790012__KEGG__hsa01230; 795174__KEGG__ko01230	Biosynthesis of amino acids	40	9.04324	6.809e-28
HALLMARK_FATTY_ACID_METABOLISM	http://www.gsea-msigdb.org/gsea/msigdb/cards/HALLMARK_FATTY_ACID_METABOLISM	55	5.94003	9.832e-27
316__KEGG__ko00280; 82952__KEGG__hsa00280	Valine, leucine and isoleucine degradation	32	11.304	1.3e-26
199266__KEGG__ko03008; 199378__KEGG__hsa03008	Ribosome biogenesis in eukaryotes	40	8.37337	3.341e-26
1471249__WikiPathways__WP3925	Amino Acid metabolism	42	7.82588	5.056e-26
413445__KEGG__hsa_M00354; 890601__KEGG__M00354	Spliceosome, U4/U6.U5 tri-snRNP	24	13.5649	4.655e-23
HALLMARK_MYC_TARGETS_V2	http://www.gsea-msigdb.org/gsea/msigdb/cards/HALLMARK_MYC_TARGETS_V2	30	8.77038	2.353e-20
373__KEGG__ko00620; 82998__KEGG__hsa00620	Pyruvate metabolism	25	10.8693	4.218e-20
287__KEGG__ko00010; 82926__KEGG__hsa00010	Glycolysis / Gluconeogenesis	31	7.84535	3.423e-19
383__KEGG__ko00630; 83002__KEGG__hsa00630	Glyoxylate and dicarboxylate metabolism	21	12.7171	4.294e-19
296__KEGG__ko00071; 82935__KEGG__hsa00071	Fatty acid degradation	25	9.63413	2.853e-18
1270180__REACTOME__R-HSA-389661	Glyoxylate metabolism and glycine degradation	19	12.8866	1.972e-17
387__KEGG__ko00640; 83004__KEGG__hsa00640	Propanoate metabolism	21	11.1274	3.594e-17
HALLMARK_OXIDATIVE_PHOSPHORYLATION	http://www.gsea-msigdb.org/gsea/msigdb/cards/HALLMARK_OXIDATIVE_PHOSPHORYLATION	50	4.23902	4.266e-17
313__KEGG__ko00260; 82949__KEGG__hsa00260	Glycine, serine and threonine metabolism	23	9.74974	5.749e-17
1269711__REACTOME__R-HSA-379726	Mitochondrial tRNA aminoacylation	17	13.7263	2.109e-16
1270122__REACTOME__R-HSA-71406	Pyruvate metabolism and Citric Acid (TCA) cycle	24	8.47804	7.918e-16
198803__WikiPathways__WP107	Translation Factors	24	7.97933	4.697e-15
1269710__REACTOME__R-HSA-379716	Cytosolic tRNA aminoacylation	17	12.0106	9.951e-15
198814__WikiPathways__WP534	Glycolysis and Gluconeogenesis	23	7.95897	2.139e-14
835393__BIOCYC__HUMAN_PWY66-407	superpathway of conversion of glucose to acetyl CoA and entry into the TCA cycle	20	9.42004	2.414e-14
103421__KEGG__ko00270; 104488__KEGG__hsa00270	Cysteine and methionine metabolism	22	8.28964	3.029e-14
HALLMARK_UNFOLDED_PROTEIN_RESPONSE	http://www.gsea-msigdb.org/gsea/msigdb/cards/HALLMARK_UNFOLDED_PROTEIN_RESPONSE	34	5.10183	3.326e-14
198756__WikiPathways__WP241	One Carbon Metabolism	18	10.5245	4.367e-14
1269056__REACTOME__R-HSA-5663205	Infectious disease	66	2.95277	5.688e-14
1270133__REACTOME__R-HSA-15869	Metabolism of nucleotides	31	5.4754	6.579e-14
1309090__REACTOME__R-HSA-6782315	tRNA modification in the nucleus and cytosol	21	8.47804	7.278e-14
288__KEGG__ko00020; 82927__KEGG__hsa00020	Citrate cycle (TCA cycle)	18	10.1736	9.9e-14
1269691__REACTOME__R-HSA-72165	mRNA Splicing - Minor Pathway	23	7.4998	9.923e-14
920958__WikiPathways__WP2525	Trans-sulfuration and one carbon metabolism	18	9.84546	2.187e-13
413438__KEGG__hsa_M00355; 890602__KEGG__M00355	Spliceosome, 35S U5-snRNP	19	8.70717	8.11e-13
HS_chaperones	ChaperoneNet (Shemesh et al. 2020)	58	3.02601	9.44e-13
1269714__REACTOME__R-HSA-429958	mRNA decay by 3' to 5' exoribonuclease	13	13.7768	1.503e-12
198865__WikiPathways__WP143	Fatty Acid Beta Oxidation	18	8.97674	1.879e-12
868084__KEGG__hsa01212; 878045__KEGG__ko01212	Fatty acid metabolism	21	7.41828	1.965e-12
1269712__REACTOME__R-HSA-429914	Deadenylation-dependent mRNA decay	22	6.90803	2.964e-12
446__KEGG__ko03060; 83041__KEGG__hsa03060	Protein export	15	11.0583	3.251e-12
116127__KEGG__ko03018; 117291__KEGG__hsa03018	RNA degradation	26	5.72543	3.251e-12
413436__KEGG__hsa_M00352; 890599__KEGG__M00352	Spliceosome, U2-snRNP	14	11.8693	4.851e-12
468202__KEGG__M00009; 855811__KEGG__hsa_M00009	Citrate cycle (TCA cycle, Krebs cycle)	14	10.7902	3.516e-11
345__KEGG__ko00510; 82975__KEGG__hsa00510	N-Glycan biosynthesis	20	6.92085	3.606e-11
289__KEGG__ko00030; 82928__KEGG__hsa00030	Pentose phosphate pathway	16	9.04324	3.796e-11
1309088__REACTOME__R-HSA-72306	tRNA processing	29	4.63893	5.121e-11
777512__WikiPathways__WP2453	TCA Cycle and Deficiency of Pyruvate Dehydrogenase complex (PDHc)	12	12.7171	7.107e-11
393__KEGG__ko00670; 83008__KEGG__hsa00670	One carbon pool by folate	13	11.0214	1.469e-10
131126__KEGG__ko04146; 131226__KEGG__hsa04146	Peroxisome	25	5.10725	1.618e-10
HALLMARK_MTORC1_SIGNALING	http://www.gsea-msigdb.org/gsea/msigdb/cards/HALLMARK_MTORC1_SIGNALING	40	3.39121	2.121e-10
198817__WikiPathways__WP368	Mitochondrial LC-Fatty Acid Beta-Oxidation	12	11.969	2.192e-10
1270221__REACTOME__R-HSA-1362409	Mitochondrial iron-sulfur cluster biogenesis	9	16.9561	2.316e-10
Hs_ESC_Assou	http://193.136.227.168:8080/stemchecker/stemsetdata.jsf?p=s5	96	2.05269	3.175e-10
100063__KEGG__ko00250; 101142__KEGG__hsa00250	Alanine, aspartate and glutamate metabolism	16	7.75135	7.361e-10
332__KEGG__ko00380; 82964__KEGG__hsa00380	Tryptophan metabolism	17	7.20633	7.393e-10
1270015__REACTOME__R-HSA-77289	Mitochondrial Fatty Acid Beta-Oxidation	13	10.0195	7.904e-10
1470928__REACTOME__R-HSA-8873719	RAB geranylgeranylation	21	5.47812	1.704e-09
1269961__REACTOME__R-HSA-70263	Gluconeogenesis	15	7.94816	1.915e-09
Hs_ESC_NANOG_Boyer_up	http://193.136.227.168:8080/stemchecker/stemsetdata.jsf?p=s2	99	1.96104	1.969e-09
413457__KEGG__hsa_M00391; 468397__KEGG__M00391	Exosome, eukaryotes	9	15.2605	2.06e-09
391__KEGG__ko00650; 83007__KEGG__hsa00650	Butanoate metabolism	14	8.47804	2.681e-09
1268696__REACTOME__R-HSA-389957	Prefoldin mediated transfer of substrate to CCT/TriC	14	8.47804	2.681e-09
142373__BIOCYC__HUMAN_PWY-5328	superpathway of methionine degradation	10	13.0431	2.999e-09
139182__BIOCYC__META_PWY-5328	superpathway of L-methionine salvage and degradation	10	13.0431	2.999e-09
1270156__REACTOME__R-HSA-196757	Metabolism of folate and pterines	11	10.9716	6.335e-09
413352__KEGG__hsa_M00032; 468225__KEGG__M00032	Lysine degradation, lysine => saccharopine => acetoacetyl-CoA	9	13.8732	1.019e-08
1270026__REACTOME__R-HSA-74182	Ketone body metabolism	8	15.0721	2.984e-08
1270161__REACTOME__R-HSA-70895	Branched-chain amino acid catabolism	12	8.84665	2.996e-08
1270125__REACTOME__R-HSA-71403	Citric acid cycle (TCA cycle)	11	9.81667	3.368e-08
142358__BIOCYC__HUMAN_ILEUDEG-PWY	isoleucine degradation	9	12.7171	3.726e-08
413381__KEGG__hsa_M00087; 468255__KEGG__M00087	beta-Oxidation	9	12.7171	3.726e-08
1268695__REACTOME__R-HSA-389958	Cooperation of Prefoldin and TriC/CCT in actin and tubulin folding	14	7.19349	3.824e-08
413461__KEGG__hsa_M00396; 890612__KEGG__M00396	Lsm 2-8 complex	7	16.9561	5.686e-08
175229__KEGG__ko03013; 177876__KEGG__hsa03013	RNA transport	32	3.26864	5.686e-08
782397__BIOCYC__HUMAN_PWY66-398; 908028__BIOCYC__META_PWY66-398	TCA cycle; TCA cycle III (animals)	10	10.5975	6.547e-08
198758__WikiPathways__WP497	Urea cycle and metabolism of amino groups	11	9.32584	6.749e-08
1270230__REACTOME__R-HSA-2564830	Cytosolic iron-sulfur cluster assembly	9	11.7388	1.101e-07
1268698__REACTOME__R-HSA-390450	Folding of actin by CCT/TriC	8	13.5649	1.31e-07
HALLMARK_XENOBIOTIC_METABOLISM	http://www.gsea-msigdb.org/gsea/msigdb/cards/HALLMARK_XENOBIOTIC_METABOLISM	35	2.96731	1.436e-07
1269728__REACTOME__R-HSA-450513	Tristetraprolin (TTP, ZFP36) binds and destabilizes mRNA	10	9.97416	1.447e-07
198787__WikiPathways__WP78	TCA Cycle	10	9.97416	1.447e-07
MUELLER_PLURINET	http://www.broadinstitute.org/gsea/msigdb/cards/MUELLER_PLURINET	45	2.55192	1.455e-07
335__KEGG__ko00410; 82966__KEGG__hsa00410	beta-Alanine metabolism	13	7.11061	1.629e-07
1270123__REACTOME__R-HSA-70268	Pyruvate metabolism	12	7.53603	2.754e-07
413348__KEGG__hsa_M00011; 468204__KEGG__M00011	Citrate cycle, second carbon oxidation, 2-oxoglutarate => oxaloacetate	9	10.9003	2.754e-07
714485__KEGG__hsa01210; 717400__KEGG__ko01210	2-Oxocarboxylic acid metabolism	10	9.42004	2.966e-07
1270100__REACTOME__R-HSA-2142789	Ubiquinol biosynthesis	7	14.8366	3.884e-07
1270027__REACTOME__R-HSA-77111	Synthesis of Ketone Bodies	7	14.8366	3.884e-07
171866__KEGG__ko04122; 172845__KEGG__hsa04122	Sulfur relay system	7	14.8366	3.884e-07
1309221__REACTOME__R-HSA-6788656	Histidine, lysine, phenylalanine, tyrosine, proline and tryptophan catabolism	15	5.65202	4.467e-07
1270134__REACTOME__R-HSA-73847	Purine metabolism	13	6.4832	5.867e-07
320__KEGG__ko00310; 82956__KEGG__hsa00310	Lysine degradation	17	4.88565	6.068e-07
1269959__REACTOME__R-HSA-70326	Glucose metabolism	20	4.18668	6.725e-07
1270031__REACTOME__R-HSA-390918	Peroxisomal lipid metabolism	12	7.01631	6.923e-07
1270163__REACTOME__R-HSA-71064	Lysine catabolism	8	11.304	1.143e-06
1270135__REACTOME__R-HSA-73817	Purine ribonucleoside monophosphate biosynthesis	8	11.304	1.143e-06
142387__BIOCYC__HUMAN_VALDEG-PWY	valine degradation	8	11.304	1.143e-06
1269970__REACTOME__R-HSA-71336	Pentose phosphate pathway (hexose monophosphate shunt)	7	13.1881	1.571e-06
1270181__REACTOME__R-HSA-1614635	Sulfur amino acid metabolism	11	7.17372	1.922e-06
323__KEGG__ko00330; 82957__KEGG__hsa00330	Arginine and proline metabolism	15	5.08682	2.078e-06
1269727__REACTOME__R-HSA-450385	Butyrate Response Factor 1 (BRF1) binds and destabilizes mRNA	9	8.97674	2.554e-06
1269729__REACTOME__R-HSA-450604	KSRP (KHSRP) binds and destabilizes mRNA	9	8.97674	2.554e-06
413342__KEGG__hsa_M00003; 468196__KEGG__M00003	Gluconeogenesis, oxaloacetate => fructose-6P	9	8.97674	2.554e-06
198873__WikiPathways__WP357	Fatty Acid Biosynthesis	10	7.70731	3.167e-06
291__KEGG__ko00051; 82930__KEGG__hsa00051	Fructose and mannose metabolism	12	6.16584	3.563e-06
1268714__REACTOME__R-HSA-446203	Asparagine N-linked glycosylation	40	2.4223	3.613e-06
HALLMARK_GLYCOLYSIS	http://www.gsea-msigdb.org/gsea/msigdb/cards/HALLMARK_GLYCOLYSIS	32	2.71297	4.526e-06
HALLMARK_ADIPOGENESIS	http://www.gsea-msigdb.org/gsea/msigdb/cards/HALLMARK_ADIPOGENESIS	32	2.71297	4.526e-06
1268761__REACTOME__R-HSA-381042	PERK regulates gene expression	11	6.66131	4.526e-06
1270016__REACTOME__R-HSA-77286	mitochondrial fatty acid beta-oxidation of saturated fatty acids	7	11.8693	4.617e-06
297__KEGG__ko00072; 82936__KEGG__hsa00072	Synthesis and degradation of ketone bodies	7	11.8693	4.617e-06
413462__KEGG__hsa_M00397; 890613__KEGG__M00397	Lsm 1-7 complex	6	14.5338	5.076e-06
1270212__REACTOME__R-HSA-156581	Methylation	8	9.68918	5.636e-06
413361__KEGG__hsa_M00055; 468390__KEGG__M00055	N-glycan precursor biosynthesis	8	9.68918	5.636e-06
142421__BIOCYC__HUMAN_FAO-PWY	fatty acid beta-oxidation	8	9.68918	5.636e-06
167190__KEGG__ko04141; 167325__KEGG__hsa04141	Protein processing in endoplasmic reticulum	28	2.86006	7.988e-06
1268756__REACTOME__R-HSA-381119	Unfolded Protein Response (UPR)	19	3.74611	8.374e-06
1270121__REACTOME__R-HSA-1428517	The citric acid (TCA) cycle and respiratory electron transport	28	2.84293	8.972e-06
1270159__REACTOME__R-HSA-70614	Amino acid synthesis and interconversion (transamination)	11	6.21723	9.682e-06
782382__BIOCYC__HUMAN_PWY66-399; 908097__BIOCYC__META_PWY66-399	gluconeogenesis; gluconeogenesis III	8	9.04324	1.102e-05
1270145__REACTOME__R-HSA-196849	Metabolism of water-soluble vitamins and cofactors	23	3.19664	1.102e-05
1339155__REACTOME__R-HSA-2408517	SeMet incorporation into proteins	7	10.7902	1.125e-05
468308__KEGG__M00128; 997800__KEGG__hsa_M00128	Ubiquinone biosynthesis, eukaryotes, 4-hydroxybenzoate => ubiquinone	5	16.9561	1.198e-05
1108778__BIOCYC__HUMAN_PWY-3661-1; 1108803__BIOCYC__META_PWY-3661-1	glycine betaine degradation; glycine betaine degradation II (mammalian)	5	16.9561	1.198e-05
1268762__REACTOME__R-HSA-380994	ATF4 activates genes	10	6.78243	1.198e-05
413340__KEGG__hsa_M00001; 468194__KEGG__M00001	Glycolysis (Embden-Meyerhof pathway), glucose => pyruvate	10	6.78243	1.198e-05
1269960__REACTOME__R-HSA-70171	Glycolysis	11	5.82865	1.969e-05
306__KEGG__ko00220; 82943__KEGG__hsa00220	Arginine biosynthesis	9	7.26689	2.158e-05
1268699__REACTOME__R-HSA-390471	Association of TriC/CCT with target proteins during biosynthesis	12	5.21725	2.462e-05
413341__KEGG__hsa_M00002; 468195__KEGG__M00002	Glycolysis, core module involving three-carbon compounds	7	9.89104	2.462e-05
1268693__REACTOME__R-HSA-391251	Protein folding	20	3.32472	2.937e-05
HALLMARK_BILE_ACID_METABOLISM	http://www.gsea-msigdb.org/gsea/msigdb/cards/HALLMARK_BILE_ACID_METABOLISM	21	3.17926	3.476e-05
1268745__REACTOME__R-HSA-1268020	Mitochondrial protein import	15	4.10228	3.664e-05
1268715__REACTOME__R-HSA-446193	Biosynthesis of the N-glycan precursor (dolichol lipid-linked oligosaccharide, LLO) and transfer to a nascent protein	17	3.69555	3.735e-05
1270189__REACTOME__R-HSA-211859	Biological oxidations	32	2.45518	3.756e-05
1268853__REACTOME__R-HSA-5620924	Intraflagellar transport	12	4.96275	4.31e-05
413354__KEGG__hsa_M00036; 468229__KEGG__M00036	Leucine degradation, leucine => acetoacetate + acetyl-CoA	7	9.13019	4.895e-05
413478__KEGG__hsa_M00013; 468206__KEGG__M00013	Malonate semialdehyde pathway, propanoyl-CoA => acetyl-CoA	5	14.1301	6.295e-05
139464__BIOCYC__META_PWY-5130; 142413__BIOCYC__HUMAN_PWY-5130	2-oxobutanoate degradation I; 2-oxobutanoate degradation	5	14.1301	6.295e-05
1108780__BIOCYC__HUMAN_PWY66-428; 1108792__BIOCYC__META_PWY66-428	threonine degradation; L-threonine degradation V	5	14.1301	6.295e-05
413374__KEGG__hsa_M00073; 468266__KEGG__M00073	N-glycan precursor trimming	5	14.1301	6.295e-05
413405__KEGG__hsa_M00141; 468334__KEGG__M00141	C1-unit interconversion, eukaryotes	5	14.1301	6.295e-05
1270024__REACTOME__R-HSA-77288	mitochondrial fatty acid beta-oxidation of unsaturated fatty acids	5	14.1301	6.295e-05
1269692__REACTOME__R-HSA-72187	mRNA 3'-end processing	14	4.09285	7.736e-05
139493__BIOCYC__META_FAO-PWY	fatty acid beta-oxidation I	7	8.47804	8.912e-05
1270010__REACTOME__R-HSA-535734	Fatty acid, triacylglycerol, and ketone body metabolism	33	2.31219	9.344e-05
739008__WikiPathways__WP2333	Trans-sulfuration pathway	6	10.1736	0.0001082
1270138__REACTOME__R-HSA-73848	Pyrimidine metabolism	9	6.10419	0.0001092
295__KEGG__ko00062; 82934__KEGG__hsa00062	Fatty acid elongation	9	6.10419	0.0001092
1270001__REACTOME__R-HSA-556833	Metabolism of lipids and lipoproteins	78	1.65322	0.0001232
309__KEGG__ko00240; 82946__KEGG__hsa00240	Pyrimidine metabolism	19	3.09774	0.0001418
1269957__REACTOME__R-HSA-71387	Metabolism of carbohydrates	37	2.14121	0.0001545
1268697__REACTOME__R-HSA-389960	Formation of tubulin folding intermediates by CCT/TriC	9	5.86941	0.0001548
1270013__REACTOME__R-HSA-75876	Synthesis of very long-chain fatty acyl-CoAs	9	5.86941	0.0001548
1268694__REACTOME__R-HSA-390466	Chaperonin-mediated protein folding	18	3.17926	0.0001629
343__KEGG__ko00480; 82973__KEGG__hsa00480	Glutathione metabolism	13	4.08202	0.0001634
470349__KEGG__hsa_M00425; 890634__KEGG__M00425	H/ACA ribonucleoprotein complex	4	16.9561	0.0001712
545369__BIOCYC__HUMAN_PWY66-368; 545735__BIOCYC__META_PWY66-368	ketolysis	4	16.9561	0.0001712
413456__KEGG__hsa_M00390; 468396__KEGG__M00390	Exosome, archaea	4	16.9561	0.0001712
139462__BIOCYC__META_PYRUVDEHYD-PWY	pyruvate decarboxylation to acetyl CoA	4	16.9561	0.0001712
142409__BIOCYC__HUMAN_PWY-5177	glutaryl-CoA degradation	4	16.9561	0.0001712
1309222__REACTOME__R-HSA-6783984	Glycine degradation	4	16.9561	0.0001712
198778__WikiPathways__WP1601	Fluoropyrimidine Activity	10	5.1382	0.0001842
142205__BIOCYC__HUMAN_PWY-5514	UDP-N-acetyl-D-galactosamine biosynthesis II	5	12.1115	0.0001872
1108777__BIOCYC__HUMAN_PWY66-414	superpathway of choline degradation to L-serine	5	12.1115	0.0001872
198829__WikiPathways__WP134	Pentose Phosphate Pathway	5	12.1115	0.0001872
413373__KEGG__hsa_M00072; 890439__KEGG__M00072	N-glycosylation by oligosaccharyltransferase	5	12.1115	0.0001872
300__KEGG__ko00130; 82939__KEGG__hsa00130	Ubiquinone and other terpenoid-quinone biosynthesis	6	9.24877	0.0002059
193184__KEGG__ko03015; 193328__KEGG__hsa03015	mRNA surveillance pathway	17	3.16762	0.0002802
1270141__REACTOME__R-HSA-73621	Pyrimidine catabolism	6	8.47804	0.0003818
142359__BIOCYC__HUMAN_LEU-DEG2-PWY	leucine degradation	6	8.47804	0.0003818
1270206__REACTOME__R-HSA-71384	Ethanol oxidation	6	8.47804	0.0003818
1269685__REACTOME__R-HSA-73856; 1269686__REACTOME__R-HSA-109688	RNA Polymerase II Transcription Termination; Cleavage of Growing Transcript in the Termination Region	14	3.54306	0.0003963
307__KEGG__ko00230; 82944__KEGG__hsa00230	Purine metabolism	25	2.43622	0.00044
1339124__REACTOME__R-HSA-6787450	tRNA modification in the mitochondrion	5	10.5975	0.0004544
413347__KEGG__hsa_M00010; 468203__KEGG__M00010	Citrate cycle, first carbon oxidation, oxaloacetate => 2-oxoglutarate	5	10.5975	0.0004544
1270207__REACTOME__R-HSA-156580	Phase II conjugation	18	2.90676	0.0005232
198850__WikiPathways__WP465	Tryptophan metabolism	11	4.05471	0.0007356
545368__BIOCYC__HUMAN_PWY66-367	ketogenesis	4	13.5649	0.0007356
142412__BIOCYC__HUMAN_PYRUVDEHYD-PWY; 413431__KEGG__hsa_M00307; 468378__KEGG__M00307	pyruvate decarboxylation to acetyl CoA; Pyruvate oxidation, pyruvate => acetyl-CoA; Pyruvate oxidation, pyruvate => acetyl-CoA	4	13.5649	0.0007356
198768__WikiPathways__WP311	Synthesis and Degradation of Ketone Bodies	4	13.5649	0.0007356
1269928__REACTOME__R-HSA-433137	Sodium-coupled sulphate, di- and tri-carboxylate transporters	4	13.5649	0.0007356
1270020__REACTOME__R-HSA-77346; 1270021__REACTOME__R-HSA-77348	Beta oxidation of decanoyl-CoA to octanoyl-CoA-CoA; Beta oxidation of octanoyl-CoA to hexanoyl-CoA	4	13.5649	0.0007356
1270022__REACTOME__R-HSA-77350	Beta oxidation of hexanoyl-CoA to butanoyl-CoA	4	13.5649	0.0007356
1270019__REACTOME__R-HSA-77310	Beta oxidation of lauroyl-CoA to decanoyl-CoA-CoA	4	13.5649	0.0007356
1270213__REACTOME__R-HSA-156590	Glutathione conjugation	10	4.34771	0.0008225
907942__BIOCYC__HUMAN_PWY66-409	superpathway of purine nucleotide salvage	10	4.34771	0.0008225
1270183__REACTOME__R-HSA-1614558	Degradation of cysteine and homocysteine	5	9.42004	0.0009254
1270144__REACTOME__R-HSA-196854	Metabolism of vitamins and cofactors	24	2.35229	0.001041
1270124__REACTOME__R-HSA-204174	Regulation of pyruvate dehydrogenase (PDH) complex	6	7.26689	0.001041
350__KEGG__ko00520; 82979__KEGG__hsa00520	Amino sugar and nucleotide sugar metabolism	11	3.88577	0.001076
198833__WikiPathways__WP176	Folate Metabolism	13	3.39121	0.001134
HALLMARK_PEROXISOME	http://www.gsea-msigdb.org/gsea/msigdb/cards/HALLMARK_PEROXISOME	17	2.77167	0.001465
1269715__REACTOME__R-HSA-430039	mRNA decay by 5' to 3' exoribonuclease	6	6.78243	0.001613
139696__BIOCYC__META_ANAEROFRUCAT-PWY; 139724__BIOCYC__META_ANAGLYCOLYSIS-PWY; 782396__BIOCYC__HUMAN_PWY66-400	homolactic fermentation; glycolysis III (from glucose); glycolysis	6	6.78243	0.001613
1270033__REACTOME__R-HSA-389887	Beta-oxidation of pristanoyl-CoA	5	8.47804	0.001703
413380__KEGG__hsa_M00085; 468246__KEGG__M00085	Fatty acid biosynthesis, elongation, mitochondria	4	11.304	0.001962
782398__BIOCYC__HUMAN_PWY-7209	pyrimidine ribonucleosides degradation	4	11.304	0.001962
142460__BIOCYC__HUMAN_PENTOSE-P-PWY	pentose phosphate pathway	4	11.304	0.001962
545734__BIOCYC__META_PWY66-367	ketogenesis	4	11.304	0.001962
139177__BIOCYC__META_PWY-5327	superpathway of L-lysine degradation	4	11.304	0.001962
413392__KEGG__hsa_M00048; 468241__KEGG__M00048	Inosine monophosphate biosynthesis, PRPP + glutamine => IMP	4	11.304	0.001962
139163__BIOCYC__META_ILEUDEG-PWY	L-isoleucine degradation I	4	11.304	0.001962
1383040__REACTOME__R-HSA-6811438	Intra-Golgi traffic	10	3.85365	0.002298
1270028__REACTOME__R-HSA-77108	Utilization of Ketone Bodies	3	16.9561	0.002326
782400__BIOCYC__HUMAN_PWY-7185	UTP and CTP dephosphorylation I	3	16.9561	0.002326
1108807__BIOCYC__META_PWY66-422	D-galactose degradation V (Leloir pathway)	3	16.9561	0.002326
139119__BIOCYC__META_PWY-5084; 142336__BIOCYC__HUMAN_PWY-5084	2-oxoglutarate decarboxylation to succinyl-CoA	3	16.9561	0.002326
138399__BIOCYC__META_HEME-BIOSYNTHESIS-II; 142222__BIOCYC__HUMAN_HEME-BIOSYNTHESIS-II	heme biosynthesis I (aerobic); heme biosynthesis from uroporphyrinogen-III I	3	16.9561	0.002326
1270222__REACTOME__R-HSA-2395516	Electron transport from NADPH to Ferredoxin	3	16.9561	0.002326
1270018__REACTOME__R-HSA-77285	Beta oxidation of myristoyl-CoA to lauroyl-CoA	3	16.9561	0.002326
139588__BIOCYC__META_PWY0-1296; 142432__BIOCYC__HUMAN_PWY0-1296	purine ribonucleosides degradation; purine ribonucleosides degradation to ribose-1-phosphate	3	16.9561	0.002326
1270017__REACTOME__R-HSA-77305	Beta oxidation of palmitoyl-CoA to myristoyl-CoA	3	16.9561	0.002326
139141__BIOCYC__META_MALATE-ASPARTATE-SHUTTLE-PWY	L-aspartate degradation II	3	16.9561	0.002326
413458__KEGG__hsa_M00392; 468398__KEGG__M00392	Ski complex	3	16.9561	0.002326
138175__BIOCYC__META_GLYCINE-SYN2-PWY; 139156__BIOCYC__META_GLYCLEAV-PWY; 545340__BIOCYC__HUMAN_GLYCLEAV-PWY	glycine biosynthesis II; glycine cleavage; glycine cleavage	3	16.9561	0.002326
142458__BIOCYC__HUMAN_NONOXIPENT-PWY	pentose phosphate pathway (non-oxidative branch)	3	16.9561	0.002326
403__KEGG__ko00785; 83017__KEGG__hsa00785	Lipoic acid metabolism	3	16.9561	0.002326
703106__BIOCYC__META_PWY-5004	superpathway of L-citrulline metabolism	5	7.70731	0.002744
428__KEGG__ko00983; 83033__KEGG__hsa00983	Drug metabolism - other enzymes	10	3.6861	0.0032
142277__BIOCYC__HUMAN_PWY-841	purine nucleotides de novo biosynthesis	9	4.01591	0.003229
1440443__KEGG__ko01523; 1440526__KEGG__hsa01523	Antifolate resistance	8	4.37576	0.003722
1268701__REACTOME__R-HSA-597592	Post-translational protein modification	87	1.44342	0.00378
1268702__REACTOME__R-HSA-163841	Gamma carboxylation, hypusine formation and arylsulfatase activation	9	3.91294	0.003942
1268854__REACTOME__R-HSA-1643685	Disease	74	1.49197	0.003998
142236__BIOCYC__HUMAN_PWY-2201	folate transformations I	4	9.68918	0.003998
1270377__REACTOME__R-HSA-73943	Reversal of alkylation damage by DNA dioxygenases	4	9.68918	0.003998
413346__KEGG__hsa_M00007; 468200__KEGG__M00007	Pentose phosphate pathway, non-oxidative phase, fructose 6P => ribose 5P	4	9.68918	0.003998
908011__BIOCYC__META_PWY66-391	fatty acid beta-oxidation VI (peroxisome)	5	7.06503	0.004303
413343__KEGG__hsa_M00004; 468197__KEGG__M00004	Pentose phosphate pathway (Pentose phosphate cycle)	5	7.06503	0.004303
470353__KEGG__hsa_M00430; 890638__KEGG__M00430	Exon junction complex (EJC)	6	5.65202	0.004527
142269__BIOCYC__HUMAN_PWY66-5	superpathway of cholesterol biosynthesis	7	4.7477	0.004936
1270142__REACTOME__R-HSA-499943	Synthesis and interconversion of nucleotide di- and triphosphates	7	4.7477	0.004936
198876__WikiPathways__WP404	Nucleotide Metabolism	6	5.35455	0.006189
1269702__REACTOME__R-HSA-77595	Processing of Intronless Pre-mRNAs	6	5.35455	0.006189
1470929__REACTOME__R-HSA-8876725	Protein methylation	6	5.35455	0.006189
782404__BIOCYC__HUMAN_PWY66-391	fatty acid beta-oxidation (peroxisome)	5	6.52157	0.006487
907983__BIOCYC__META_PWY-7211	superpathway of pyrimidine deoxyribonucleotides de novo biosynthesis	5	6.52157	0.006487
1270012__REACTOME__R-HSA-75105	Fatty Acyl-CoA Biosynthesis	10	3.32472	0.007219
1270375__REACTOME__R-HSA-73942	DNA Damage Reversal	4	8.47804	0.007249
1268708__REACTOME__R-HSA-5358493	Synthesis of diphthamide-EEF2	4	8.47804	0.007249
139165__BIOCYC__META_LEU-DEG2-PWY	L-leucine degradation I	4	8.47804	0.007249
1268687__REACTOME__R-HSA-72731	Recycling of eIF2:GDP	4	8.47804	0.007249
138401__BIOCYC__META_PWY-5920; 545289__BIOCYC__HUMAN_PWY-5920	superpathway of heme biosynthesis from glycine; heme biosynthesis	4	8.47804	0.007249
1457806__REACTOME__R-HSA-8876198	RAB GEFs exchange GTP for GDP on RABs	14	2.63761	0.007751
1268707__REACTOME__R-HSA-204626	Hypusine synthesis from eIF5A-lysine	3	12.7171	0.007751
142307__BIOCYC__HUMAN_PWY66-161	oxidative ethanol degradation III	3	12.7171	0.007751
1268980__REACTOME__R-HSA-5579026	Defective CYP11A1 causes Adrenal insufficiency, congenital, with 46,XY sex reversal (AICSR)	3	12.7171	0.007751
139118__BIOCYC__META_PWY-5046; 142335__BIOCYC__HUMAN_PWY-5046	2-oxoisovalerate decarboxylation to isobutanoyl-CoA	3	12.7171	0.007751
1270379__REACTOME__R-HSA-112126	ALKBH3 mediated reversal of alkylation damage	3	12.7171	0.007751
142426__BIOCYC__HUMAN_PWY-4984	urea cycle	3	12.7171	0.007751
318__KEGG__ko00290; 82954__KEGG__hsa00290	Valine, leucine and isoleucine biosynthesis	3	12.7171	0.007751
142308__BIOCYC__HUMAN_PWY66-162	ethanol degradation IV	3	12.7171	0.007751
142344__BIOCYC__HUMAN_MALATE-ASPARTATE-SHUTTLE-PWY	malate-aspartate shuttle	3	12.7171	0.007751
142234__BIOCYC__HUMAN_PWY-2161	folate polyglutamylation	3	12.7171	0.007751
142309__BIOCYC__HUMAN_PWY66-21	ethanol degradation II	3	12.7171	0.007751
1239574__KEGG__hsa_M00741; 1253486__KEGG__M00741	Propanoyl-CoA metabolism, propanoyl-CoA => succinyl-CoA	3	12.7171	0.007751
413402__KEGG__hsa_M00133; 468310__KEGG__M00133	Polyamine biosynthesis, arginine => agmatine => putrescine => spermidine	3	12.7171	0.007751
413466__KEGG__hsa_M00401; 890617__KEGG__M00401	Sec61 complex	3	12.7171	0.007751
138441__BIOCYC__META_PWY-5872; 545290__BIOCYC__HUMAN_PWY-5872	ubiquinol-10 biosynthesis (eukaryotic); ubiquinol-10 biosynthesis	3	12.7171	0.007751
138674__BIOCYC__META_POLYAMINSYN3-PWY	superpathway of polyamine biosynthesis II	3	12.7171	0.007751
782390__BIOCYC__HUMAN_PWY-7211	superpathway of pyrimidine deoxyribonucleotides de novo biosynthesis	6	5.08682	0.007768
413437__KEGG__hsa_M00353; 890600__KEGG__M00353	Spliceosome, Prp19/CDC5L complex	5	6.05574	0.008907
413399__KEGG__hsa_M00135; 468314__KEGG__M00135	GABA biosynthesis, eukaryotes, putrescine => GABA	4	7.53603	0.01165
198818__WikiPathways__WP561	Heme Biosynthesis	4	7.53603	0.01165
139595__BIOCYC__META_PWY-6353	purine nucleotides degradation II (aerobic)	4	7.53603	0.01165
1268850__REACTOME__R-HSA-5620922	BBSome-mediated cargo-targeting to cilium	6	4.42332	0.01703
138629__BIOCYC__META_PWY66-5	superpathway of cholesterol biosynthesis	6	4.42332	0.01703
920985__WikiPathways__WP1946	Cori Cycle	5	5.29877	0.01725
1309220__REACTOME__R-HSA-5661270	Catabolism of glucuronate to xylulose-5-phosphate	3	10.1736	0.01755
1270025__REACTOME__R-HSA-71032	Propionyl-CoA catabolism	3	10.1736	0.01755
139518__BIOCYC__META_PWY-4984	urea cycle	3	10.1736	0.01755
138212__BIOCYC__META_CITRULBIO-PWY	L-citrulline biosynthesis	3	10.1736	0.01755
142304__BIOCYC__HUMAN_UDPNACETYLGALSYN-PWY	UDP-N-acetyl-D-glucosamine biosynthesis II	3	10.1736	0.01755
782401__BIOCYC__HUMAN_PWY-7181	pyrimidine deoxyribonucleosides degradation	3	10.1736	0.01755
1270184__REACTOME__R-HSA-1614517	Sulfide oxidation to sulfate	3	10.1736	0.01755
1108782__BIOCYC__HUMAN_PWY66-422	D-galactose degradation V (Leloir pathway)	3	10.1736	0.01755
907964__BIOCYC__META_PWY-7209	superpathway of pyrimidine ribonucleosides degradation	3	10.1736	0.01755
139219__BIOCYC__META_VALDEG-PWY	L-valine degradation I	3	10.1736	0.01755
417__KEGG__ko00920; 83026__KEGG__hsa00920	Sulfur metabolism	4	6.78243	0.0177
1270167__REACTOME__R-HSA-70635	Urea cycle	4	6.78243	0.0177
324__KEGG__ko00340; 82958__KEGG__hsa00340	Histidine metabolism	6	4.23902	0.0207
1270037__REACTOME__R-HSA-191273	Cholesterol biosynthesis	6	4.23902	0.0207
338__KEGG__ko00450; 82969__KEGG__hsa00450	Selenocompound metabolism	5	4.98708	0.02231
1383060__REACTOME__R-HSA-6814122	Cooperation of PDCL (PhLP1) and TRiC/CCT in G-protein beta folding	8	3.22973	0.02586
1270187__REACTOME__R-HSA-189451	Heme biosynthesis	4	6.16584	0.0261
413353__KEGG__hsa_M00035; 468228__KEGG__M00035	Methionine degradation	4	6.16584	0.0261
450__KEGG__ko03320; 83042__KEGG__hsa03320	PPAR signaling pathway	11	2.59051	0.02885
401__KEGG__ko00770; 83015__KEGG__hsa00770	Pantothenate and CoA biosynthesis	5	4.71002	0.02902
290__KEGG__ko00040; 82929__KEGG__hsa00040	Pentose and glucuronate interconversions	7	3.49096	0.02932
1108783__BIOCYC__HUMAN_PWY-7179-1; 1108808__BIOCYC__META_PWY-7179-1	purine deoxyribonucleosides degradation; purine deoxyribonucleosides degradation II	2	16.9561	0.0302
1270171__REACTOME__R-HSA-351143	Agmatine biosynthesis	2	16.9561	0.0302
142424__BIOCYC__HUMAN_PWY-5137	fatty acid beta-oxidation (unsaturated, odd number)	2	16.9561	0.0302
138142__BIOCYC__META_SER-GLYSYN-PWY; 142152__BIOCYC__HUMAN_GLYSYN-PWY	superpathway of L-serine and glycine biosynthesis I; glycine/serine biosynthesis	2	16.9561	0.0302
142451__BIOCYC__HUMAN_PWY-5481	lactate fermentation (reoxidation of cytosolic NADH)	2	16.9561	0.0302
139451__BIOCYC__META_PWY-5177	glutaryl-CoA degradation	2	16.9561	0.0302
545343__BIOCYC__HUMAN_PWY-1801	formaldehyde oxidation	2	16.9561	0.0302
142404__BIOCYC__HUMAN_PWY0-1182	trehalose degradation	2	16.9561	0.0302
142313__BIOCYC__HUMAN_PWY-5386	methylglyoxal degradation I	2	16.9561	0.0302
138633__BIOCYC__META_PWY-6121; 142270__BIOCYC__HUMAN_PWY-6121	5-aminoimidazole ribonucleotide biosynthesis I; 5-aminoimidazole ribonucleotide biosynthesis	2	16.9561	0.0302
139470__BIOCYC__META_PROPIONMET-PWY; 142417__BIOCYC__HUMAN_PROPIONMET-PWY	propanoyl CoA degradation I; propionyl-CoA degradation	2	16.9561	0.0302
139200__BIOCYC__META_SERDEG-PWY	L-serine degradation	2	16.9561	0.0302
545345__BIOCYC__HUMAN_PWY-6370; 545621__BIOCYC__META_PWY-6370	ascorbate recycling (cytosolic)	2	16.9561	0.0302
142210__BIOCYC__HUMAN_PWY0-1275	lipoate biosynthesis and incorporation	2	16.9561	0.0302
142346__BIOCYC__HUMAN_CYSTEINE-DEG-PWY	L-cysteine degradation I	2	16.9561	0.0302
142134__BIOCYC__HUMAN_ASPARAGINE-BIOSYNTHESIS	asparagine biosynthesis	2	16.9561	0.0302
142411__BIOCYC__HUMAN_PWY0-1313	acetate conversion to acetyl-CoA	2	16.9561	0.0302
1270111__REACTOME__R-HSA-163754	Insulin effects increased synthesis of Xylulose-5-Phosphate	2	16.9561	0.0302
1270139__REACTOME__R-HSA-500753	Pyrimidine biosynthesis	3	8.47804	0.03061
1268977__REACTOME__R-HSA-5579029	Metabolic disorders of biological oxidation enzymes	3	8.47804	0.03061
908068__BIOCYC__META_PWY-7176	UTP and CTP de novo biosynthesis	3	8.47804	0.03061
413351__KEGG__hsa_M00029; 468222__KEGG__M00029	Urea cycle	3	8.47804	0.03061
399__KEGG__ko00750; 83013__KEGG__hsa00750	Vitamin B6 metabolism	3	8.47804	0.03061
1383062__REACTOME__R-HSA-6798163	Choline catabolism	3	8.47804	0.03061
198783__WikiPathways__WP106	Alanine and aspartate metabolism	4	5.65202	0.03471
1270170__REACTOME__R-HSA-351202	Metabolism of polyamines	12	2.36596	0.03825
1270011__REACTOME__R-HSA-75109	Triglyceride Biosynthesis	11	2.45417	0.04094
1270190__REACTOME__R-HSA-211945	Phase 1 - Functionalization of compounds	14	2.17784	0.04094
1269725__REACTOME__R-HSA-450531	Regulation of mRNA stability by proteins that bind AU-rich elements	12	2.33877	0.04173
1269699__REACTOME__R-HSA-75067	Processing of Capped Intronless Pre-mRNA	6	3.63344	0.04301
1270136__REACTOME__R-HSA-74217	Purine salvage	4	5.21725	0.0463
138641__BIOCYC__META_PWY-841	superpathway of purine nucleotides de novo biosynthesis I	4	5.21725	0.0463
142266__BIOCYC__HUMAN_PWY66-3; 142267__BIOCYC__HUMAN_PWY66-341; 142268__BIOCYC__HUMAN_PWY66-4	cholesterol biosynthesis II (via 24,25-dihydrolanosterol); cholesterol biosynthesis I; cholesterol biosynthesis III (via desmosterol)	4	5.21725	0.0463
1458242__WikiPathways__WP3871	Valproic acid pathway	4	5.21725	0.0463
982162__BIOCYC__META_PWY66-409	superpathway of purine nucleotide salvage	4	5.21725	0.0463
294__KEGG__ko00061; 82933__KEGG__hsa00061	Fatty acid biosynthesis	4	5.21725	0.0463
413482__KEGG__hsa_M00415; 468402__KEGG__M00415	Fatty acid biosynthesis, elongation, endoplasmic reticulum	4	5.21725	0.0463
142283__BIOCYC__HUMAN_PWY0-162	superpathway of pyrimidine ribonucleotides de novo biosynthesis	4	5.21725	0.0463
1269965__REACTOME__R-HSA-5652084	Fructose metabolism	3	7.26689	0.049
1269940__REACTOME__R-HSA-83936	Transport of nucleosides and free purine and pyrimidine bases across the plasma membrane	3	7.26689	0.049
413382__KEGG__hsa_M00086; 468279__KEGG__M00086	beta-Oxidation, acyl-CoA synthesis	3	7.26689	0.049
138649__BIOCYC__META_PWY0-162	superpathway of pyrimidine ribonucleotides de novo biosynthesis	3	7.26689	0.049

## Sheet: SuptTabS5
Supplementary Table S5.
Gene Ontology (GO) Biological Processes enriched in the UC genes with 0.25-0.5 fraction of MC proteins
in one-step interactome neighborhood of their encoded proteins.
N_sample -- the observed number of genes belonging to a GO category in the gene sample;
Ratio -- the ratio of observed to expected numbers of genes belonging to a GO category in the gene sample;
q-value -- false discovery rate (can be considered as p-value corrected for multiple comparisons).
GO_ID	GO_name	N_sample	Ratio	q-value
GO:0044237	cellular metabolic process	1423	1.47402	1.68e-94
GO:0008152	metabolic process	1511	1.41977	5.485e-91
GO:0071704	organic substance metabolic process	1402	1.41028	5.976e-75
GO:0071702	organic substance transport	575	2.07662	1.147e-74
GO:0009058	biosynthetic process	678	1.91607	1.81e-74
GO:0044238	primary metabolic process	1341	1.42642	1.023e-72
GO:1901576	organic substance biosynthetic process	664	1.91558	1.296e-72
GO:0044249	cellular biosynthetic process	646	1.93863	1.596e-72
GO:0071705	nitrogen compound transport	490	2.12002	3.656e-65
GO:0051234	establishment of localization	921	1.60844	8.027e-65
GO:0006810	transport	901	1.6202	1.512e-64
GO:0051649	establishment of localization in cell	582	1.93274	2.326e-63
GO:0034641	cellular nitrogen compound metabolic process	725	1.72575	1.126e-59
GO:0044281	small molecule metabolic process	454	2.08768	1.386e-57
GO:0006807	nitrogen compound metabolic process	1232	1.40342	2.466e-57
GO:0046907	intracellular transport	411	2.14559	6.781e-55
GO:0051641	cellular localization	660	1.74149	1.628e-54
GO:1901360	organic cyclic compound metabolic process	680	1.70882	3.143e-53
GO:0015031	protein transport	402	2.12289	3.023e-52
GO:0042886	amide transport	411	2.08253	3.744e-51
GO:0015833	peptide transport	404	2.09215	9.468e-51
GO:0045184	establishment of protein localization	410	2.05863	1.337e-49
GO:0019637	organophosphate metabolic process	279	2.47921	6.067e-49
GO:0046483	heterocycle metabolic process	623	1.7193	1.098e-48
GO:0090407	organophosphate biosynthetic process	199	2.98021	1.143e-47
GO:0009987	cellular process	2121	1.09334	2.279e-47
GO:0006725	cellular aromatic compound metabolic process	624	1.69552	1.408e-46
GO:0008610	lipid biosynthetic process	209	2.76677	3.452e-44
GO:0033036	macromolecule localization	552	1.74142	9.293e-44
GO:0006139	nucleobase-containing compound metabolic process	575	1.69668	3.619e-42
GO:0006996	organelle organization	706	1.57516	1.239e-41
GO:1901362	organic cyclic compound biosynthetic process	321	2.13199	3.898e-41
GO:0051179	localization	1008	1.40413	4.903e-41
GO:0048193	Golgi vesicle transport	150	3.24131	1.267e-40
GO:0044248	cellular catabolic process	425	1.87433	2.771e-40
GO:0006793	phosphorus metabolic process	481	1.77515	1.685e-39
GO:0009056	catabolic process	467	1.78726	5.605e-39
GO:0008104	protein localization	482	1.75876	1.838e-38
GO:0016192	vesicle-mediated transport	428	1.83946	1.838e-38
GO:0006796	phosphate-containing compound metabolic process	471	1.76087	1.415e-37
GO:0044283	small molecule biosynthetic process	192	2.62689	8.263e-37
GO:0006886	intracellular protein transport	270	2.18181	5.388e-36
GO:0018130	heterocycle biosynthetic process	279	2.11569	1.143e-34
GO:1901575	organic substance catabolic process	404	1.81263	1.972e-34
GO:0006259	DNA metabolic process	223	2.34408	2.245e-34
GO:0044255	cellular lipid metabolic process	263	2.1431	1.509e-33
GO:0019438	aromatic compound biosynthetic process	278	2.08972	1.576e-33
GO:0044271	cellular nitrogen compound biosynthetic process	357	1.86872	8.745e-33
GO:0006281	DNA repair	172	2.60097	3.452e-32
GO:0033554	cellular response to stress	386	1.77921	7.572e-31
GO:0055086	nucleobase-containing small molecule metabolic process	168	2.57562	8.091e-31
GO:0034654	nucleobase-containing compound biosynthetic process	255	2.07138	7.39e-30
GO:0006888	endoplasmic reticulum to Golgi vesicle-mediated transport	92	3.67883	1.29e-29
GO:0034613	cellular protein localization	367	1.7872	1.479e-29
GO:0070727	cellular macromolecule localization	367	1.7805	3.253e-29
GO:0006629	lipid metabolic process	297	1.92802	3.253e-29
GO:0006753	nucleoside phosphate metabolic process	147	2.68319	5.815e-29
GO:0019882	antigen processing and presentation	97	3.46765	1.008e-28
GO:0048002	antigen processing and presentation of peptide antigen	88	3.59296	2.335e-27
GO:0019752	carboxylic acid metabolic process	230	2.06508	1.617e-26
GO:0002478	antigen processing and presentation of exogenous peptide antigen	83	3.65838	1.939e-26
GO:1901564	organonitrogen compound metabolic process	900	1.33905	2.926e-26
GO:0009117	nucleotide metabolic process	140	2.59822	6.57e-26
GO:0043436	oxoacid metabolic process	245	1.99224	6.853e-26
GO:0043312	neutrophil degranulation	153	2.46757	1.052e-25
GO:1901565	organonitrogen compound catabolic process	262	1.93385	1.067e-25
GO:0019884	antigen processing and presentation of exogenous antigen	84	3.54148	1.457e-25
GO:0002283	neutrophil activation involved in immune response	153	2.44722	2.734e-25
GO:0006082	organic acid metabolic process	247	1.96726	2.831e-25
GO:0002446	neutrophil mediated immunity	154	2.43312	3.562e-25
GO:1901566	organonitrogen compound biosynthetic process	310	1.79064	1.197e-24
GO:0070925	organelle assembly	203	2.1138	1.259e-24
GO:0042119	neutrophil activation	153	2.40264	2.288e-24
GO:0043299	leukocyte degranulation	154	2.37507	6.004e-24
GO:0036230	granulocyte activation	153	2.37856	7.3e-24
GO:0055114	oxidation-reduction process	234	1.954	2.035e-23
GO:0010389	regulation of G2/M transition of mitotic cell cycle	84	3.32466	2.806e-23
GO:0008654	phospholipid biosynthetic process	98	3.00489	3.166e-23
GO:0002444	myeloid leukocyte mediated immunity	154	2.33332	4.485e-23
GO:0022402	cell cycle process	240	1.90955	1.393e-22
GO:1902749	regulation of cell cycle G2/M phase transition	87	3.16857	2.137e-22
GO:0006521	regulation of cellular amino acid metabolic process	43	5.38023	2.533e-22
GO:0002474	antigen processing and presentation of peptide antigen via MHC class I	55	4.3986	2.533e-22
GO:0051640	organelle localization	168	2.19036	5.875e-22
GO:0006289	nucleotide-excision repair	58	4.16608	5.913e-22
GO:0002275	myeloid cell activation involved in immune response	153	2.2869	5.918e-22
GO:0032392	DNA geometric change	59	4.08656	8.8e-22
GO:0032787	monocarboxylic acid metabolic process	153	2.26941	1.376e-21
GO:1901293	nucleoside phosphate biosynthetic process	88	3.02063	5.494e-21
GO:0055085	transmembrane transport	284	1.7513	7.226e-21
GO:0062012	regulation of small molecule metabolic process	134	2.36252	1.664e-20
GO:0032508	DNA duplex unwinding	55	4.10254	2.239e-20
GO:0140352	export from cell	241	1.83291	3.856e-20
GO:0033238	regulation of cellular amine metabolic process	47	4.55755	6.709e-20
GO:0009165	nucleotide biosynthetic process	85	2.95691	1.511e-19
GO:0006887	exocytosis	198	1.9517	1.511e-19
GO:0031145	anaphase-promoting complex-dependent catabolic process	47	4.44639	2.786e-19
GO:0006283	transcription-coupled nucleotide-excision repair	44	4.67577	3.216e-19
GO:0006974	cellular response to DNA damage stimulus	194	1.95196	3.864e-19
GO:0016050	vesicle organization	103	2.58584	9.891e-19
GO:0006370	7-methylguanosine mRNA capping	28	6.58215	2.016e-18
GO:0006890	retrograde vesicle-mediated transport, Golgi to endoplasmic reticulum	47	4.28946	2.086e-18
GO:0090304	nucleic acid metabolic process	418	1.50821	3.096e-18
GO:0016053	organic acid biosynthetic process	100	2.58584	3.568e-18
GO:0022607	cellular component assembly	450	1.47606	5.261e-18
GO:0009894	regulation of catabolic process	235	1.78203	5.681e-18
GO:0002479	antigen processing and presentation of exogenous peptide antigen via MHC class I, TAP-dependent	43	4.50776	6.254e-18
GO:0045017	glycerolipid biosynthetic process	85	2.80592	7.083e-18
GO:0046394	carboxylic acid biosynthetic process	99	2.56855	9.094e-18
GO:0036260	RNA capping	28	6.38856	9.115e-18
GO:0009452	7-methylguanosine RNA capping	28	6.38856	9.115e-18
GO:0006260	DNA replication	78	2.93732	9.991e-18
GO:0044260	cellular macromolecule metabolic process	818	1.28846	1.191e-17
GO:0002443	leukocyte mediated immunity	164	2.01622	1.682e-17
GO:0007049	cell cycle	282	1.66486	1.979e-17
GO:1901135	carbohydrate derivative metabolic process	227	1.78415	2.094e-17
GO:1901990	regulation of mitotic cell cycle phase transition	121	2.29502	2.279e-17
GO:0006163	purine nucleotide metabolic process	104	2.46723	2.72e-17
GO:1902750	negative regulation of cell cycle G2/M phase transition	51	3.84111	2.724e-17
GO:0010565	regulation of cellular ketone metabolic process	71	3.05992	2.987e-17
GO:0002274	myeloid leukocyte activation	154	2.05621	2.987e-17
GO:0000278	mitotic cell cycle	176	1.94768	3.291e-17
GO:0045055	regulated exocytosis	174	1.95059	4.498e-17
GO:0032940	secretion by cell	223	1.7816	5.1e-17
GO:0002263	cell activation involved in immune response	162	2.00115	5.731e-17
GO:0002366	leukocyte activation involved in immune response	161	2.00154	7.16e-17
GO:0010972	negative regulation of G2/M transition of mitotic cell cycle	47	4.00664	7.16e-17
GO:0000819	sister chromatid segregation	59	3.39033	8.826e-17
GO:0060271	cilium assembly	106	2.39737	1.185e-16
GO:0051656	establishment of organelle localization	114	2.30903	1.413e-16
GO:0042590	antigen processing and presentation of exogenous peptide antigen via MHC class I	43	4.22246	1.578e-16
GO:0044282	small molecule catabolic process	122	2.23212	1.691e-16
GO:1902036	regulation of hematopoietic stem cell differentiation	41	4.35697	2.096e-16
GO:1903047	mitotic cell cycle process	159	1.98943	2.119e-16
GO:0046474	glycerophospholipid biosynthetic process	78	2.78842	3.017e-16
GO:0006644	phospholipid metabolic process	114	2.28517	3.241e-16
GO:0072521	purine-containing compound metabolic process	108	2.34026	3.765e-16
GO:0007017	microtubule-based process	178	1.89416	3.89e-16
GO:1901987	regulation of cell cycle phase transition	125	2.18399	4.174e-16
GO:0072330	monocarboxylic acid biosynthetic process	71	2.91421	6.098e-16
GO:0031329	regulation of cellular catabolic process	201	1.80054	8.943e-16
GO:0019693	ribose phosphate metabolic process	100	2.37233	2.349e-15
GO:0044085	cellular component biogenesis	472	1.41264	2.448e-15
GO:1901617	organic hydroxy compound biosynthetic process	66	2.97673	2.471e-15
GO:0061418	regulation of transcription from RNA polymerase II promoter in response to hypoxia	41	4.13064	2.605e-15
GO:0043170	macromolecule metabolic process	962	1.22622	3.576e-15
GO:0033683	nucleotide-excision repair, DNA incision	28	5.56951	4.451e-15
GO:0044782	cilium organization	107	2.27413	4.868e-15
GO:0043933	protein-containing complex subunit organization	309	1.55857	5.491e-15
GO:0046903	secretion	236	1.68116	6.35e-15
GO:1901532	regulation of hematopoietic progenitor cell differentiation	43	3.87877	9.057e-15
GO:0006900	vesicle budding from membrane	48	3.5804	9.189e-15
GO:0016043	cellular component organization	878	1.242	9.746e-15
GO:0015711	organic anion transport	125	2.10345	9.746e-15
GO:1903311	regulation of mRNA metabolic process	102	2.3002	1.085e-14
GO:0007346	regulation of mitotic cell cycle	155	1.92387	1.334e-14
GO:0009259	ribonucleotide metabolic process	96	2.35672	1.517e-14
GO:0051650	establishment of vesicle localization	71	2.75392	1.839e-14
GO:0006368	transcription elongation from RNA polymerase II promoter	39	4.08843	2.272e-14
GO:0006310	DNA recombination	73	2.68389	3.367e-14
GO:0043603	cellular amide metabolic process	180	1.80641	3.367e-14
GO:1901615	organic hydroxy compound metabolic process	124	2.07313	4.152e-14
GO:0009057	macromolecule catabolic process	224	1.68055	4.152e-14
GO:0006643	membrane lipid metabolic process	71	2.71323	4.369e-14
GO:0006631	fatty acid metabolic process	95	2.3175	6.874e-14
GO:0007059	chromosome segregation	85	2.44219	7.842e-14
GO:0043618	regulation of transcription from RNA polymerase II promoter in response to stress	48	3.41616	8.484e-14
GO:0048285	organelle fission	96	2.29853	8.509e-14
GO:0046165	alcohol biosynthetic process	45	3.56213	9.606e-14
GO:0044786	cell cycle DNA replication	29	4.9993	9.767e-14
GO:1905039	carboxylic acid transmembrane transport	54	3.14968	9.767e-14
GO:0046486	glycerolipid metabolic process	108	2.1705	1.096e-13
GO:0006296	nucleotide-excision repair, DNA incision, 5'-to lesion	26	5.45124	1.189e-13
GO:0009150	purine ribonucleotide metabolic process	91	2.3453	1.189e-13
GO:1903825	organic acid transmembrane transport	54	3.12617	1.401e-13
GO:0051603	proteolysis involved in cellular protein catabolic process	145	1.91626	1.702e-13
GO:0030163	protein catabolic process	160	1.84429	2.19e-13
GO:0051648	vesicle localization	71	2.63533	2.282e-13
GO:0022406	membrane docking	64	2.77364	3.359e-13
GO:0048194	Golgi vesicle budding	39	3.82967	3.535e-13
GO:0038061	NIK/NF-kappaB signaling	39	3.82967	3.535e-13
GO:0006354	DNA-templated transcription, elongation	42	3.62018	3.938e-13
GO:0006261	DNA-dependent DNA replication	50	3.20559	4.5e-13
GO:0033260	nuclear DNA replication	28	4.93661	4.59e-13
GO:0071840	cellular component organization or biogenesis	893	1.22092	5.027e-13
GO:0098813	nuclear chromosome segregation	71	2.59804	5.027e-13
GO:0090305	nucleic acid phosphodiester bond hydrolysis	88	2.32198	6.316e-13
GO:0140014	mitotic nuclear division	60	2.83812	6.921e-13
GO:0016236	macroautophagy	60	2.83812	6.921e-13
GO:0034645	cellular macromolecule biosynthetic process	304	1.50979	6.995e-13
GO:0044257	cellular protein catabolic process	149	1.86431	7.517e-13
GO:0043620	regulation of DNA-templated transcription in response to stress	48	3.23793	9.418e-13
GO:0140056	organelle localization by membrane tethering	61	2.78359	1.137e-12
GO:0000280	nuclear division	88	2.29853	1.175e-12
GO:0006066	alcohol metabolic process	93	2.24053	1.175e-12
GO:0006901	vesicle coating	35	3.99285	1.635e-12
GO:0031503	protein-containing complex localization	79	2.40331	1.846e-12
GO:0009059	macromolecule biosynthetic process	310	1.49091	1.944e-12
GO:0010498	proteasomal protein catabolic process	96	2.19036	2.026e-12
GO:0007018	microtubule-based movement	94	2.20972	2.094e-12
GO:0065003	protein-containing complex assembly	260	1.5563	2.194e-12
GO:0015931	nucleobase-containing compound transport	77	2.41834	2.656e-12
GO:0033365	protein localization to organelle	168	1.76117	3.087e-12
GO:0006903	vesicle targeting	41	3.49515	3.326e-12
GO:0044265	cellular macromolecule catabolic process	195	1.67893	3.522e-12
GO:0072522	purine-containing compound biosynthetic process	59	2.7572	4.656e-12
GO:0046390	ribose phosphate biosynthetic process	59	2.7572	4.656e-12
GO:0006820	anion transport	140	1.86287	4.92e-12
GO:0000070	mitotic sister chromatid segregation	46	3.18613	6.31e-12
GO:0120031	plasma membrane bounded cell projection assembly	113	2.00595	7.744e-12
GO:0048199	vesicle targeting, to, from or within Golgi	35	3.82414	8.191e-12
GO:0043161	proteasome-mediated ubiquitin-dependent protein catabolic process	90	2.20245	8.698e-12
GO:0006914	autophagy	82	2.29645	9.003e-12
GO:0061919	process utilizing autophagic mechanism	82	2.29645	9.003e-12
GO:0006650	glycerophospholipid metabolic process	90	2.18181	1.559e-11
GO:0031146	SCF-dependent proteasomal ubiquitin-dependent protein catabolic process	40	3.40991	1.749e-11
GO:0000226	microtubule cytoskeleton organization	123	1.91987	1.764e-11
GO:0006790	sulfur compound metabolic process	97	2.10779	1.785e-11
GO:0009260	ribonucleotide biosynthetic process	56	2.74951	2.173e-11
GO:1901991	negative regulation of mitotic cell cycle phase transition	68	2.47658	2.173e-11
GO:0006633	fatty acid biosynthetic process	48	3.00292	2.482e-11
GO:0016197	endosomal transport	71	2.41572	2.556e-11
GO:1901988	negative regulation of cell cycle phase transition	71	2.40517	3.21e-11
GO:0034032	purine nucleoside bisphosphate metabolic process	49	2.94666	3.21e-11
GO:0033865	nucleoside bisphosphate metabolic process	49	2.94666	3.21e-11
GO:0033875	ribonucleoside bisphosphate metabolic process	49	2.94666	3.21e-11
GO:0006164	purine nucleotide biosynthetic process	55	2.75267	3.244e-11
GO:0019941	modification-dependent protein catabolic process	128	1.86999	4.149e-11
GO:0045540	regulation of cholesterol biosynthetic process	26	4.584	4.313e-11
GO:0106118	regulation of sterol biosynthetic process	26	4.584	4.313e-11
GO:0010564	regulation of cell cycle process	165	1.71811	4.319e-11
GO:0016032	viral process	170	1.70165	4.488e-11
GO:0030031	cell projection assembly	114	1.94793	4.53e-11
GO:0061024	membrane organization	175	1.68642	4.553e-11
GO:0090114	COPII-coated vesicle budding	34	3.71488	4.81e-11
GO:0051276	chromosome organization	218	1.57609	8.034e-11
GO:0009152	purine ribonucleotide biosynthetic process	52	2.78201	8.338e-11
GO:0006511	ubiquitin-dependent protein catabolic process	126	1.86181	8.419e-11
GO:0043632	modification-dependent macromolecule catabolic process	129	1.84635	8.458e-11
GO:0006811	ion transport	255	1.51352	8.53e-11
GO:0006665	sphingolipid metabolic process	54	2.72017	8.53e-11
GO:0035383	thioester metabolic process	40	3.26633	8.53e-11
GO:0006637	acyl-CoA metabolic process	40	3.26633	8.53e-11
GO:0070498	interleukin-1-mediated signaling pathway	40	3.26633	8.53e-11
GO:0044403	symbiotic process	183	1.65073	9.328e-11
GO:0046942	carboxylic acid transport	83	2.18263	1.154e-10
GO:0046395	carboxylic acid catabolic process	76	2.26759	1.238e-10
GO:0016054	organic acid catabolic process	76	2.26759	1.238e-10
GO:0006353	DNA-templated transcription, termination	34	3.6131	1.238e-10
GO:0015849	organic acid transport	83	2.17525	1.382e-10
GO:0070911	global genome nucleotide-excision repair	19	5.66897	1.936e-10
GO:0006611	protein export from nucleus	52	2.72562	1.955e-10
GO:0010256	endomembrane system organization	107	1.94393	2.475e-10
GO:0043487	regulation of RNA stability	62	2.4665	2.547e-10
GO:0006302	double-strand break repair	63	2.44362	2.696e-10
GO:0043488	regulation of mRNA stability	60	2.50243	2.822e-10
GO:0006294	nucleotide-excision repair, preincision complex assembly	20	5.35002	2.836e-10
GO:0048208	COPII vesicle coating	31	3.75756	3.07e-10
GO:0048207	vesicle targeting, rough ER to cis-Golgi	31	3.75756	3.07e-10
GO:0048524	positive regulation of viral process	42	3.04501	3.639e-10
GO:0019886	antigen processing and presentation of exogenous peptide antigen via MHC class II	40	3.13436	3.894e-10
GO:0035337	fatty-acyl-CoA metabolic process	24	4.541	3.923e-10
GO:0046467	membrane lipid biosynthetic process	48	2.79971	4.202e-10
GO:0007005	mitochondrion organization	110	1.90475	4.674e-10
GO:0061013	regulation of mRNA catabolic process	64	2.38693	5.58e-10
GO:0010499	proteasomal ubiquitin-independent protein catabolic process	17	5.99446	5.801e-10
GO:0002504	antigen processing and presentation of peptide or polysaccharide antigen via MHC class II	40	3.07229	8.042e-10
GO:0002495	antigen processing and presentation of peptide antigen via MHC class II	40	3.07229	8.042e-10
GO:1902850	microtubule cytoskeleton organization involved in mitosis	44	2.89264	8.634e-10
GO:0006397	mRNA processing	114	1.86181	8.985e-10
GO:0032201	telomere maintenance via semi-conservative replication	18	5.58542	1.026e-09
GO:0090263	positive regulation of canonical Wnt signaling pathway	50	2.67501	1.041e-09
GO:0010608	posttranscriptional regulation of gene expression	125	1.79906	1.086e-09
GO:0071456	cellular response to hypoxia	59	2.44756	1.11e-09
GO:0036294	cellular response to decreased oxygen levels	61	2.40208	1.223e-09
GO:0006913	nucleocytoplasmic transport	74	2.19106	1.343e-09
GO:0090383	phagosome acidification	19	5.26404	1.422e-09
GO:0000041	transition metal ion transport	45	2.81523	1.442e-09
GO:0036257	multivesicular body organization	20	5.00486	1.705e-09
GO:0060071	Wnt signaling pathway, planar cell polarity pathway	38	3.10301	1.743e-09
GO:0006891	intra-Golgi vesicle-mediated transport	21	4.79142	1.824e-09
GO:0071453	cellular response to oxygen levels	64	2.32001	2.062e-09
GO:0051169	nuclear transport	74	2.16625	2.363e-09
GO:0016241	regulation of macroautophagy	56	2.46831	2.393e-09
GO:2000736	regulation of stem cell differentiation	43	2.85106	2.405e-09
GO:0010948	negative regulation of cell cycle process	84	2.04916	2.683e-09
GO:0045930	negative regulation of mitotic cell cycle	81	2.0738	3.118e-09
GO:0071897	DNA biosynthetic process	38	3.03903	3.542e-09
GO:0071103	DNA conformation change	85	2.02889	3.542e-09
GO:0051726	regulation of cell cycle	226	1.49718	4.624e-09
GO:0006457	protein folding	63	2.29448	4.75e-09
GO:0002252	immune effector process	192	1.55637	5.014e-09
GO:0007051	spindle organization	50	2.56872	5.142e-09
GO:0090181	regulation of cholesterol metabolic process	28	3.68154	5.297e-09
GO:0034033	purine nucleoside bisphosphate biosynthetic process	28	3.68154	5.297e-09
GO:0034030	ribonucleoside bisphosphate biosynthetic process	28	3.68154	5.297e-09
GO:0033866	nucleoside bisphosphate biosynthetic process	28	3.68154	5.297e-09
GO:0006271	DNA strand elongation involved in DNA replication	15	6.12437	5.301e-09
GO:0009141	nucleoside triphosphate metabolic process	36	3.10301	5.353e-09
GO:0007030	Golgi organization	46	2.68306	5.353e-09
GO:0051301	cell division	114	1.8085	5.522e-09
GO:0051028	mRNA transport	49	2.58584	5.881e-09
GO:0051168	nuclear export	52	2.50554	5.955e-09
GO:0034311	diol metabolic process	18	5.17169	6.893e-09
GO:0036258	multivesicular body assembly	19	4.91311	7.89e-09
GO:0038093	Fc receptor signaling pathway	54	2.4355	8.644e-09
GO:0044772	mitotic cell cycle phase transition	75	2.09286	9.451e-09
GO:1901568	fatty acid derivative metabolic process	52	2.4748	9.73e-09
GO:0000717	nucleotide-excision repair, DNA duplex unwinding	16	5.64184	9.739e-09
GO:0007033	vacuole organization	45	2.64461	1.419e-08
GO:0044770	cell cycle phase transition	76	2.06144	1.516e-08
GO:0098656	anion transmembrane transport	76	2.06144	1.516e-08
GO:0090382	phagosome maturation	24	3.96129	1.599e-08
GO:0071426	ribonucleoprotein complex export from nucleus	43	2.69011	1.873e-08
GO:0006694	steroid biosynthetic process	43	2.69011	1.873e-08
GO:0008380	RNA splicing	97	1.87184	1.888e-08
GO:0038095	Fc-epsilon receptor signaling pathway	40	2.79551	2.034e-08
GO:1901361	organic cyclic compound catabolic process	109	1.79527	2.129e-08
GO:0099111	microtubule-based transport	55	2.35726	2.222e-08
GO:0000723	telomere maintenance	39	2.82751	2.258e-08
GO:0071166	ribonucleoprotein complex localization	43	2.66859	2.456e-08
GO:0046173	polyol biosynthetic process	24	3.87877	2.729e-08
GO:0071427	mRNA-containing ribonucleoprotein complex export from nucleus	39	2.80133	3.06e-08
GO:0006406	mRNA export from nucleus	39	2.80133	3.06e-08
GO:0016579	protein deubiquitination	73	2.05927	3.426e-08
GO:0007080	mitotic metaphase plate congression	23	3.96496	3.512e-08
GO:0046949	fatty-acyl-CoA biosynthetic process	19	4.60604	3.615e-08
GO:0006405	RNA export from nucleus	44	2.60558	3.622e-08
GO:0034622	cellular protein-containing complex assembly	167	1.57222	3.694e-08
GO:0050658	RNA transport	56	2.29853	4.269e-08
GO:0050657	nucleic acid transport	56	2.29853	4.269e-08
GO:0048278	vesicle docking	28	3.39392	4.986e-08
GO:0006293	nucleotide-excision repair, preincision complex stabilization	15	5.5411	5.114e-08
GO:0046519	sphingoid metabolic process	15	5.5411	5.114e-08
GO:0006295	nucleotide-excision repair, DNA incision, 3'-to lesion	15	5.5411	5.114e-08
GO:0019439	aromatic compound catabolic process	102	1.80655	5.132e-08
GO:0019068	virion assembly	21	4.17713	5.347e-08
GO:0090175	regulation of establishment of planar polarity	39	2.7504	5.44e-08
GO:1902600	proton transmembrane transport	44	2.5664	6.036e-08
GO:0034404	nucleobase-containing small molecule biosynthetic process	38	2.781	6.127e-08
GO:0033572	transferrin transport	20	4.30974	6.304e-08
GO:0051236	establishment of RNA localization	56	2.27446	6.365e-08
GO:0007052	mitotic spindle organization	34	2.96355	6.522e-08
GO:0022616	DNA strand elongation	16	5.17169	6.675e-08
GO:0006363	termination of RNA polymerase I transcription	18	4.65452	7.617e-08
GO:0006396	RNA processing	172	1.54432	7.937e-08
GO:0030177	positive regulation of Wnt signaling pathway	53	2.30983	9.423e-08
GO:0035735	intraciliary transport involved in cilium assembly	21	4.07271	9.577e-08
GO:0009142	nucleoside triphosphate biosynthetic process	27	3.37828	1.065e-07
GO:0019751	polyol metabolic process	40	2.65215	1.104e-07
GO:0061077	chaperone-mediated protein folding	25	3.52615	1.393e-07
GO:0000724	double-strand break repair via homologous recombination	36	2.79271	1.401e-07
GO:0007034	vacuolar transport	46	2.44415	1.463e-07
GO:1902579	multi-organism localization	27	3.32466	1.609e-07
GO:0044766	multi-organism transport	27	3.32466	1.609e-07
GO:0006520	cellular amino acid metabolic process	72	1.99479	1.813e-07
GO:0070646	protein modification by small protein removal	74	1.96595	2.186e-07
GO:0046700	heterocycle catabolic process	97	1.78737	2.219e-07
GO:0015807	L-amino acid transport	26	3.3616	2.325e-07
GO:0016311	dephosphorylation	77	1.93311	2.384e-07
GO:0019058	viral life cycle	57	2.17822	2.508e-07
GO:0000725	recombinational repair	36	2.73795	2.516e-07
GO:0006672	ceramide metabolic process	33	2.87639	2.594e-07
GO:0006270	DNA replication initiation	18	4.36361	3.042e-07
GO:0006297	nucleotide-excision repair, DNA gap filling	15	5.05926	3.286e-07
GO:0006362	transcription elongation from RNA polymerase I promoter	17	4.54752	3.38e-07
GO:0045786	negative regulation of cell cycle	120	1.66233	3.38e-07
GO:0051303	establishment of chromosome localization	29	3.08176	3.39e-07
GO:0006826	iron ion transport	29	3.08176	3.39e-07
GO:0050000	chromosome localization	29	3.08176	3.39e-07
GO:0046794	transport of virus	26	3.30649	3.442e-07
GO:0006403	RNA localization	58	2.14256	3.489e-07
GO:1901137	carbohydrate derivative biosynthetic process	126	1.63453	4.046e-07
GO:0002223	stimulatory C-type lectin receptor signaling pathway	38	2.60873	4.32e-07
GO:0046890	regulation of lipid biosynthetic process	55	2.17686	4.554e-07
GO:0075733	intracellular transport of virus	24	3.44779	4.66e-07
GO:0051225	spindle assembly	33	2.81317	4.761e-07
GO:0007032	endosome organization	29	3.04011	4.788e-07
GO:1902001	fatty acid transmembrane transport	13	5.60266	4.964e-07
GO:0035082	axoneme assembly	28	3.10301	4.975e-07
GO:0033209	tumor necrosis factor-mediated signaling pathway	40	2.52278	5.186e-07
GO:0010970	transport along microtubule	46	2.34767	5.571e-07
GO:0045321	leukocyte activation	178	1.49119	5.634e-07
GO:0051321	meiotic cell cycle	60	2.07791	6.536e-07
GO:0006812	cation transport	161	1.52313	6.56e-07
GO:0001578	microtubule bundle formation	35	2.68825	6.59e-07
GO:0051310	metaphase plate congression	24	3.38511	7.054e-07
GO:0006892	post-Golgi vesicle-mediated transport	34	2.71914	7.538e-07
GO:0032200	telomere organization	39	2.5212	7.846e-07
GO:0001676	long-chain fatty acid metabolic process	37	2.58584	8.423e-07
GO:0030148	sphingolipid biosynthetic process	33	2.75267	8.539e-07
GO:0048284	organelle fusion	35	2.6619	8.665e-07
GO:0002220	innate immune response activating cell surface receptor signaling pathway	38	2.54126	9.237e-07
GO:0036503	ERAD pathway	32	2.78923	9.597e-07
GO:0044270	cellular nitrogen compound catabolic process	95	1.74636	9.783e-07
GO:0042073	intraciliary transport	23	3.43122	9.989e-07
GO:0000038	very long-chain fatty acid metabolic process	18	4.10693	1.008e-06
GO:0002758	innate immune response-activating signal transduction	38	2.51954	1.185e-06
GO:0030705	cytoskeleton-dependent intracellular transport	53	2.15261	1.19e-06
GO:0016482	cytosolic transport	43	2.36577	1.219e-06
GO:0035384	thioester biosynthetic process	21	3.62018	1.248e-06
GO:0071616	acyl-CoA biosynthetic process	21	3.62018	1.248e-06
GO:0006670	sphingosine metabolic process	13	5.30779	1.303e-06
GO:0042769	DNA damage response, detection of DNA damage	19	3.87877	1.374e-06
GO:0009074	aromatic amino acid family catabolic process	16	4.43288	1.406e-06
GO:0070987	error-free translesion synthesis	14	4.93661	1.51e-06
GO:0035336	long-chain fatty-acyl-CoA metabolic process	15	4.65452	1.523e-06
GO:0009199	ribonucleoside triphosphate metabolic process	26	3.10301	1.531e-06
GO:0046341	CDP-diacylglycerol metabolic process	11	6.09521	1.536e-06
GO:0006508	proteolysis	225	1.39972	1.613e-06
GO:0035567	non-canonical Wnt signaling pathway	41	2.39142	1.761e-06
GO:0034220	ion transmembrane transport	170	1.47845	2.085e-06
GO:1902475	L-alpha-amino acid transmembrane transport	22	3.41332	2.162e-06
GO:0006839	mitochondrial transport	58	2.03591	2.29e-06
GO:0006360	transcription by RNA polymerase I	19	3.77931	2.293e-06
GO:0006312	mitotic recombination	12	5.47591	2.556e-06
GO:0008643	carbohydrate transport	28	2.89615	2.657e-06
GO:0010506	regulation of autophagy	80	1.80408	2.743e-06
GO:0046784	viral mRNA export from host cell nucleus	8	7.75753	2.828e-06
GO:0031124	mRNA 3'-end processing	30	2.77055	2.914e-06
GO:1901605	alpha-amino acid metabolic process	52	2.112	2.994e-06
GO:0016126	sterol biosynthetic process	21	3.46613	3.054e-06
GO:0009144	purine nucleoside triphosphate metabolic process	26	3.01039	3.069e-06
GO:0039702	viral budding via host ESCRT complex	13	5.0424	3.118e-06
GO:0032527	protein exit from endoplasmic reticulum	14	4.72198	3.248e-06
GO:0044242	cellular lipid catabolic process	54	2.06358	3.888e-06
GO:0009123	nucleoside monophosphate metabolic process	27	2.90908	3.976e-06
GO:0005975	carbohydrate metabolic process	100	1.66829	4.306e-06
GO:0006654	phosphatidic acid biosynthetic process	21	3.39392	4.683e-06
GO:0051452	intracellular pH reduction	21	3.39392	4.683e-06
GO:0006301	postreplication repair	22	3.28203	4.875e-06
GO:0006497	protein lipidation	30	2.70612	5.178e-06
GO:0030433	ubiquitin-dependent ERAD pathway	27	2.86922	5.456e-06
GO:0006091	generation of precursor metabolites and energy	89	1.71746	5.456e-06
GO:0008299	isoprenoid biosynthetic process	15	4.30974	5.875e-06
GO:0042158	lipoprotein biosynthetic process	31	2.64268	5.903e-06
GO:1901570	fatty acid derivative biosynthetic process	31	2.64268	5.903e-06
GO:0033559	unsaturated fatty acid metabolic process	34	2.51196	6.138e-06
GO:0045324	late endosome to vacuole transport	14	4.52523	6.648e-06
GO:0034312	diol biosynthetic process	13	4.80228	6.937e-06
GO:0042276	error-prone translesion synthesis	13	4.80228	6.937e-06
GO:0016052	carbohydrate catabolic process	36	2.42845	6.937e-06
GO:0000731	DNA synthesis involved in DNA repair	22	3.22011	7.125e-06
GO:0072329	monocarboxylic acid catabolic process	37	2.39191	7.229e-06
GO:0034976	response to endoplasmic reticulum stress	63	1.90908	7.511e-06
GO:0016024	CDP-diacylglycerol biosynthetic process	10	5.96733	8.628e-06
GO:0036109	alpha-linolenic acid metabolic process	10	5.96733	8.628e-06
GO:0016071	mRNA metabolic process	134	1.52421	8.988e-06
GO:0009063	cellular amino acid catabolic process	37	2.37214	9.012e-06
GO:0006140	regulation of nucleotide metabolic process	37	2.37214	9.012e-06
GO:0019985	translesion synthesis	19	3.50936	9.3e-06
GO:0015748	organophosphate ester transport	39	2.30949	9.404e-06
GO:0072594	establishment of protein localization to organelle	93	1.6739	9.583e-06
GO:0010876	lipid localization	75	1.78471	1.013e-05
GO:1901264	carbohydrate derivative transport	29	2.6782	1.019e-05
GO:0046473	phosphatidic acid metabolic process	21	3.25816	1.029e-05
GO:0016042	lipid catabolic process	70	1.82224	1.084e-05
GO:0006656	phosphatidylcholine biosynthetic process	17	3.76795	1.096e-05
GO:1903578	regulation of ATP metabolic process	37	2.35269	1.112e-05
GO:0050684	regulation of mRNA processing	43	2.19457	1.126e-05
GO:1901657	glycosyl compound metabolic process	38	2.32115	1.133e-05
GO:0001666	response to hypoxia	77	1.76204	1.199e-05
GO:0099118	microtubule-based protein transport	25	2.8946	1.202e-05
GO:0098840	protein transport along microtubule	25	2.8946	1.202e-05
GO:0036293	response to decreased oxygen levels	79	1.746	1.25e-05
GO:0046755	viral budding	14	4.34422	1.254e-05
GO:0000375	RNA splicing, via transesterification reactions	70	1.81009	1.387e-05
GO:0009205	purine ribonucleoside triphosphate metabolic process	23	3.02412	1.395e-05
GO:0007062	sister chromatid cohesion	19	3.42775	1.409e-05
GO:0045851	pH reduction	21	3.19428	1.492e-05
GO:0070482	response to oxygen levels	83	1.71243	1.492e-05
GO:0097711	ciliary basal body-plasma membrane docking	31	2.53141	1.624e-05
GO:0002218	activation of innate immune response	41	2.20874	1.691e-05
GO:0042147	retrograde transport, endosome to Golgi	29	2.61591	1.726e-05
GO:0006361	transcription initiation from RNA polymerase I promoter	17	3.66328	1.758e-05
GO:0032365	intracellular lipid transport	17	3.66328	1.758e-05
GO:0050810	regulation of steroid biosynthetic process	30	2.55743	1.91e-05
GO:0000377	RNA splicing, via transesterification reactions with bulged adenosine as nucleophile	69	1.80226	1.936e-05
GO:0000398	mRNA splicing, via spliceosome	69	1.80226	1.936e-05
GO:0044417	translocation of molecules into host	8	6.89559	1.968e-05
GO:0071985	multivesicular body sorting pathway	18	3.49089	1.983e-05
GO:0061025	membrane fusion	41	2.19351	2.029e-05
GO:0016125	sterol metabolic process	39	2.24107	2.074e-05
GO:0097035	regulation of membrane lipid distribution	21	3.13285	2.137e-05
GO:1901606	alpha-amino acid catabolic process	32	2.45783	2.197e-05
GO:0008202	steroid metabolic process	61	1.87039	2.26e-05
GO:0046940	nucleoside monophosphate phosphorylation	10	5.5411	2.449e-05
GO:0000082	G1/S transition of mitotic cell cycle	37	2.27801	2.54e-05
GO:1990542	mitochondrial transmembrane transport	31	2.47921	2.622e-05
GO:1903902	positive regulation of viral life cycle	23	2.92497	2.678e-05
GO:0061952	midbody abscission	11	5.01958	2.993e-05
GO:0009132	nucleoside diphosphate metabolic process	27	2.65131	3.009e-05
GO:0046514	ceramide catabolic process	12	4.65452	3.013e-05
GO:0050434	positive regulation of viral transcription	18	3.40575	3.028e-05
GO:0006869	lipid transport	68	1.78818	3.047e-05
GO:0090174	organelle membrane fusion	28	2.58584	3.363e-05
GO:0044843	cell cycle G1/S phase transition	37	2.24241	3.809e-05
GO:0032509	endosome transport via multivesicular body sorting pathway	16	3.6506	3.854e-05
GO:0006284	base-excision repair	17	3.47048	4.348e-05
GO:0019216	regulation of lipid metabolic process	88	1.64102	4.36e-05
GO:0009411	response to UV	39	2.17657	4.496e-05
GO:0009201	ribonucleoside triphosphate biosynthetic process	20	3.10301	4.543e-05
GO:1902930	regulation of alcohol biosynthetic process	26	2.65389	4.559e-05
GO:1903332	regulation of protein folding	9	5.81815	4.582e-05
GO:0000727	double-strand break repair via break-induced replication	9	5.81815	4.582e-05
GO:0000722	telomere maintenance via recombination	9	5.81815	4.582e-05
GO:1900542	regulation of purine nucleotide metabolic process	35	2.28163	4.616e-05
GO:0043467	regulation of generation of precursor metabolites and energy	43	2.08484	4.662e-05
GO:0090169	regulation of spindle assembly	13	4.202	5.053e-05
GO:0030149	sphingolipid catabolic process	15	3.75365	5.205e-05
GO:1903008	organelle disassembly	25	2.69359	5.205e-05
GO:0031123	RNA 3'-end processing	38	2.1836	5.479e-05
GO:1902410	mitotic cytokinetic process	12	4.43288	5.962e-05
GO:0006626	protein targeting to mitochondrion	21	2.96197	5.993e-05
GO:0072525	pyridine-containing compound biosynthetic process	16	3.5463	6.045e-05
GO:0050852	T cell receptor signaling pathway	44	2.0439	6.212e-05
GO:0044262	cellular carbohydrate metabolic process	44	2.0439	6.212e-05
GO:0007031	peroxisome organization	27	2.55431	6.522e-05
GO:0009072	aromatic amino acid family metabolic process	17	3.38149	6.522e-05
GO:0006865	amino acid transport	36	2.21644	6.82e-05
GO:1901292	nucleoside phosphate catabolic process	25	2.65669	6.82e-05
GO:0006906	vesicle fusion	26	2.58584	7.675e-05
GO:0006605	protein targeting	77	1.67789	7.868e-05
GO:0034655	nucleobase-containing compound catabolic process	80	1.65937	7.935e-05
GO:1904896	ESCRT complex disassembly	8	6.20603	7.942e-05
GO:0034975	protein folding in endoplasmic reticulum	8	6.20603	7.942e-05
GO:1904903	ESCRT III complex disassembly	8	6.20603	7.942e-05
GO:0071347	cellular response to interleukin-1	45	2.00626	8.069e-05
GO:0006506	GPI anchor biosynthetic process	15	3.63634	8.334e-05
GO:0008334	histone mRNA metabolic process	13	4.03392	8.915e-05
GO:0046466	membrane lipid catabolic process	16	3.44779	9.276e-05
GO:0032506	cytokinetic process	16	3.44779	9.276e-05
GO:0034219	carbohydrate transmembrane transport	17	3.29695	9.722e-05
GO:1900034	regulation of cellular response to heat	26	2.55311	9.823e-05
GO:0006950	response to stress	527	1.18123	0.0001037
GO:0046034	ATP metabolic process	50	1.91072	0.0001051
GO:0000086	G2/M transition of mitotic cell cycle	37	2.14201	0.0001168
GO:0001775	cell activation	188	1.36046	0.0001182
GO:0007131	reciprocal meiotic recombination	20	2.92737	0.0001233
GO:0140115	export across plasma membrane	20	2.92737	0.0001233
GO:0015980	energy derivation by oxidation of organic compounds	53	1.8604	0.0001259
GO:0003333	amino acid transmembrane transport	26	2.5212	0.0001259
GO:0035338	long-chain fatty-acyl-CoA biosynthetic process	11	4.4912	0.0001289
GO:0043604	amide biosynthetic process	101	1.54234	0.0001296
GO:0006505	GPI anchor metabolic process	15	3.52615	0.0001296
GO:0035891	exit from host cell	6	7.75753	0.0001296
GO:0019076	viral release from host cell	6	7.75753	0.0001296
GO:0140271	hexose import across plasma membrane	6	7.75753	0.0001296
GO:0098704	carbohydrate import across plasma membrane	6	7.75753	0.0001296
GO:0035890	exit from host	6	7.75753	0.0001296
GO:0048200	Golgi transport vesicle coating	6	7.75753	0.0001296
GO:0048205	COPI coating of Golgi vesicle	6	7.75753	0.0001296
GO:0035964	COPI-coated vesicle budding	6	7.75753	0.0001296
GO:0032511	late endosome to vacuole transport via multivesicular body sorting pathway	10	4.84846	0.0001343
GO:0060628	regulation of ER to Golgi vesicle-mediated transport	10	4.84846	0.0001343
GO:0034204	lipid translocation	18	3.10301	0.0001369
GO:0072524	pyridine-containing compound metabolic process	17	3.21654	0.0001394
GO:1902653	secondary alcohol biosynthetic process	17	3.21654	0.0001394
GO:0006695	cholesterol biosynthetic process	17	3.21654	0.0001394
GO:0042157	lipoprotein metabolic process	34	2.19797	0.0001468
GO:0030258	lipid modification	54	1.83731	0.0001471
GO:1901136	carbohydrate derivative catabolic process	47	1.92912	0.0001471
GO:0044839	cell cycle G2/M phase transition	37	2.11051	0.0001623
GO:0009628	response to abiotic stimulus	196	1.34318	0.000163
GO:0035825	homologous recombination	20	2.87316	0.0001647
GO:1905037	autophagosome organization	22	2.70898	0.0001749
GO:0009062	fatty acid catabolic process	29	2.34342	0.0001786
GO:0051653	spindle localization	19	2.94786	0.0001801
GO:0015718	monocarboxylic acid transport	38	2.07596	0.0001845
GO:0006636	unsaturated fatty acid biosynthetic process	18	3.03556	0.0001931
GO:0016310	phosphorylation	211	1.32323	0.0001951
GO:0043094	cellular metabolic compound salvage	15	3.42244	0.0001959
GO:0051084	'de novo' posttranslational protein folding	15	3.42244	0.0001959
GO:0046939	nucleotide phosphorylation	21	2.76116	0.0001974
GO:0045454	cell redox homeostasis	21	2.76116	0.0001974
GO:0015749	monosaccharide transmembrane transport	16	3.26633	0.0002015
GO:0006458	'de novo' protein folding	16	3.26633	0.0002015
GO:0097064	ncRNA export from nucleus	16	3.26633	0.0002015
GO:0032786	positive regulation of DNA-templated transcription, elongation	13	3.73511	0.0002444
GO:0006699	bile acid biosynthetic process	13	3.73511	0.0002444
GO:0072523	purine-containing compound catabolic process	19	2.89006	0.0002469
GO:0032386	regulation of intracellular transport	75	1.63431	0.0002569
GO:0006664	glycolipid metabolic process	31	2.2267	0.0002708
GO:0044267	cellular protein metabolic process	550	1.16575	0.0002713
GO:0030970	retrograde protein transport, ER to cytosol	10	4.56326	0.0002722
GO:1903513	endoplasmic reticulum to cytosol transport	10	4.56326	0.0002722
GO:1901673	regulation of mitotic spindle assembly	10	4.56326	0.0002722
GO:0006586	indolalkylamine metabolic process	10	4.56326	0.0002722
GO:1903046	meiotic cell cycle process	42	1.96275	0.0002748
GO:1904659	glucose transmembrane transport	14	3.5034	0.0002748
GO:0019359	nicotinamide nucleotide biosynthetic process	14	3.5034	0.0002748
GO:1901976	regulation of cell cycle checkpoint	14	3.5034	0.0002748
GO:0019363	pyridine nucleotide biosynthetic process	14	3.5034	0.0002748
GO:0046512	sphingosine biosynthetic process	9	4.98699	0.0002758
GO:0016114	terpenoid biosynthetic process	9	4.98699	0.0002758
GO:0090110	COPII-coated vesicle cargo loading	9	4.98699	0.0002758
GO:1902188	positive regulation of viral release from host cell	9	4.98699	0.0002758
GO:0046323	glucose import	9	4.98699	0.0002758
GO:0046520	sphingoid biosynthetic process	9	4.98699	0.0002758
GO:0080171	lytic vacuole organization	22	2.62563	0.0002933
GO:0007040	lysosome organization	22	2.62563	0.0002933
GO:0035966	response to topologically incorrect protein	46	1.88808	0.000315
GO:1903509	liposaccharide metabolic process	31	2.20627	0.0003213
GO:0042795	snRNA transcription by RNA polymerase II	23	2.5489	0.0003244
GO:0034656	nucleobase-containing small molecule catabolic process	18	2.90908	0.0003655
GO:0090090	negative regulation of canonical Wnt signaling pathway	44	1.90688	0.0003672
GO:0044272	sulfur compound biosynthetic process	44	1.90688	0.0003672
GO:0006661	phosphatidylinositol biosynthetic process	31	2.18621	0.0003895
GO:0006165	nucleoside diphosphate phosphorylation	20	2.72194	0.0003909
GO:0046128	purine ribonucleoside metabolic process	20	2.72194	0.0003909
GO:0009206	purine ribonucleoside triphosphate biosynthetic process	17	2.99723	0.0003935
GO:0006195	purine nucleotide catabolic process	17	2.99723	0.0003935
GO:0006997	nucleus organization	35	2.07262	0.0004044
GO:0032402	melanosome transport	11	4.06347	0.0004143
GO:0009301	snRNA transcription	23	2.513	0.0004143
GO:0006265	DNA topological change	7	6.03364	0.0004238
GO:0070816	phosphorylation of RNA polymerase II C-terminal domain	7	6.03364	0.0004238
GO:0006979	response to oxidative stress	79	1.58358	0.0004698
GO:0009166	nucleotide catabolic process	22	2.54725	0.0004917
GO:0072348	sulfur compound transport	18	2.84971	0.0004962
GO:0009148	pyrimidine nucleoside triphosphate biosynthetic process	10	4.30974	0.0005127
GO:1903409	reactive oxygen species biosynthetic process	12	3.72362	0.0005274
GO:0072655	establishment of protein localization to mitochondrion	23	2.4781	0.0005274
GO:0043574	peroxisomal transport	23	2.4781	0.0005274
GO:0009145	purine nucleoside triphosphate biosynthetic process	17	2.93062	0.0005444
GO:0051293	establishment of spindle localization	17	2.93062	0.0005444
GO:0009208	pyrimidine ribonucleoside triphosphate metabolic process	9	4.65452	0.0005813
GO:0006646	phosphatidylethanolamine biosynthetic process	9	4.65452	0.0005813
GO:0070262	peptidyl-serine dephosphorylation	9	4.65452	0.0005813
GO:0051453	regulation of intracellular pH	26	2.31834	0.0005864
GO:1902652	secondary alcohol metabolic process	34	2.0606	0.0005887
GO:0006298	mismatch repair	13	3.47752	0.0005887
GO:0051085	chaperone cofactor-dependent protein refolding	13	3.47752	0.0005887
GO:0006517	protein deglycosylation	13	3.47752	0.0005887
GO:0019318	hexose metabolic process	39	1.9519	0.0005985
GO:0008206	bile acid metabolic process	15	3.14495	0.0006094
GO:0050685	positive regulation of mRNA processing	14	3.29108	0.0006131
GO:0070286	axonemal dynein complex assembly	14	3.29108	0.0006131
GO:0008033	tRNA processing	34	2.04462	0.0006937
GO:0043484	regulation of RNA splicing	39	1.93938	0.0006947
GO:0006657	CDP-choline pathway	6	6.64932	0.0006966
GO:0006885	regulation of pH	29	2.18416	0.0006969
GO:0009116	nucleoside metabolic process	29	2.18416	0.0006969
GO:0032401	establishment of melanosome localization	11	3.87877	0.0006969
GO:0009147	pyrimidine nucleoside triphosphate metabolic process	11	3.87877	0.0006969
GO:0051904	pigment granule transport	11	3.87877	0.0006969
GO:0034248	regulation of cellular amide metabolic process	84	1.5405	0.0007154
GO:0008203	cholesterol metabolic process	32	2.08606	0.000756
GO:0036297	interstrand cross-link repair	19	2.67988	0.0007673
GO:0030004	cellular monovalent inorganic cation homeostasis	31	2.1095	0.0007866
GO:0045332	phospholipid translocation	16	2.95525	0.0008065
GO:0090611	ubiquitin-independent protein catabolic process via the multivesicular body sorting pathway	5	7.75753	0.0008506
GO:0045338	farnesyl diphosphate metabolic process	5	7.75753	0.0008506
GO:1900060	negative regulation of ceramide biosynthetic process	5	7.75753	0.0008506
GO:0098708	glucose import across plasma membrane	5	7.75753	0.0008506
GO:0070585	protein localization to mitochondrion	24	2.35672	0.0008506
GO:0000045	autophagosome assembly	20	2.58584	0.0008547
GO:0042278	purine nucleoside metabolic process	20	2.58584	0.0008547
GO:0090224	regulation of spindle organization	15	3.06218	0.0008565
GO:0006409	tRNA export from nucleus	14	3.19428	0.0008831
GO:0046496	nicotinamide nucleotide metabolic process	14	3.19428	0.0008831
GO:0060236	regulation of mitotic spindle organization	14	3.19428	0.0008831
GO:0019362	pyridine nucleotide metabolic process	14	3.19428	0.0008831
GO:0071431	tRNA-containing ribonucleoprotein complex export from nucleus	14	3.19428	0.0008831
GO:0019432	triglyceride biosynthetic process	10	4.08291	0.0008938
GO:1901800	positive regulation of proteasomal protein catabolic process	30	2.11569	0.0009623
GO:0090307	mitotic spindle assembly	17	2.80592	0.0009848
GO:0070555	response to interleukin-1	46	1.80226	0.0009968
GO:0006639	acylglycerol metabolic process	28	2.17211	0.00102
GO:0006638	neutral lipid metabolic process	28	2.17211	0.00102
GO:0035967	cellular response to topologically incorrect protein	37	1.93938	0.00105
GO:0061136	regulation of proteasomal protein catabolic process	45	1.80875	0.001088
GO:0006904	vesicle docking involved in exocytosis	16	2.88652	0.001095
GO:0017038	protein import	36	1.95295	0.001125
GO:0051905	establishment of pigment granule localization	11	3.71013	0.00113
GO:0006569	tryptophan catabolic process	7	5.43027	0.00114
GO:0046218	indolalkylamine catabolic process	7	5.43027	0.00114
GO:0006655	phosphatidylglycerol biosynthetic process	7	5.43027	0.00114
GO:0042436	indole-containing compound catabolic process	7	5.43027	0.00114
GO:0006470	protein dephosphorylation	47	1.77856	0.001155
GO:0045089	positive regulation of innate immune response	48	1.76475	0.001189
GO:0006241	CTP biosynthetic process	8	4.77387	0.001219
GO:0046036	CTP metabolic process	8	4.77387	0.001219
GO:0019218	regulation of steroid metabolic process	32	2.03476	0.001219
GO:0015949	nucleobase-containing small molecule interconversion	12	3.44779	0.001247
GO:0031365	N-terminal protein amino acid modification	12	3.44779	0.001247
GO:0015695	organic cation transport	14	3.10301	0.001253
GO:0040001	establishment of mitotic spindle localization	14	3.10301	0.001253
GO:0006635	fatty acid beta-oxidation	19	2.58584	0.001271
GO:0051304	chromosome separation	13	3.25316	0.00128
GO:0043412	macromolecule modification	486	1.16184	0.001317
GO:0006275	regulation of DNA replication	30	2.07791	0.001337
GO:0120254	olefinic compound metabolic process	29	2.10251	0.001397
GO:0061512	protein localization to cilium	18	2.63463	0.00149
GO:0000002	mitochondrial genome maintenance	10	3.87877	0.001513
GO:0042176	regulation of protein catabolic process	78	1.53187	0.001535
GO:0015914	phospholipid transport	25	2.22918	0.001553
GO:0019395	fatty acid oxidation	24	2.2705	0.001559
GO:1901796	regulation of signal transduction by p53 class mediator	42	1.8202	0.001579
GO:1905330	regulation of morphogenesis of an epithelium	42	1.8202	0.001579
GO:0002833	positive regulation of response to biotic stimulus	54	1.68236	0.00162
GO:0046031	ADP metabolic process	17	2.69139	0.001721
GO:0043903	regulation of symbiotic process	50	1.71627	0.001734
GO:0005996	monosaccharide metabolic process	45	1.77203	0.001749
GO:0050851	antigen receptor-mediated signaling pathway	45	1.77203	0.001749
GO:0016447	somatic recombination of immunoglobulin gene segments	11	3.55554	0.001752
GO:0032400	melanosome localization	11	3.55554	0.001752
GO:0042430	indole-containing compound metabolic process	11	3.55554	0.001752
GO:0046039	GTP metabolic process	11	3.55554	0.001752
GO:0008645	hexose transmembrane transport	14	3.01682	0.001752
GO:0034599	cellular response to oxidative stress	52	1.69492	0.001759
GO:0000910	cytokinesis	27	2.13728	0.001771
GO:0009435	NAD biosynthetic process	12	3.32466	0.001855
GO:0043462	regulation of ATPase activity	23	2.28748	0.001888
GO:0032781	positive regulation of ATPase activity	18	2.58584	0.00191
GO:0015802	basic amino acid transport	9	4.10693	0.001942
GO:1904380	endoplasmic reticulum mannose trimming	9	4.10693	0.001942
GO:0046605	regulation of centrosome cycle	19	2.49819	0.002073
GO:0032869	cellular response to insulin stimulus	40	1.8253	0.002118
GO:0015672	monovalent inorganic cation transport	80	1.50632	0.002166
GO:0032886	regulation of microtubule-based process	52	1.6808	0.002166
GO:0062197	cellular response to chemical stress	59	1.62303	0.002166
GO:0030641	regulation of cellular pH	26	2.1457	0.002166
GO:0031023	microtubule organizing center organization	26	2.1457	0.002166
GO:0071824	protein-DNA complex subunit organization	55	1.65374	0.002166
GO:0036388	pre-replicative complex assembly	6	5.81815	0.002166
GO:0006267	pre-replicative complex assembly involved in nuclear cell cycle DNA replication	6	5.81815	0.002166
GO:0048280	vesicle fusion with Golgi apparatus	6	5.81815	0.002166
GO:0032049	cardiolipin biosynthetic process	6	5.81815	0.002166
GO:1902023	L-arginine transport	6	5.81815	0.002166
GO:0010510	regulation of acetyl-CoA biosynthetic process from pyruvate	6	5.81815	0.002166
GO:1904182	regulation of pyruvate dehydrogenase activity	6	5.81815	0.002166
GO:0050812	regulation of acyl-CoA biosynthetic process	6	5.81815	0.002166
GO:1902299	pre-replicative complex assembly involved in cell cycle DNA replication	6	5.81815	0.002166
GO:0072666	establishment of protein localization to vacuole	17	2.63756	0.002191
GO:0033059	cellular pigmentation	17	2.63756	0.002191
GO:0009209	pyrimidine ribonucleoside triphosphate biosynthetic process	8	4.43288	0.002337
GO:0046479	glycosphingolipid catabolic process	8	4.43288	0.002337
GO:0009225	nucleotide-sugar metabolic process	14	2.93528	0.002385
GO:0051031	tRNA transport	14	2.93528	0.002385
GO:0036507	protein demannosylation	10	3.69406	0.00239
GO:0000272	polysaccharide catabolic process	10	3.69406	0.00239
GO:0036508	protein alpha-1,2-demannosylation	10	3.69406	0.00239
GO:0010467	gene expression	316	1.2052	0.002467
GO:0098655	cation transmembrane transport	112	1.3991	0.002511
GO:0046501	protoporphyrinogen IX metabolic process	7	4.93661	0.002511
GO:0006853	carnitine shuttle	7	4.93661	0.002511
GO:0006558	L-phenylalanine metabolic process	7	4.93661	0.002511
GO:1902221	erythrose 4-phosphate/phosphoenolpyruvate family amino acid metabolic process	7	4.93661	0.002511
GO:0015809	arginine transport	7	4.93661	0.002511
GO:0034982	mitochondrial protein processing	7	4.93661	0.002511
GO:1902222	erythrose 4-phosphate/phosphoenolpyruvate family amino acid catabolic process	7	4.93661	0.002511
GO:0006559	L-phenylalanine catabolic process	7	4.93661	0.002511
GO:1903052	positive regulation of proteolysis involved in cellular protein catabolic process	32	1.95465	0.002534
GO:0043687	post-translational protein modification	71	1.53851	0.002563
GO:0051875	pigment granule localization	11	3.41332	0.00259
GO:0019400	alditol metabolic process	11	3.41332	0.00259
GO:0035459	vesicle cargo loading	11	3.41332	0.00259
GO:0030001	metal ion transport	114	1.39269	0.002617
GO:0006515	protein quality control for misfolded or incompletely synthesized proteins	12	3.21001	0.002618
GO:0070861	regulation of protein exit from endoplasmic reticulum	12	3.21001	0.002618
GO:0006110	regulation of glycolytic process	23	2.23029	0.002709
GO:0015908	fatty acid transport	22	2.27554	0.002719
GO:0007088	regulation of mitotic nuclear division	38	1.83097	0.002745
GO:1901659	glycosyl compound biosynthetic process	15	2.77055	0.002842
GO:0006081	cellular aldehyde metabolic process	18	2.49349	0.003028
GO:0019725	cellular homeostasis	150	1.32381	0.00313
GO:1901068	guanosine-containing compound metabolic process	14	2.85804	0.003206
GO:0009163	nucleoside biosynthetic process	14	2.85804	0.003206
GO:0034440	lipid oxidation	24	2.16489	0.003216
GO:0009308	amine metabolic process	20	2.35077	0.003287
GO:0009119	ribonucleoside metabolic process	21	2.29448	0.003326
GO:0140029	exocytic process	21	2.29448	0.003326
GO:0051170	import into nucleus	30	1.97225	0.003341
GO:0042908	xenobiotic transport	13	2.96612	0.003521
GO:0006369	termination of RNA polymerase II transcription	13	2.96612	0.003521
GO:0048024	regulation of mRNA splicing, via spliceosome	29	1.99087	0.003561
GO:1901698	response to nitrogen compound	177	1.28686	0.003697
GO:0006379	mRNA cleavage	10	3.52615	0.003697
GO:0098657	import into cell	40	1.77315	0.003786
GO:0019538	protein metabolic process	612	1.12556	0.003798
GO:1901977	negative regulation of cell cycle checkpoint	5	6.46461	0.003798
GO:0090155	negative regulation of sphingolipid biosynthetic process	5	6.46461	0.003798
GO:0097734	extracellular exosome biogenesis	5	6.46461	0.003798
GO:0006287	base-excision repair, gap-filling	5	6.46461	0.003798
GO:1903333	negative regulation of protein folding	5	6.46461	0.003798
GO:0003341	cilium movement	32	1.90955	0.00387
GO:0051881	regulation of mitochondrial membrane potential	21	2.26261	0.004053
GO:0006000	fructose metabolic process	8	4.13735	0.004148
GO:1903543	positive regulation of exosomal secretion	8	4.13735	0.004148
GO:0032784	regulation of DNA-templated transcription, elongation	16	2.58584	0.00421
GO:0016070	RNA metabolic process	247	1.22906	0.00422
GO:0006778	porphyrin-containing compound metabolic process	14	2.78476	0.004279
GO:0019217	regulation of fatty acid metabolic process	25	2.08536	0.004384
GO:0006766	vitamin metabolic process	30	1.93938	0.004476
GO:1903362	regulation of cellular protein catabolic process	54	1.61118	0.004616
GO:0050792	regulation of viral process	46	1.68324	0.004649
GO:0098876	vesicle-mediated transport to the plasma membrane	23	2.14968	0.004726
GO:0010824	regulation of centrosome duplication	15	2.64461	0.004931
GO:0072662	protein localization to peroxisome	20	2.28163	0.004945
GO:0072663	establishment of protein localization to peroxisome	20	2.28163	0.004945
GO:0006625	protein targeting to peroxisome	20	2.28163	0.004945
GO:0055088	lipid homeostasis	34	1.84445	0.004954
GO:0051315	attachment of mitotic spindle microtubules to kinetochore	7	4.52523	0.004995
GO:0071712	ER-associated misfolded protein catabolic process	7	4.52523	0.004995
GO:1902969	mitotic DNA replication	7	4.52523	0.004995
GO:0006568	tryptophan metabolic process	7	4.52523	0.004995
GO:0036158	outer dynein arm assembly	9	3.67462	0.005137
GO:0065004	protein-DNA complex assembly	47	1.66486	0.005146
GO:0098781	ncRNA transcription	25	2.06317	0.005146
GO:1903050	regulation of proteolysis involved in cellular protein catabolic process	48	1.65494	0.005146
GO:0016445	somatic diversification of immunoglobulins	12	3.00292	0.005198
GO:1900264	positive regulation of DNA-directed DNA polymerase activity	6	5.17169	0.005198
GO:1900262	regulation of DNA-directed DNA polymerase activity	6	5.17169	0.005198
GO:0006782	protoporphyrinogen IX biosynthetic process	6	5.17169	0.005198
GO:1903826	arginine transmembrane transport	6	5.17169	0.005198
GO:0006272	leading strand elongation	4	7.75753	0.005198
GO:1902356	oxaloacetate(2-) transmembrane transport	4	7.75753	0.005198
GO:0090113	regulation of ER to Golgi vesicle-mediated transport by GTP hydrolysis	4	7.75753	0.005198
GO:0003400	regulation of COPII vesicle coating	4	7.75753	0.005198
GO:0015709	thiosulfate transport	4	7.75753	0.005198
GO:1903843	cellular response to arsenite ion	4	7.75753	0.005198
GO:1990182	exosomal secretion	4	7.75753	0.005198
GO:0042148	strand invasion	4	7.75753	0.005198
GO:0045337	farnesyl diphosphate biosynthetic process	4	7.75753	0.005198
GO:1900208	regulation of cardiolipin metabolic process	4	7.75753	0.005198
GO:0071423	malate transmembrane transport	4	7.75753	0.005198
GO:0015743	malate transport	4	7.75753	0.005198
GO:0006499	N-terminal protein myristoylation	4	7.75753	0.005198
GO:0043137	DNA replication, removal of RNA primer	4	7.75753	0.005198
GO:1903842	response to arsenite ion	4	7.75753	0.005198
GO:0015729	oxaloacetate transport	4	7.75753	0.005198
GO:0018377	protein myristoylation	4	7.75753	0.005198
GO:0046434	organophosphate catabolic process	33	1.85506	0.005215
GO:0006400	tRNA modification	24	2.09192	0.005245
GO:0006399	tRNA metabolic process	41	1.72858	0.005257
GO:0070507	regulation of microtubule cytoskeleton organization	42	1.71482	0.005339
GO:0006783	heme biosynthetic process	10	3.37284	0.005356
GO:0009226	nucleotide-sugar biosynthetic process	10	3.37284	0.005356
GO:0000715	nucleotide-excision repair, DNA damage recognition	10	3.37284	0.005356
GO:0048026	positive regulation of mRNA splicing, via spliceosome	10	3.37284	0.005356
GO:0071218	cellular response to misfolded protein	10	3.37284	0.005356
GO:0072527	pyrimidine-containing compound metabolic process	23	2.12409	0.005419
GO:0055067	monovalent inorganic cation homeostasis	34	1.83164	0.005419
GO:0009126	purine nucleoside monophosphate metabolic process	14	2.71514	0.005452
GO:0006986	response to unfolded protein	38	1.76519	0.005488
GO:0034637	cellular carbohydrate biosynthetic process	18	2.36671	0.005708
GO:0006220	pyrimidine nucleotide metabolic process	15	2.58584	0.006147
GO:0060966	regulation of gene silencing by RNA	29	1.92281	0.006172
GO:0060147	regulation of posttranscriptional gene silencing	29	1.92281	0.006172
GO:0010243	response to organonitrogen compound	163	1.28635	0.006188
GO:0051294	establishment of spindle orientation	13	2.80133	0.006224
GO:0051783	regulation of nuclear division	41	1.70999	0.006542
GO:0032774	RNA biosynthetic process	99	1.3913	0.006554
GO:0016051	carbohydrate biosynthetic process	30	1.89208	0.006585
GO:0045333	cellular respiration	36	1.7788	0.006604
GO:0008652	cellular amino acid biosynthetic process	22	2.13332	0.006698
GO:0070863	positive regulation of protein exit from endoplasmic reticulum	8	3.87877	0.006745
GO:2000001	regulation of DNA damage checkpoint	8	3.87877	0.006745
GO:0019377	glycolipid catabolic process	8	3.87877	0.006745
GO:1903541	regulation of exosomal secretion	8	3.87877	0.006745
GO:0006268	DNA unwinding involved in DNA replication	8	3.87877	0.006745
GO:0061640	cytoskeleton-dependent cytokinesis	25	2.02019	0.006858
GO:0021591	ventricular system development	12	2.90908	0.006909
GO:0042168	heme metabolic process	12	2.90908	0.006909
GO:0018208	peptidyl-proline modification	18	2.32726	0.007027
GO:0007041	lysosomal transport	27	1.95751	0.007041
GO:0046782	regulation of viral transcription	19	2.26759	0.00705
GO:0031440	regulation of mRNA 3'-end processing	11	3.0476	0.007522
GO:0034612	response to tumor necrosis factor	54	1.57484	0.007613
GO:0006488	dolichol-linked oligosaccharide biosynthetic process	9	3.49089	0.007668
GO:2001057	reactive nitrogen species metabolic process	9	3.49089	0.007668
GO:1905515	non-motile cilium assembly	15	2.52963	0.007816
GO:0060828	regulation of canonical Wnt signaling pathway	57	1.55151	0.007906
GO:0046470	phosphatidylcholine metabolic process	22	2.10698	0.007926
GO:0140013	meiotic nuclear division	35	1.7746	0.008095
GO:0000075	cell cycle checkpoint	42	1.67947	0.008095
GO:0045070	positive regulation of viral genome replication	13	2.72562	0.008213
GO:0033120	positive regulation of RNA splicing	13	2.72562	0.008213
GO:0009161	ribonucleoside monophosphate metabolic process	16	2.43374	0.008252
GO:0009135	purine nucleoside diphosphate metabolic process	18	2.28911	0.008623
GO:0009179	purine ribonucleoside diphosphate metabolic process	18	2.28911	0.008623
GO:0006814	sodium ion transport	38	1.7239	0.008625
GO:0060964	regulation of gene silencing by miRNA	28	1.90536	0.008682
GO:0006809	nitric oxide biosynthetic process	7	4.17713	0.008682
GO:0009650	UV protection	7	4.17713	0.008682
GO:1901070	guanosine-containing compound biosynthetic process	7	4.17713	0.008682
GO:0034379	very-low-density lipoprotein particle assembly	7	4.17713	0.008682
GO:0018206	peptidyl-methionine modification	7	4.17713	0.008682
GO:0030497	fatty acid elongation	7	4.17713	0.008682
GO:0042761	very long-chain fatty acid biosynthetic process	7	4.17713	0.008682
GO:0032968	positive regulation of transcription elongation from RNA polymerase II promoter	7	4.17713	0.008682
GO:1990822	basic amino acid transmembrane transport	7	4.17713	0.008682
GO:0098789	pre-mRNA cleavage required for polyadenylation	7	4.17713	0.008682
GO:0007098	centrosome cycle	22	2.08129	0.00932
GO:0032868	response to insulin	48	1.60501	0.009677
GO:0030178	negative regulation of Wnt signaling pathway	45	1.63126	0.009866
GO:1903364	positive regulation of cellular protein catabolic process	34	1.77018	0.009923
GO:0090329	regulation of DNA-dependent DNA replication	16	2.38693	0.01019
GO:0006893	Golgi to plasma membrane transport	16	2.38693	0.01019
GO:0090267	positive regulation of mitotic cell cycle spindle assembly checkpoint	5	5.5411	0.01019
GO:0090232	positive regulation of spindle checkpoint	5	5.5411	0.01019
GO:0034626	fatty acid elongation, polyunsaturated fatty acid	5	5.5411	0.01019
GO:0019367	fatty acid elongation, saturated fatty acid	5	5.5411	0.01019
GO:0015822	ornithine transport	5	5.5411	0.01019
GO:0046477	glycosylceramide catabolic process	5	5.5411	0.01019
GO:0015825	L-serine transport	5	5.5411	0.01019
GO:0051305	chromosome movement towards spindle pole	5	5.5411	0.01019
GO:0044829	positive regulation by host of viral genome replication	5	5.5411	0.01019
GO:0010032	meiotic chromosome condensation	5	5.5411	0.01019
GO:0006489	dolichyl diphosphate biosynthetic process	5	5.5411	0.01019
GO:0019368	fatty acid elongation, unsaturated fatty acid	5	5.5411	0.01019
GO:0046465	dolichyl diphosphate metabolic process	5	5.5411	0.01019
GO:1903400	L-arginine transmembrane transport	5	5.5411	0.01019
GO:0034625	fatty acid elongation, monounsaturated fatty acid	5	5.5411	0.01019
GO:0019401	alditol biosynthetic process	5	5.5411	0.01019
GO:0044106	cellular amine metabolic process	17	2.31365	0.01024
GO:0016559	peroxisome fission	6	4.65452	0.01024
GO:0033523	histone H2B ubiquitination	6	4.65452	0.01024
GO:0032042	mitochondrial DNA metabolic process	6	4.65452	0.01024
GO:0097494	regulation of vesicle size	6	4.65452	0.01024
GO:0006183	GTP biosynthetic process	6	4.65452	0.01024
GO:0046051	UTP metabolic process	6	4.65452	0.01024
GO:0006623	protein targeting to vacuole	13	2.65389	0.01049
GO:0005980	glycogen catabolic process	8	3.6506	0.01054
GO:0051788	response to misfolded protein	10	3.10301	0.01089
GO:0042537	benzene-containing compound metabolic process	10	3.10301	0.01089
GO:0006662	glycerol ether metabolic process	9	3.32466	0.01114
GO:0042402	cellular biogenic amine catabolic process	9	3.32466	0.01114
GO:0009310	amine catabolic process	9	3.32466	0.01114
GO:0006490	oligosaccharide-lipid intermediate biosynthetic process	9	3.32466	0.01114
GO:0031667	response to nutrient levels	84	1.40741	0.01133
GO:0000413	protein peptidyl-prolyl isomerization	14	2.52571	0.01147
GO:0022900	electron transport chain	38	1.69417	0.01162
GO:0006487	protein N-linked glycosylation	20	2.12535	0.01175
GO:1902115	regulation of organelle assembly	41	1.65656	0.01178
GO:0043470	regulation of carbohydrate catabolic process	23	2.00476	0.01193
GO:0016055	Wnt signaling pathway	65	1.47871	0.01193
GO:0198738	cell-cell signaling by wnt	65	1.47871	0.01193
GO:0016444	somatic cell DNA recombination	12	2.73795	0.01204
GO:0002562	somatic diversification of immune receptors via germline recombination within a single locus	12	2.73795	0.01204
GO:0005977	glycogen metabolic process	15	2.42423	0.01204
GO:0000281	mitotic cytokinesis	19	2.16755	0.01206
GO:0072665	protein localization to vacuole	18	2.21644	0.01232
GO:0031122	cytoplasmic microtubule organization	18	2.21644	0.01232
GO:0016925	protein sumoylation	18	2.21644	0.01232
GO:0045732	positive regulation of protein catabolic process	46	1.60021	0.01261
GO:0007093	mitotic cell cycle checkpoint	34	1.73524	0.01369
GO:0046337	phosphatidylethanolamine metabolic process	11	2.84443	0.01369
GO:0000132	establishment of mitotic spindle orientation	11	2.84443	0.01369
GO:0090501	RNA phosphodiester bond hydrolysis	35	1.71844	0.0139
GO:0045132	meiotic chromosome segregation	23	1.98248	0.0139
GO:0006109	regulation of carbohydrate metabolic process	43	1.61929	0.01423
GO:0010035	response to inorganic substance	94	1.36812	0.01437
GO:0098787	mRNA cleavage involved in mRNA processing	7	3.87877	0.01445
GO:0006090	pyruvate metabolic process	19	2.13613	0.01447
GO:0009185	ribonucleoside diphosphate metabolic process	18	2.18181	0.01493
GO:0006073	cellular glucan metabolic process	15	2.37476	0.01504
GO:0044042	glucan metabolic process	15	2.37476	0.01504
GO:0046463	acylglycerol biosynthetic process	10	2.98367	0.0151
GO:0018904	ether metabolic process	10	2.98367	0.0151
GO:0046460	neutral lipid biosynthetic process	10	2.98367	0.0151
GO:0043254	regulation of protein-containing complex assembly	80	1.40408	0.0156
GO:0034644	cellular response to UV	21	2.03635	0.01562
GO:0009262	deoxyribonucleotide metabolic process	12	2.65973	0.01578
GO:0044275	cellular carbohydrate catabolic process	12	2.65973	0.01578
GO:0009896	positive regulation of catabolic process	81	1.39947	0.01581
GO:0060968	regulation of gene silencing	31	1.76826	0.01581
GO:0009636	response to toxic substance	48	1.56454	0.01581
GO:0031577	spindle checkpoint	9	3.17354	0.01581
GO:0008608	attachment of spindle microtubules to kinetochore	9	3.17354	0.01581
GO:0006071	glycerol metabolic process	9	3.17354	0.01581
GO:0071174	mitotic spindle checkpoint	9	3.17354	0.01581
GO:0007020	microtubule nucleation	9	3.17354	0.01581
GO:0042451	purine nucleoside biosynthetic process	9	3.17354	0.01581
GO:0071173	spindle assembly checkpoint	9	3.17354	0.01581
GO:0042455	ribonucleoside biosynthetic process	9	3.17354	0.01581
GO:0006278	RNA-dependent DNA biosynthetic process	9	3.17354	0.01581
GO:0007094	mitotic spindle assembly checkpoint	9	3.17354	0.01581
GO:0046129	purine ribonucleoside biosynthetic process	9	3.17354	0.01581
GO:0033108	mitochondrial respiratory chain complex assembly	25	1.90136	0.01581
GO:0031468	nuclear envelope reassembly	8	3.44779	0.01581
GO:0042026	protein refolding	8	3.44779	0.01581
GO:0009251	glucan catabolic process	8	3.44779	0.01581
GO:2000303	regulation of ceramide biosynthetic process	8	3.44779	0.01581
GO:0036211	protein modification process	444	1.13487	0.01621
GO:0006464	cellular protein modification process	444	1.13487	0.01621
GO:0006417	regulation of translation	68	1.44524	0.01637
GO:0051701	interaction with host	34	1.7127	0.01672
GO:0046916	cellular transition metal ion homeostasis	26	1.86755	0.01674
GO:0070192	chromosome organization involved in meiotic cell cycle	19	2.10562	0.01688
GO:0072528	pyrimidine-containing compound biosynthetic process	13	2.5212	0.01694
GO:0006366	transcription by RNA polymerase II	71	1.43061	0.01702
GO:0006006	glucose metabolic process	27	1.83731	0.01758
GO:0019674	NAD metabolic process	14	2.41346	0.01784
GO:0050686	negative regulation of mRNA processing	11	2.75267	0.01791
GO:0033013	tetrapyrrole metabolic process	17	2.19797	0.01798
GO:0060249	anatomical structure homeostasis	69	1.43504	0.01815
GO:0072321	chaperone-mediated protein transport	6	4.23138	0.01853
GO:0070189	kynurenine metabolic process	6	4.23138	0.01853
GO:0045931	positive regulation of mitotic cell cycle	34	1.70165	0.0186
GO:0080135	regulation of cellular response to stress	124	1.29816	0.01868
GO:0006269	DNA replication, synthesis of RNA primer	4	6.20603	0.0191
GO:1904183	negative regulation of pyruvate dehydrogenase activity	4	6.20603	0.0191
GO:2000002	negative regulation of DNA damage checkpoint	4	6.20603	0.0191
GO:0006172	ADP biosynthetic process	4	6.20603	0.0191
GO:0006498	N-terminal protein lipidation	4	6.20603	0.0191
GO:0062028	regulation of stress granule assembly	4	6.20603	0.0191
GO:0048209	regulation of vesicle targeting, to, from or within Golgi	4	6.20603	0.0191
GO:1990034	calcium ion export across plasma membrane	4	6.20603	0.0191
GO:0019348	dolichol metabolic process	4	6.20603	0.0191
GO:1903644	regulation of chaperone-mediated protein folding	4	6.20603	0.0191
GO:0019509	L-methionine salvage from methylthioadenosine	4	6.20603	0.0191
GO:0033152	immunoglobulin V(D)J recombination	4	6.20603	0.0191
GO:0043328	protein transport to vacuole involved in ubiquitin-dependent protein catabolic process via the multivesicular body sorting pathway	4	6.20603	0.0191
GO:1903416	response to glycoside	4	6.20603	0.0191
GO:0097638	L-arginine import across plasma membrane	4	6.20603	0.0191
GO:0032436	positive regulation of proteasomal ubiquitin-dependent protein catabolic process	22	1.96168	0.01935
GO:0008286	insulin receptor signaling pathway	22	1.96168	0.01935
GO:0061982	meiosis I cell cycle process	27	1.82133	0.01969
GO:0033014	tetrapyrrole biosynthetic process	10	2.87316	0.01999
GO:0006779	porphyrin-containing compound biosynthetic process	10	2.87316	0.01999
GO:0071356	cellular response to tumor necrosis factor	48	1.54507	0.02006
GO:0009267	cellular response to starvation	35	1.67601	0.02057
GO:0098739	import across plasma membrane	29	1.77141	0.02106
GO:0030808	regulation of nucleotide biosynthetic process	13	2.45971	0.02117
GO:0032456	endocytic recycling	13	2.45971	0.02117
GO:0015909	long-chain fatty acid transport	17	2.16194	0.02132
GO:0006690	icosanoid metabolic process	26	1.8336	0.02142
GO:0072593	reactive oxygen species metabolic process	26	1.8336	0.02142
GO:0075713	establishment of integrated proviral latency	5	4.84846	0.0215
GO:0140112	extracellular vesicle biogenesis	5	4.84846	0.0215
GO:0016093	polyprenol metabolic process	5	4.84846	0.0215
GO:0032329	serine transport	5	4.84846	0.0215
GO:0006576	cellular biogenic amine metabolic process	16	2.21644	0.02174
GO:0010155	regulation of proton transport	9	3.03556	0.0218
GO:0015740	C4-dicarboxylate transport	9	3.03556	0.0218
GO:0009218	pyrimidine ribonucleotide metabolic process	9	3.03556	0.0218
GO:0043162	ubiquitin-dependent protein catabolic process via the multivesicular body sorting pathway	9	3.03556	0.0218
GO:0046513	ceramide biosynthetic process	15	2.28163	0.02187
GO:0035435	phosphate ion transmembrane transport	7	3.62018	0.02206
GO:0032048	cardiolipin metabolic process	7	3.62018	0.02206
GO:0046033	AMP metabolic process	7	3.62018	0.02206
GO:0002429	immune response-activating cell surface receptor signaling pathway	59	1.46697	0.02237
GO:0002757	immune response-activating signal transduction	59	1.46697	0.02237
GO:0009314	response to radiation	77	1.39238	0.02248
GO:0009250	glucan biosynthetic process	8	3.26633	0.02271
GO:0090153	regulation of sphingolipid biosynthetic process	8	3.26633	0.02271
GO:0044247	cellular polysaccharide catabolic process	8	3.26633	0.02271
GO:0005978	glycogen biosynthetic process	8	3.26633	0.02271
GO:1905038	regulation of membrane lipid metabolic process	8	3.26633	0.02271
GO:0051503	adenine nucleotide transport	11	2.66665	0.02286
GO:0006641	triglyceride metabolic process	19	2.04713	0.02288
GO:0051341	regulation of oxidoreductase activity	25	1.84703	0.02295
GO:0034620	cellular response to unfolded protein	29	1.75757	0.02326
GO:0031669	cellular response to nutrient levels	43	1.57346	0.02334
GO:0006767	water-soluble vitamin metabolic process	21	1.96275	0.02363
GO:0071826	ribonucleoprotein complex subunit organization	40	1.59949	0.02423
GO:0009167	purine ribonucleoside monophosphate metabolic process	12	2.51596	0.02497
GO:0060285	cilium-dependent cell motility	24	1.86181	0.02497
GO:0001539	cilium or flagellum-dependent cell motility	24	1.86181	0.02497
GO:0022411	cellular component disassembly	72	1.40337	0.02503
GO:0006112	energy reserve metabolic process	17	2.12707	0.02506
GO:1902099	regulation of metaphase/anaphase transition of cell cycle	16	2.17755	0.02593
GO:0002200	somatic diversification of immune receptors	13	2.40114	0.02611
GO:0009410	response to xenobiotic stimulus	29	1.74394	0.02611
GO:0089718	amino acid import across plasma membrane	10	2.77055	0.02635
GO:0001504	neurotransmitter uptake	10	2.77055	0.02635
GO:0006998	nuclear envelope organization	15	2.23775	0.02639
GO:0033157	regulation of intracellular protein transport	51	1.49861	0.02762
GO:0009064	glutamine family amino acid metabolic process	18	2.05346	0.02848
GO:0006351	transcription, DNA-templated	93	1.33602	0.02885
GO:0051984	positive regulation of chromosome segregation	11	2.58584	0.0297
GO:0046785	microtubule polymerization	11	2.58584	0.0297
GO:0015868	purine ribonucleotide transport	11	2.58584	0.0297
GO:0045841	negative regulation of mitotic metaphase/anaphase transition	9	2.90908	0.02982
GO:0046835	carbohydrate phosphorylation	9	2.90908	0.02982
GO:0090151	establishment of protein localization to mitochondrial membrane	9	2.90908	0.02982
GO:0007010	cytoskeleton organization	178	1.22307	0.0299
GO:0006720	isoprenoid metabolic process	31	1.69355	0.02998
GO:0097659	nucleic acid-templated transcription	93	1.33355	0.03028
GO:0003356	regulation of cilium beat frequency	6	3.87877	0.0305
GO:0051095	regulation of helicase activity	6	3.87877	0.0305
GO:0071475	cellular hyperosmotic salinity response	3	7.75753	0.03065
GO:0019284	L-methionine salvage from S-adenosylmethionine	3	7.75753	0.03065
GO:0015911	long-chain fatty acid import across plasma membrane	3	7.75753	0.03065
GO:0019805	quinolinate biosynthetic process	3	7.75753	0.03065
GO:0035494	SNARE complex disassembly	3	7.75753	0.03065
GO:0006021	inositol biosynthetic process	3	7.75753	0.03065
GO:0061738	late endosomal microautophagy	3	7.75753	0.03065
GO:0016094	polyprenol biosynthetic process	3	7.75753	0.03065
GO:0044211	CTP salvage	3	7.75753	0.03065
GO:0006667	sphinganine metabolic process	3	7.75753	0.03065
GO:0043420	anthranilate metabolic process	3	7.75753	0.03065
GO:0045007	depurination	3	7.75753	0.03065
GO:0070682	proteasome regulatory particle assembly	3	7.75753	0.03065
GO:0060830	ciliary receptor clustering involved in smoothened signaling pathway	3	7.75753	0.03065
GO:0007568	aging	52	1.48306	0.03086
GO:0006862	nucleotide transport	12	2.44975	0.03109
GO:0015804	neutral amino acid transport	12	2.44975	0.03109
GO:0006817	phosphate ion transport	8	3.10301	0.03198
GO:0016137	glycoside metabolic process	8	3.10301	0.03198
GO:0061951	establishment of protein localization to plasma membrane	14	2.26261	0.03198
GO:0019319	hexose biosynthetic process	14	2.26261	0.03198
GO:1903580	positive regulation of ATP metabolic process	14	2.26261	0.03198
GO:1904294	positive regulation of ERAD pathway	7	3.39392	0.0328
GO:0006047	UDP-N-acetylglucosamine metabolic process	7	3.39392	0.0328
GO:0031573	intra-S DNA damage checkpoint	7	3.39392	0.0328
GO:0055089	fatty acid homeostasis	7	3.39392	0.0328
GO:0045921	positive regulation of exocytosis	22	1.87545	0.03302
GO:0045922	negative regulation of fatty acid metabolic process	10	2.67501	0.03425
GO:1905818	regulation of chromosome separation	17	2.0606	0.03475
GO:0009991	response to extracellular stimulus	86	1.34235	0.03504
GO:0098754	detoxification	28	1.7239	0.03549
GO:0042180	cellular ketone metabolic process	19	1.96524	0.03603
GO:0051289	protein homotetramerization	16	2.10374	0.03648
GO:0042594	response to starvation	41	1.55151	0.03662
GO:0006754	ATP biosynthetic process	11	2.50979	0.03733
GO:0015865	purine nucleotide transport	11	2.50979	0.03733
GO:0032984	protein-containing complex disassembly	44	1.5238	0.03747
GO:1905897	regulation of response to endoplasmic reticulum stress	22	1.85506	0.03784
GO:0046364	monosaccharide biosynthetic process	15	2.15487	0.03784
GO:0022618	ribonucleoprotein complex assembly	38	1.5764	0.03836
GO:0008543	fibroblast growth factor receptor signaling pathway	20	1.91544	0.03873
GO:0018198	peptidyl-cysteine modification	12	2.38693	0.0388
GO:0045839	negative regulation of mitotic nuclear division	12	2.38693	0.0388
GO:0009124	nucleoside monophosphate biosynthetic process	13	2.292	0.03923
GO:0031331	positive regulation of cellular catabolic process	69	1.38671	0.03933
GO:1902100	negative regulation of metaphase/anaphase transition of cell cycle	9	2.79271	0.03933
GO:0048387	negative regulation of retinoic acid receptor signaling pathway	5	4.30974	0.03933
GO:0070839	divalent metal ion export	5	4.30974	0.03933
GO:0006228	UTP biosynthetic process	5	4.30974	0.03933
GO:0035247	peptidyl-arginine omega-N-methylation	5	4.30974	0.03933
GO:0006527	arginine catabolic process	5	4.30974	0.03933
GO:0045003	double-strand break repair via synthesis-dependent strand annealing	5	4.30974	0.03933
GO:1901978	positive regulation of cell cycle checkpoint	5	4.30974	0.03933
GO:0019043	establishment of viral latency	5	4.30974	0.03933
GO:0034504	protein localization to nucleus	34	1.61814	0.03963
GO:0045088	regulation of innate immune response	56	1.43848	0.04165
GO:0071466	cellular response to xenobiotic stimulus	27	1.71683	0.04354
GO:1902751	positive regulation of cell cycle G2/M phase transition	10	2.58584	0.04412
GO:0002082	regulation of oxidative phosphorylation	10	2.58584	0.04412
GO:0006084	acetyl-CoA metabolic process	10	2.58584	0.04412
GO:0006221	pyrimidine nucleotide biosynthetic process	10	2.58584	0.04412
GO:1903427	negative regulation of reactive oxygen species biosynthetic process	10	2.58584	0.04412
GO:0046823	negative regulation of nucleocytoplasmic transport	8	2.95525	0.04412
GO:0009220	pyrimidine ribonucleotide biosynthetic process	8	2.95525	0.04412
GO:0043651	linoleic acid metabolic process	8	2.95525	0.04412
GO:1903313	positive regulation of mRNA metabolic process	20	1.89208	0.04412
GO:0033045	regulation of sister chromatid segregation	20	1.89208	0.04412
GO:0030071	regulation of mitotic metaphase/anaphase transition	15	2.11569	0.04465
GO:0044273	sulfur compound catabolic process	15	2.11569	0.04465
GO:0098930	axonal transport	15	2.11569	0.04465
GO:0009838	abscission	4	5.17169	0.04465
GO:1902022	L-lysine transport	4	5.17169	0.04465
GO:0034354	'de novo' NAD biosynthetic process from tryptophan	4	5.17169	0.04465
GO:0051415	microtubule nucleation by interphase microtubule organizing center	4	5.17169	0.04465
GO:0009125	nucleoside monophosphate catabolic process	4	5.17169	0.04465
GO:0009180	purine ribonucleoside diphosphate biosynthetic process	4	5.17169	0.04465
GO:1903401	L-lysine transmembrane transport	4	5.17169	0.04465
GO:1903352	L-ornithine transmembrane transport	4	5.17169	0.04465
GO:0044245	polysaccharide digestion	4	5.17169	0.04465
GO:0045964	positive regulation of dopamine metabolic process	4	5.17169	0.04465
GO:0051792	medium-chain fatty acid biosynthetic process	4	5.17169	0.04465
GO:0009136	purine nucleoside diphosphate biosynthetic process	4	5.17169	0.04465
GO:0007100	mitotic centrosome separation	4	5.17169	0.04465
GO:0006114	glycerol biosynthetic process	4	5.17169	0.04465
GO:0034627	'de novo' NAD biosynthetic process	4	5.17169	0.04465
GO:0106001	intestinal hexose absorption	4	5.17169	0.04465
GO:0045915	positive regulation of catecholamine metabolic process	4	5.17169	0.04465
GO:0042760	very long-chain fatty acid catabolic process	4	5.17169	0.04465
GO:0051983	regulation of chromosome segregation	24	1.77315	0.04502
GO:0043248	proteasome assembly	6	3.5804	0.04646
GO:0016446	somatic hypermutation of immunoglobulin genes	6	3.5804	0.04646
GO:0070914	UV-damage excision repair	6	3.5804	0.04646
GO:0006266	DNA ligation	6	3.5804	0.04646
GO:0042762	regulation of sulfur metabolic process	6	3.5804	0.04646
GO:0008088	axo-dendritic transport	17	1.99815	0.04647
GO:0047496	vesicle transport along microtubule	13	2.24107	0.04647
GO:0006094	gluconeogenesis	13	2.24107	0.04647
GO:0000076	DNA replication checkpoint	7	3.19428	0.04647
GO:0016254	preassembly of GPI anchor in ER membrane	7	3.19428	0.04647
GO:0006896	Golgi to vacuole transport	7	3.19428	0.04647
GO:0046209	nitric oxide metabolic process	7	3.19428	0.04647
GO:0061726	mitochondrion disassembly	12	2.32726	0.04651
GO:0000422	autophagy of mitochondrion	12	2.32726	0.04651
GO:1900371	regulation of purine nucleotide biosynthetic process	12	2.32726	0.04651
GO:0009451	RNA modification	34	1.59852	0.0466
GO:0000302	response to reactive oxygen species	39	1.54359	0.04723
GO:0031570	DNA integrity checkpoint	31	1.63594	0.04761
GO:0046365	monosaccharide catabolic process	16	2.03476	0.04922

## Sheet: SupTabS6
Supplementary Table S6.
Gene Ontology (GO) Cellular Components enriched in the UC genes with 0.25-0.5 fraction of MC proteins
in one-step interactome neighborhood of their encoded proteins.
N_sample -- the observed number of genes belonging to a GO category in the gene sample;
Ratio -- the ratio of observed to expected numbers of genes belonging to a GO category in the gene sample;
q-value -- false discovery rate (can be considered as p-value corrected for multiple comparisons).
GO_ID	GO_name	N_sample	Ratio	q-value
GO:0005737	cytoplasm	1854	1.31157	1.053e-103
GO:0043227	membrane-bounded organelle	1901	1.23503	2.64e-77
GO:0031090	organelle membrane	781	1.78756	4.385e-73
GO:0005622	intracellular	2057	1.16129	5.772e-69
GO:0043226	organelle	1985	1.18525	8.775e-68
GO:0043231	intracellular membrane-bounded organelle	1670	1.25208	2.085e-55
GO:0043229	intracellular organelle	1856	1.1947	1.02e-53
GO:0005829	cytosol	959	1.49899	8.946e-52
GO:0012505	endomembrane system	839	1.49498	3.84e-42
GO:0032991	protein-containing complex	914	1.4465	6.29e-41
GO:0005739	mitochondrion	377	1.90598	7.633e-37
GO:0042175	nuclear outer membrane-endoplasmic reticulum membrane network	287	2.08358	1.912e-34
GO:0005789	endoplasmic reticulum membrane	282	2.08841	5.122e-34
GO:1903561	extracellular vesicle	450	1.72212	3.612e-33
GO:0043230	extracellular organelle	450	1.72049	4.295e-33
GO:0031982	vesicle	713	1.48444	7.514e-33
GO:0070062	extracellular exosome	445	1.72085	9.676e-33
GO:0098588	bounding membrane of organelle	446	1.71572	1.598e-32
GO:1902494	catalytic complex	319	1.9007	1.577e-30
GO:0005773	vacuole	207	2.10617	4.963e-25
GO:0031975	envelope	278	1.8662	6.061e-25
GO:0031967	organelle envelope	278	1.8662	6.061e-25
GO:0098687	chromosomal region	117	2.71858	1.475e-23
GO:0098805	whole membrane	355	1.67859	2.63e-23
GO:0097708	intracellular vesicle	459	1.54574	8.184e-23
GO:0031410	cytoplasmic vesicle	458	1.54494	1.011e-22
GO:1905369	endopeptidase complex	44	5.17112	9.041e-22
GO:0000323	lytic vacuole	181	2.08491	2.559e-21
GO:0005764	lysosome	181	2.08491	2.559e-21
GO:0000502	proteasome complex	41	5.27745	8.476e-21
GO:1905368	peptidase complex	49	4.36652	9.137e-20
GO:0005774	vacuolar membrane	122	2.32783	3.074e-18
GO:0005766	primary lysosome	64	3.37008	3.376e-18
GO:0042582	azurophil granule	64	3.37008	3.376e-18
GO:0005740	mitochondrial envelope	182	1.9394	7.969e-18
GO:0030880	RNA polymerase complex	50	3.86155	3.268e-17
GO:0031300	intrinsic component of organelle membrane	113	2.30818	1.329e-16
GO:0055029	nuclear DNA-directed RNA polymerase complex	48	3.8539	1.729e-16
GO:0070013	intracellular organelle lumen	928	1.24366	2.243e-16
GO:0031974	membrane-enclosed lumen	928	1.24366	2.243e-16
GO:0043233	organelle lumen	928	1.24366	2.243e-16
GO:0000428	DNA-directed RNA polymerase complex	48	3.81612	2.605e-16
GO:0031966	mitochondrial membrane	168	1.89743	1.704e-15
GO:0005654	nucleoplasm	642	1.31868	3.874e-15
GO:0005765	lysosomal membrane	105	2.27666	4.978e-15
GO:0098852	lytic vacuole membrane	105	2.27666	4.978e-15
GO:0061695	transferase complex, transferring phosphorus-containing groups	80	2.60538	5.608e-15
GO:0099503	secretory vesicle	215	1.71772	8.12e-15
GO:0000781	chromosome, telomeric region	60	2.985	3.206e-14
GO:0005838	proteasome regulatory particle	19	7.33695	3.259e-14
GO:1904813	ficolin-1-rich granule lumen	50	3.26986	1.102e-13
GO:0101002	ficolin-1-rich granule	50	3.26986	1.102e-13
GO:0022624	proteasome accessory complex	20	6.75771	1.486e-13
GO:0031301	integral component of organelle membrane	100	2.21564	1.597e-13
GO:0030141	secretory granule	184	1.74924	2.081e-13
GO:0005759	mitochondrial matrix	119	2.04017	2.821e-13
GO:0005794	Golgi apparatus	297	1.5157	4.894e-13
GO:0000139	Golgi membrane	167	1.78425	6.229e-13
GO:1990234	transferase complex	167	1.77026	1.273e-12
GO:0015630	microtubule cytoskeleton	243	1.57518	2.33e-12
GO:0005768	endosome	199	1.66023	3.169e-12
GO:0016591	RNA polymerase II, holoenzyme	36	3.79134	3.169e-12
GO:0019866	organelle inner membrane	127	1.90365	7.562e-12
GO:0005839	proteasome core complex	17	6.89287	8.162e-12
GO:0005783	endoplasmic reticulum	267	1.51942	8.62e-12
GO:0005770	late endosome	79	2.31275	8.838e-12
GO:0005743	mitochondrial inner membrane	116	1.95566	1.176e-11
GO:0005802	trans-Golgi network	72	2.39289	1.562e-11
GO:0000793	condensed chromosome	66	2.4551	3.917e-11
GO:0034774	secretory granule lumen	86	2.16583	4.068e-11
GO:0010008	endosome membrane	117	1.90902	4.943e-11
GO:0060205	cytoplasmic vesicle lumen	86	2.13925	8.183e-11
GO:0031983	vesicle lumen	86	2.12621	1.153e-10
GO:0031227	intrinsic component of endoplasmic reticulum membrane	54	2.65394	1.381e-10
GO:0000784	nuclear chromosome, telomeric region	45	2.94287	1.486e-10
GO:0030176	integral component of endoplasmic reticulum membrane	52	2.68587	1.986e-10
GO:0005657	replication fork	32	3.65488	2.057e-10
GO:0031902	late endosome membrane	48	2.78032	3.005e-10
GO:0012506	vesicle membrane	165	1.66421	3.005e-10
GO:1903293	phosphatase complex	26	4.21681	3.005e-10
GO:0031201	SNARE complex	26	4.21681	3.005e-10
GO:0008287	protein serine/threonine phosphatase complex	26	4.21681	3.005e-10
GO:0030659	cytoplasmic vesicle membrane	161	1.66955	4.008e-10
GO:0030117	membrane coat	37	3.19194	6.283e-10
GO:0048475	coated membrane	37	3.19194	6.283e-10
GO:0005775	vacuolar lumen	54	2.53121	9.339e-10
GO:0000159	protein phosphatase type 2A complex	15	6.40204	1.206e-09
GO:0005798	Golgi-associated vesicle	55	2.47783	1.513e-09
GO:0000775	chromosome, centromeric region	58	2.39968	1.891e-09
GO:0005793	endoplasmic reticulum-Golgi intermediate compartment	44	2.76595	2.274e-09
GO:0030137	COPI-coated vesicle	18	5.21309	3.417e-09
GO:0098791	Golgi apparatus subcompartment	88	1.97131	3.92e-09
GO:0048770	pigment granule	38	2.963	4.082e-09
GO:0042470	melanosome	38	2.963	4.082e-09
GO:0035578	azurophil granule lumen	35	3.11894	4.082e-09
GO:0042579	microbody	45	2.68321	4.082e-09
GO:0005777	peroxisome	45	2.68321	4.082e-09
GO:0005815	microtubule organizing center	157	1.62807	4.41e-09
GO:0005813	centrosome	125	1.73869	4.765e-09
GO:0031984	organelle subcompartment	91	1.91177	9.8e-09
GO:0005819	spindle	87	1.92761	1.51e-08
GO:0033176	proton-transporting V-type ATPase complex	17	5.10583	1.606e-08
GO:0099023	vesicle tethering complex	29	3.35955	1.715e-08
GO:0008540	proteasome regulatory particle, base subcomplex	11	7.43348	1.992e-08
GO:0032838	plasma membrane bounded cell projection cytoplasm	58	2.22908	3.669e-08
GO:0042581	specific granule	48	2.43278	3.983e-08
GO:0030133	transport vesicle	93	1.84391	4.301e-08
GO:0097542	ciliary tip	22	3.87834	6.776e-08
GO:0030667	secretory granule membrane	74	1.97396	8.67e-08
GO:0016469	proton-transporting two-sector ATPase complex	23	3.65712	1.226e-07
GO:0005666	RNA polymerase III complex	13	5.85668	1.226e-07
GO:0016471	vacuolar proton-transporting V-type ATPase complex	13	5.85668	1.226e-07
GO:0030135	coated vesicle	72	1.97252	1.392e-07
GO:0055037	recycling endosome	52	2.25498	1.489e-07
GO:0099568	cytoplasmic region	64	2.04328	2.171e-07
GO:0045335	phagocytic vesicle	42	2.45028	2.87e-07
GO:0035577	azurophil granule membrane	24	3.41442	2.887e-07
GO:1990391	DNA repair complex	18	4.17047	3.86e-07
GO:0000776	kinetochore	41	2.42686	5.581e-07
GO:0030670	phagocytic vesicle membrane	28	2.98762	6.249e-07
GO:0000439	transcription factor TFIIH core complex	10	6.75771	6.819e-07
GO:0030496	midbody	49	2.18326	1.132e-06
GO:0005665	RNA polymerase II, core complex	11	5.94679	1.334e-06
GO:0033116	endoplasmic reticulum-Golgi intermediate compartment membrane	27	2.95878	1.334e-06
GO:0005615	extracellular space	483	1.23014	1.415e-06
GO:0005635	nuclear envelope	98	1.68728	1.567e-06
GO:0005811	lipid droplet	31	2.70309	1.633e-06
GO:0005930	axoneme	37	2.45936	1.633e-06
GO:0030663	COPI-coated vesicle membrane	12	5.40617	1.673e-06
GO:0005875	microtubule associated complex	44	2.25827	1.702e-06
GO:0030134	COPII-coated ER to Golgi transport vesicle	31	2.67433	2.097e-06
GO:0000922	spindle pole	45	2.21162	2.353e-06
GO:0005675	transcription factor TFIIH holo complex	10	6.23789	2.389e-06
GO:0097014	ciliary plasm	37	2.4197	2.477e-06
GO:0035579	specific granule membrane	30	2.67338	3.252e-06
GO:0005778	peroxisomal membrane	23	3.10855	3.855e-06
GO:0031903	microbody membrane	23	3.10855	3.855e-06
GO:0019774	proteasome core complex, beta-subunit complex	9	6.63485	4.065e-06
GO:0005876	spindle microtubule	24	2.99419	4.77e-06
GO:0070820	tertiary granule	44	2.17565	5.021e-06
GO:0005643	nuclear pore	28	2.70309	6.04e-06
GO:0098796	membrane protein complex	202	1.38819	6.288e-06
GO:0030286	dynein complex	21	3.2131	6.335e-06
GO:0043596	nuclear replication fork	18	3.56016	6.761e-06
GO:0005758	mitochondrial intermembrane space	27	2.73687	7.09e-06
GO:0033178	proton-transporting two-sector ATPase complex, catalytic domain	11	5.24717	8.07e-06
GO:0031970	organelle envelope lumen	29	2.61298	8.147e-06
GO:0030990	intraciliary transport particle	14	4.2048	1.01e-05
GO:0030660	Golgi-associated vesicle membrane	33	2.41086	1.115e-05
GO:0032806	carboxy-terminal domain protein kinase complex	12	4.63386	1.592e-05
GO:0005874	microtubule	87	1.65224	1.705e-05
GO:0030127	COPII vesicle coat	10	5.40617	1.734e-05
GO:0030120	vesicle coat	21	3.04097	1.734e-05
GO:0043657	host cell	23	2.86943	1.785e-05
GO:0018995	host cellular component	23	2.86943	1.785e-05
GO:0032588	trans-Golgi network membrane	29	2.50179	2.104e-05
GO:0005669	transcription factor TFIID complex	15	3.68603	3.269e-05
GO:0098993	anchored component of synaptic vesicle membrane	9	5.6141	3.625e-05
GO:0030126	COPI vesicle coat	9	5.6141	3.625e-05
GO:0000779	condensed chromosome, centromeric region	34	2.25996	3.625e-05
GO:0019773	proteasome core complex, alpha-subunit complex	7	7.0956	3.782e-05
GO:0036452	ESCRT complex	13	4.05463	3.932e-05
GO:0000445	THO complex part of transcription export complex	6	8.10926	4.227e-05
GO:0000347	THO complex	6	8.10926	4.227e-05
GO:0030658	transport vesicle membrane	49	1.91035	5.889e-05
GO:0005741	mitochondrial outer membrane	46	1.94284	7.01e-05
GO:0002178	palmitoyltransferase complex	8	5.89764	7.327e-05
GO:0098798	mitochondrial protein complex	58	1.78835	7.515e-05
GO:0000346	transcription export complex	9	5.21309	8.512e-05
GO:0000777	condensed chromosome kinetochore	30	2.29507	9.142e-05
GO:0070971	endoplasmic reticulum exit site	14	3.5478	0.0001125
GO:0005868	cytoplasmic dynein complex	11	4.24771	0.0001215
GO:0031981	nuclear lumen	693	1.13898	0.0001353
GO:0000794	condensed nuclear chromosome	29	2.28319	0.0001389
GO:0031588	nucleotide-activated protein kinase complex	7	6.3072	0.0001389
GO:0033180	proton-transporting V-type ATPase, V1 domain	7	6.3072	0.0001389
GO:0030008	TRAPP complex	9	4.86555	0.0001778
GO:0000153	cytoplasmic ubiquitin ligase complex	9	4.86555	0.0001778
GO:0031231	intrinsic component of peroxisomal membrane	9	4.86555	0.0001778
GO:0005779	integral component of peroxisomal membrane	9	4.86555	0.0001778
GO:0005845	mRNA cap binding complex	8	5.40617	0.0001797
GO:0034709	methylosome	8	5.40617	0.0001797
GO:0010494	cytoplasmic stress granule	23	2.52044	0.0001815
GO:0031968	organelle outer membrane	49	1.82272	0.0002047
GO:0001534	radial spoke	6	6.95079	0.0002334
GO:0008541	proteasome regulatory particle, lid subcomplex	6	6.95079	0.0002334
GO:0098563	intrinsic component of synaptic vesicle membrane	17	2.93313	0.0002487
GO:0019867	outer membrane	49	1.80615	0.0002585
GO:0005663	DNA replication factor C complex	5	8.10926	0.000298
GO:0055038	recycling endosome membrane	24	2.37344	0.000352
GO:0090543	Flemming body	13	3.40066	0.0003637
GO:0000835	ER ubiquitin ligase complex	7	5.67648	0.0003738
GO:0000815	ESCRT III complex	7	5.67648	0.0003738
GO:0072546	ER membrane protein complex	7	5.67648	0.0003738
GO:0048471	perinuclear region of cytoplasm	125	1.40981	0.0003738
GO:1902911	protein kinase complex	28	2.18326	0.0004278
GO:0036064	ciliary basal body	37	1.93576	0.0005042
GO:0036464	cytoplasmic ribonucleoprotein granule	50	1.74768	0.0005074
GO:0044322	endoplasmic reticulum quality control compartment	11	3.71674	0.0005214
GO:0043202	lysosomal lumen	26	2.19626	0.0006964
GO:0016607	nuclear speck	76	1.54076	0.0007209
GO:0008021	synaptic vesicle	45	1.78008	0.0007311
GO:0042575	DNA polymerase complex	10	3.86155	0.0007398
GO:0017059	serine C-palmitoyltransferase complex	6	6.08194	0.0007398
GO:0036513	Derlin-1 retrotranslocation complex	6	6.08194	0.0007398
GO:0000839	Hrd1p ubiquitin ligase ERAD-L complex	6	6.08194	0.0007398
GO:0031390	Ctf18 RFC-like complex	6	6.08194	0.0007398
GO:0031597	cytosolic proteasome complex	6	6.08194	0.0007398
GO:1905961	protein-cysteine S-palmitoyltransferase complex	6	6.08194	0.0007398
GO:0031211	endoplasmic reticulum palmitoyltransferase complex	6	6.08194	0.0007398
GO:0034518	RNA cap binding complex	8	4.63386	0.0007475
GO:0030662	coated vesicle membrane	41	1.82681	0.0007783
GO:0005856	cytoskeleton	334	1.20164	0.0009068
GO:0005847	mRNA cleavage and polyadenylation specificity factor complex	9	4.05463	0.001021
GO:0005685	U1 snRNP	9	4.05463	0.001021
GO:0030894	replisome	11	3.43084	0.001175
GO:0072686	mitotic spindle	32	1.9511	0.001223
GO:0070382	exocytic vesicle	47	1.70913	0.001338
GO:0035770	ribonucleoprotein granule	50	1.67547	0.001397
GO:0030992	intraciliary transport particle B	9	3.84123	0.001685
GO:0016020	membrane	1208	1.06978	0.001685
GO:0005929	cilium	112	1.38451	0.001688
GO:0031464	Cul4A-RING E3 ubiquitin ligase complex	7	4.7304	0.001688
GO:0042555	MCM complex	7	4.7304	0.001688
GO:0044615	nuclear pore nuclear basket	7	4.7304	0.001688
GO:0000109	nucleotide-excision repair complex	7	4.7304	0.001688
GO:0061700	GATOR2 complex	7	4.7304	0.001688
GO:0070419	nonhomologous end joining complex	6	5.40617	0.001822
GO:0000836	Hrd1p ubiquitin ligase complex	6	5.40617	0.001822
GO:0051233	spindle midzone	13	2.92834	0.001865
GO:0000799	nuclear condensin complex	4	8.10926	0.00193
GO:0035339	SPOTS complex	4	8.10926	0.00193
GO:0005958	DNA-dependent protein kinase-DNA ligase 4 complex	4	8.10926	0.00193
GO:0000220	vacuolar proton-transporting V-type ATPase, V0 domain	4	8.10926	0.00193
GO:0030906	retromer, cargo-selective complex	4	8.10926	0.00193
GO:0070516	CAK-ERCC2 complex	4	8.10926	0.00193
GO:0033063	Rad51B-Rad51C-Rad51D-XRCC2 complex	4	8.10926	0.00193
GO:0005634	nucleus	992	1.08342	0.002037
GO:0030119	AP-type membrane coat adaptor complex	14	2.76901	0.002047
GO:0071004	U2-type prespliceosome	8	4.05463	0.002231
GO:0071010	prespliceosome	8	4.05463	0.002231
GO:0012507	ER to Golgi transport vesicle membrane	18	2.39289	0.002295
GO:0043601	nuclear replisome	10	3.37886	0.002467
GO:0005903	brush border	26	2.00801	0.002757
GO:0031965	nuclear membrane	58	1.56258	0.002765
GO:0031907	microbody lumen	16	2.49516	0.002864
GO:0005782	peroxisomal matrix	16	2.49516	0.002864
GO:0005736	RNA polymerase I complex	7	4.36652	0.002991
GO:0005776	autophagosome	24	2.04865	0.003277
GO:0035859	Seh1-associated complex	8	3.81612	0.003624
GO:0030139	endocytic vesicle	59	1.53841	0.003657
GO:0031080	nuclear pore outer ring	6	4.86555	0.003662
GO:0005687	U4 snRNP	6	4.86555	0.003662
GO:0008278	cohesin complex	6	4.86555	0.003662
GO:0033179	proton-transporting V-type ATPase, V0 domain	6	4.86555	0.003662
GO:0005683	U7 snRNP	5	5.79233	0.003679
GO:0005828	kinetochore microtubule	5	5.79233	0.003679
GO:0030991	intraciliary transport particle A	5	5.79233	0.003679
GO:0033061	DNA recombinase mediator complex	5	5.79233	0.003679
GO:0080008	Cul4-RING E3 ubiquitin ligase complex	12	2.78032	0.004953
GO:0031314	extrinsic component of mitochondrial inner membrane	7	4.05463	0.005079
GO:0099501	exocytic vesicle membrane	25	1.94934	0.005292
GO:0030672	synaptic vesicle membrane	25	1.94934	0.005292
GO:0005849	mRNA cleavage factor complex	9	3.31742	0.005347
GO:1904724	tertiary granule lumen	16	2.35906	0.005347
GO:0071203	WASH complex	6	4.42323	0.006917
GO:1902554	serine/threonine protein kinase complex	22	2.00453	0.007152
GO:0098800	inner mitochondrial membrane protein complex	30	1.78881	0.007483
GO:1990111	spermatoproteasome complex	4	6.4874	0.007498
GO:0005658	alpha DNA polymerase:primase complex	4	6.4874	0.007498
GO:0098591	external side of apical plasma membrane	4	6.4874	0.007498
GO:0000938	GARP complex	4	6.4874	0.007498
GO:0035061	interchromatin granule	4	6.4874	0.007498
GO:0031261	DNA replication preinitiation complex	4	6.4874	0.007498
GO:1990745	EARP complex	4	6.4874	0.007498
GO:0031514	motile cilium	40	1.63823	0.007571
GO:0030140	trans-Golgi network transport vesicle	11	2.78756	0.007571
GO:0070821	tertiary granule membrane	19	2.11063	0.007685
GO:1904115	axon cytoplasm	16	2.27628	0.007779
GO:0000145	exocyst	8	3.41442	0.008012
GO:0034464	BBSome	5	5.06828	0.008036
GO:0031298	replication fork protection complex	5	5.06828	0.008036
GO:0000796	condensin complex	5	5.06828	0.008036
GO:0098837	postsynaptic recycling endosome	5	5.06828	0.008036
GO:0016323	basolateral plasma membrane	47	1.54933	0.009912
GO:0099080	supramolecular complex	196	1.21794	0.0109
GO:0005869	dynactin complex	7	3.5478	0.01231
GO:0005790	smooth endoplasmic reticulum	11	2.62358	0.01242
GO:0009331	glycerol-3-phosphate dehydrogenase complex	3	8.10926	0.01242
GO:0000811	GINS complex	3	8.10926	0.01242
GO:0019907	cyclin-dependent protein kinase activating kinase holoenzyme complex	3	8.10926	0.01242
GO:0001536	radial spoke stalk	3	8.10926	0.01242
GO:0000438	core TFIIH complex portion of holo TFIIH complex	3	8.10926	0.01242
GO:0000814	ESCRT II complex	3	8.10926	0.01242
GO:0070985	transcription factor TFIIK complex	3	8.10926	0.01242
GO:0000797	condensin core heterodimer	3	8.10926	0.01242
GO:0016939	kinesin II complex	3	8.10926	0.01242
GO:0030981	cortical microtubule cytoskeleton	3	8.10926	0.01242
GO:0000221	vacuolar proton-transporting V-type ATPase, V1 domain	3	8.10926	0.01242
GO:0097431	mitotic spindle pole	10	2.70309	0.01526
GO:0000808	origin recognition complex	5	4.50514	0.01528
GO:0005664	nuclear origin of replication recognition complex	5	4.50514	0.01528
GO:0005771	multivesicular body	16	2.12702	0.01556
GO:0034399	nuclear periphery	28	1.73328	0.01562
GO:0016234	inclusion body	19	1.97533	0.01617
GO:0005769	early endosome	65	1.40936	0.0166
GO:0044292	dendrite terminus	6	3.74273	0.01787
GO:0043190	ATP-binding cassette (ABC) transporter complex	4	5.40617	0.01806
GO:0005851	eukaryotic translation initiation factor 2B complex	4	5.40617	0.01806
GO:0035869	ciliary transition zone	17	2.02731	0.01961
GO:0016363	nuclear matrix	24	1.78552	0.02003
GO:1990204	oxidoreductase complex	24	1.78552	0.02003
GO:0016324	apical plasma membrane	62	1.39659	0.0248
GO:0120111	neuron projection cytoplasm	20	1.8642	0.02525
GO:0031209	SCAR complex	5	4.05463	0.02608
GO:0034663	endoplasmic reticulum chaperone complex	5	4.05463	0.02608
GO:0032593	insulin-responsive compartment	5	4.05463	0.02608
GO:0070938	contractile ring	5	4.05463	0.02608
GO:1990023	mitotic spindle midzone	6	3.4754	0.02698
GO:0090734	site of DNA damage	19	1.87897	0.02798
GO:0098862	cluster of actin-based cell projections	31	1.60119	0.03197
GO:0031312	extrinsic component of organelle membrane	13	2.15144	0.03263
GO:0031228	intrinsic component of Golgi membrane	16	1.96588	0.03385
GO:0005801	cis-Golgi network	16	1.96588	0.03385
GO:0030915	Smc5-Smc6 complex	4	4.63386	0.03593
GO:0032300	mismatch repair complex	4	4.63386	0.03593
GO:0030893	meiotic cohesin complex	4	4.63386	0.03593
GO:0045177	apical part of cell	71	1.33897	0.03691
GO:0030173	integral component of Golgi membrane	15	1.99408	0.03722
GO:0033177	proton-transporting two-sector ATPase complex, proton-transporting domain	8	2.70309	0.03759
GO:0031616	spindle pole centrosome	6	3.2437	0.03863
GO:0042588	zymogen granule	6	3.2437	0.03863
GO:0098845	postsynaptic endosome	6	3.2437	0.03863
GO:0031262	Ndc80 complex	3	6.08194	0.03954
GO:0000306	extrinsic component of vacuolar membrane	3	6.08194	0.03954
GO:1990131	Gtr1-Gtr2 GTPase complex	3	6.08194	0.03954
GO:0030289	protein phosphatase 4 complex	3	6.08194	0.03954
GO:0031617	NMS complex	3	6.08194	0.03954
GO:0034448	EGO complex	3	6.08194	0.03954
GO:0150005	enzyme activator complex	3	6.08194	0.03954
GO:0000942	condensed nuclear chromosome outer kinetochore	3	6.08194	0.03954
GO:0042589	zymogen granule membrane	5	3.68603	0.03998
GO:0016604	nuclear body	120	1.23805	0.042
GO:0005858	axonemal dynein complex	7	2.83824	0.04458
GO:0045178	basal part of cell	16	1.88041	0.04982
GO:0005902	microvillus	20	1.74393	0.04991

## Sheet: SubTabS7
Supplementary Table S7.
Gene Ontology (GO) Molecular Functions enriched in the UC genes with 0.25-0.5 fraction of MC proteins
in one-step interactome neighborhood of their encoded proteins.
N_sample -- the observed number of genes belonging to a GO category in the gene sample;
Ratio -- the ratio of observed to expected numbers of genes belonging to a GO category in the gene sample;
q-value -- false discovery rate (can be considered as p-value corrected for multiple comparisons).
GO_ID	GO_name	N_sample	Ratio	q-value
GO:0003824	catalytic activity	1211	1.71107	4.513e-121
GO:0016787	hydrolase activity	585	1.88766	3.741e-59
GO:0000166	nucleotide binding	509	1.90758	1.181e-51
GO:1901265	nucleoside phosphate binding	509	1.90668	1.181e-51
GO:0036094	small molecule binding	564	1.78272	5.61e-48
GO:0035639	purine ribonucleoside triphosphate binding	422	1.85658	1.952e-38
GO:0016817	hydrolase activity, acting on acid anhydrides	249	2.33961	3.415e-38
GO:0016818	hydrolase activity, acting on acid anhydrides, in phosphorus-containing anhydrides	249	2.33961	3.415e-38
GO:0032553	ribonucleotide binding	434	1.82591	6.035e-38
GO:0016462	pyrophosphatase activity	247	2.32914	1.323e-37
GO:0032555	purine ribonucleotide binding	430	1.82563	1.323e-37
GO:0017076	purine nucleotide binding	432	1.82041	1.618e-37
GO:0017111	nucleoside-triphosphatase activity	228	2.29239	2.221e-33
GO:0005524	ATP binding	343	1.85678	1.357e-30
GO:0032559	adenyl ribonucleotide binding	350	1.82218	1.354e-29
GO:0030554	adenyl nucleotide binding	351	1.81304	2.932e-29
GO:0043168	anion binding	553	1.55936	3.148e-29
GO:0097367	carbohydrate derivative binding	460	1.63837	2.028e-28
GO:0016887	ATPase activity	140	2.68197	2.084e-27
GO:0140097	catalytic activity, acting on DNA	87	3.43331	3.5e-25
GO:0022804	active transmembrane transporter activity	117	2.70012	5.309e-23
GO:0008094	DNA-dependent ATPase activity	58	4.31863	7.776e-23
GO:0016491	oxidoreductase activity	186	1.98921	4.43e-19
GO:0008514	organic anion transmembrane transporter activity	81	2.77959	1.661e-16
GO:0003678	DNA helicase activity	39	4.05018	7.897e-14
GO:0016853	isomerase activity	59	2.98505	2.005e-13
GO:0022853	active ion transmembrane transporter activity	75	2.59627	2.107e-13
GO:0016788	hydrolase activity, acting on ester bonds	169	1.80495	5.986e-13
GO:0005215	transporter activity	242	1.60912	9.351e-13
GO:1901363	heterocyclic compound binding	900	1.21947	1.115e-12
GO:0016740	transferase activity	399	1.41345	2.295e-12
GO:0097159	organic cyclic compound binding	908	1.21241	3.602e-12
GO:0015291	secondary active transmembrane transporter activity	73	2.45176	1.152e-11
GO:0000287	magnesium ion binding	69	2.52127	1.179e-11
GO:0046943	carboxylic acid transmembrane transporter activity	56	2.77981	2.688e-11
GO:0005342	organic acid transmembrane transporter activity	56	2.76243	3.531e-11
GO:0016772	transferase activity, transferring phosphorus-containing groups	184	1.66925	6.112e-11
GO:0015399	primary active transmembrane transporter activity	43	3.20174	6.123e-11
GO:0042626	ATPase-coupled transmembrane transporter activity	41	3.26868	9.144e-11
GO:0042625	ATPase-coupled ion transmembrane transporter activity	30	4.08241	9.37e-11
GO:0003697	single-stranded DNA binding	44	3.10069	1.155e-10
GO:0016779	nucleotidyltransferase activity	47	2.94409	1.778e-10
GO:0008509	anion transmembrane transporter activity	93	2.08528	1.813e-10
GO:0022857	transmembrane transporter activity	210	1.57553	3.873e-10
GO:0016746	transferase activity, transferring acyl groups	74	2.2726	3.873e-10
GO:0019829	ATPase-coupled cation transmembrane transporter activity	28	4.09249	4.366e-10
GO:0043167	ion binding	930	1.18371	6.216e-10
GO:0005484	SNAP receptor activity	22	4.82329	1.03e-09
GO:0016747	transferase activity, transferring acyl groups other than amino-acyl groups	67	2.31934	1.365e-09
GO:0034062	5'-3' RNA polymerase activity	24	4.40521	1.69e-09
GO:0097747	RNA polymerase activity	24	4.40521	1.69e-09
GO:0003899	DNA-directed 5'-3' RNA polymerase activity	23	4.53828	1.896e-09
GO:0009678	pyrophosphate hydrolysis-driven proton transmembrane transporter activity	20	5.09204	1.943e-09
GO:0000149	SNARE binding	42	2.90782	3.341e-09
GO:0004298	threonine-type endopeptidase activity	16	6.01346	3.879e-09
GO:0071617	lysophospholipid acyltransferase activity	15	6.23105	6.548e-09
GO:0042171	lysophosphatidic acid acyltransferase activity	14	6.49984	1.017e-08
GO:0016411	acylglycerol O-acyltransferase activity	16	5.74012	1.189e-08
GO:0003841	1-acylglycerol-3-phosphate O-acyltransferase activity	13	6.84031	1.366e-08
GO:0032549	ribonucleoside binding	92	1.92097	2.141e-08
GO:0001882	nucleoside binding	93	1.9115	2.227e-08
GO:0008374	O-acyltransferase activity	24	3.86579	5.097e-08
GO:0015293	symporter activity	46	2.5389	6.593e-08
GO:0032550	purine ribonucleoside binding	90	1.89424	6.736e-08
GO:0005525	GTP binding	89	1.89339	8.423e-08
GO:0001883	purine nucleoside binding	90	1.87921	1.003e-07
GO:0140098	catalytic activity, acting on RNA	90	1.87425	1.138e-07
GO:0032561	guanyl ribonucleotide binding	92	1.85236	1.375e-07
GO:0019001	guanyl nucleotide binding	92	1.85236	1.375e-07
GO:0003723	RNA binding	288	1.3743	2.014e-07
GO:0004386	helicase activity	48	2.39777	2.158e-07
GO:0046961	proton-transporting ATPase activity, rotational mechanism	14	5.52486	3.113e-07
GO:0044769	ATPase activity, coupled to transmembrane movement of ions, rotational mechanism	14	5.52486	3.113e-07
GO:0015179	L-amino acid transmembrane transporter activity	25	3.46169	3.423e-07
GO:0015075	ion transmembrane transporter activity	168	1.53114	3.449e-07
GO:0042578	phosphoric ester hydrolase activity	86	1.84951	4.522e-07
GO:0017116	single-stranded DNA helicase activity	13	5.70026	5.882e-07
GO:0070003	threonine-type peptidase activity	17	4.47251	7.375e-07
GO:0003684	damaged DNA binding	26	3.20639	1.125e-06
GO:0051082	unfolded protein binding	36	2.63089	1.208e-06
GO:0019003	GDP binding	28	3.02732	1.415e-06
GO:1901505	carbohydrate derivative transmembrane transporter activity	25	3.2347	1.642e-06
GO:0016791	phosphatase activity	68	1.95164	1.677e-06
GO:0019205	nucleobase-containing compound kinase activity	20	3.75841	1.82e-06
GO:0051539	4 iron, 4 sulfur cluster binding	20	3.75841	1.82e-06
GO:0030170	pyridoxal phosphate binding	23	3.36169	2.318e-06
GO:0070279	vitamin B6 binding	23	3.36169	2.318e-06
GO:0015171	amino acid transmembrane transporter activity	29	2.89731	2.318e-06
GO:0004518	nuclease activity	54	2.10992	2.613e-06
GO:0000340	RNA 7-methylguanosine cap binding	10	6.57722	2.818e-06
GO:0031489	myosin V binding	12	5.57129	2.862e-06
GO:0015078	proton transmembrane transporter activity	38	2.43838	4.296e-06
GO:0043531	ADP binding	18	3.73863	8.934e-06
GO:0051540	metal cluster binding	25	2.98965	8.934e-06
GO:0051536	iron-sulfur cluster binding	25	2.98965	8.934e-06
GO:0016780	phosphotransferase activity, for other substituted phosphate groups	12	4.98484	1.726e-05
GO:0016829	lyase activity	49	2.06813	1.896e-05
GO:0004017	adenylate kinase activity	8	7.0157	2.507e-05
GO:0015662	ion transmembrane transporter activity, phosphorylative mechanism	16	3.82675	2.723e-05
GO:0004722	protein serine/threonine phosphatase activity	26	2.7731	2.723e-05
GO:0005515	protein binding	1798	1.05087	3.564e-05
GO:0015932	nucleobase-containing compound transmembrane transporter activity	21	3.06937	4.758e-05
GO:1901682	sulfur compound transmembrane transporter activity	18	3.38257	5.164e-05
GO:0015370	solute:sodium symporter activity	25	2.74051	5.523e-05
GO:0003729	mRNA binding	67	1.78651	5.523e-05
GO:0140142	nucleocytoplasmic carrier activity	15	3.81903	5.985e-05
GO:0019905	syntaxin binding	26	2.66506	6.099e-05
GO:0003924	GTPase activity	71	1.74573	6.439e-05
GO:0015294	solute:cation symporter activity	30	2.41612	9.998e-05
GO:0000339	RNA cap binding	11	4.56944	0.0001596
GO:0004536	deoxyribonuclease activity	21	2.85769	0.0001694
GO:0044183	protein folding chaperone	13	3.94633	0.0001824
GO:0016860	intramolecular oxidoreductase activity	19	2.99921	0.0002089
GO:0004527	exonuclease activity	26	2.50255	0.0002164
GO:0016667	oxidoreductase activity, acting on a sulfur group of donors	21	2.80925	0.0002238
GO:0015145	monosaccharide transmembrane transporter activity	12	4.11791	0.0002325
GO:0003688	DNA replication origin binding	12	4.11791	0.0002325
GO:0051287	NAD binding	20	2.87006	0.0002495
GO:0031072	heat shock protein binding	34	2.18171	0.0002549
GO:0015318	inorganic molecular entity transmembrane transporter activity	145	1.41288	0.0002935
GO:0004312	fatty acid synthase activity	8	5.74012	0.0002935
GO:0008553	proton-exporting ATPase activity, phosphorylative mechanism	10	4.64274	0.0003313
GO:0004550	nucleoside diphosphate kinase activity	10	4.64274	0.0003313
GO:0016776	phosphotransferase activity, phosphate group as acceptor	16	3.23802	0.0003344
GO:0031625	ubiquitin protein ligase binding	64	1.71231	0.0003487
GO:0015101	organic cation transmembrane transporter activity	12	3.94633	0.000382
GO:0005506	iron ion binding	38	2.02649	0.0004665
GO:0016705	oxidoreductase activity, acting on paired donors, with incorporation or reduction of molecular oxygen	40	1.98558	0.0004684
GO:0004553	hydrolase activity, hydrolyzing O-glycosyl compounds	27	2.34178	0.0005054
GO:0033170	protein-DNA loading ATPase activity	7	6.13874	0.0005292
GO:0003689	DNA clamp loader activity	7	6.13874	0.0005292
GO:0016796	exonuclease activity, active with either ribo- or deoxyribonucleic acids and producing 5'-phosphomonoesters	20	2.72161	0.0005591
GO:0016798	hydrolase activity, acting on glycosyl bonds	34	2.09649	0.0005794
GO:0051119	sugar transmembrane transporter activity	12	3.78848	0.0006111
GO:0044389	ubiquitin-like protein ligase binding	66	1.66427	0.0006232
GO:0016614	oxidoreductase activity, acting on CH-OH group of donors	34	2.08024	0.000677
GO:0051087	chaperone binding	29	2.22221	0.0007058
GO:0016627	oxidoreductase activity, acting on the CH-CH group of donors	20	2.67548	0.0007083
GO:0008028	monocarboxylic acid transmembrane transporter activity	20	2.67548	0.0007083
GO:0016830	carbon-carbon lyase activity	18	2.84136	0.0007109
GO:0003916	DNA topoisomerase activity	6	6.76514	0.0008521
GO:0008324	cation transmembrane transporter activity	115	1.44301	0.0008521
GO:0008238	exopeptidase activity	27	2.26704	0.0008712
GO:0015605	organophosphate ester transmembrane transporter activity	15	3.11552	0.0009503
GO:0015631	tubulin binding	73	1.59602	0.0009569
GO:0016831	carboxy-lyase activity	14	3.24992	0.0009715
GO:0016878	acid-thiol ligase activity	13	3.42015	0.0009715
GO:0005343	organic acid:sodium symporter activity	13	3.42015	0.0009715
GO:0043138	3'-5' DNA helicase activity	10	4.15403	0.001008
GO:0015288	porin activity	5	7.89266	0.001008
GO:0016717	oxidoreductase activity, acting on paired donors, with oxidation of a pair of donors resulting in the reduction of molecular oxygen to two molecules of water	5	7.89266	0.001008
GO:0015556	C4-dicarboxylate transmembrane transporter activity	9	4.43962	0.001261
GO:0030742	GTP-dependent protein binding	11	3.77475	0.001261
GO:0003777	microtubule motor activity	23	2.38857	0.001269
GO:0004679	AMP-activated protein kinase activity	7	5.52486	0.001327
GO:0042910	xenobiotic transmembrane transporter activity	12	3.50785	0.001374
GO:0004467	long-chain fatty acid-CoA ligase activity	8	4.85702	0.001392
GO:0042802	identical protein binding	299	1.22656	0.001532
GO:0140296	general transcription initiation factor binding	16	2.87006	0.001547
GO:0015081	sodium ion transmembrane transporter activity	37	1.92124	0.001664
GO:0005355	glucose transmembrane transporter activity	10	3.94633	0.001664
GO:0061608	nuclear import signal receptor activity	10	3.94633	0.001664
GO:0003774	motor activity	33	2.00352	0.001681
GO:0016877	ligase activity, forming carbon-sulfur bonds	15	2.95975	0.001693
GO:0051117	ATPase binding	25	2.24223	0.001808
GO:0019842	vitamin binding	35	1.94537	0.001924
GO:0004177	aminopeptidase activity	16	2.80628	0.002018
GO:0015174	basic amino acid transmembrane transporter activity	9	4.17847	0.002126
GO:0000400	four-way junction DNA binding	9	4.17847	0.002126
GO:0005324	long-chain fatty acid transporter activity	9	4.17847	0.002126
GO:0016810	hydrolase activity, acting on carbon-nitrogen (but not peptide) bonds	31	2.02209	0.002186
GO:0004519	endonuclease activity	31	2.02209	0.002186
GO:0140223	general transcription initiation factor activity	15	2.88756	0.002224
GO:0016859	cis-trans isomerase activity	15	2.88756	0.002224
GO:0017169	CDP-alcohol phosphatidyltransferase activity	6	5.9195	0.002436
GO:0043139	5'-3' DNA helicase activity	6	5.9195	0.002436
GO:0016251	RNA polymerase II general transcription initiation factor activity	14	2.98641	0.002459
GO:0015149	hexose transmembrane transporter activity	10	3.75841	0.002563
GO:0017110	nucleoside-diphosphatase activity	7	5.0226	0.002812
GO:0070182	DNA polymerase binding	9	3.94633	0.003564
GO:0009055	electron transfer activity	28	2.04625	0.003617
GO:0034061	DNA polymerase activity	12	3.15707	0.004014
GO:0045505	dynein intermediate chain binding	12	3.15707	0.004014
GO:0015645	fatty acid ligase activity	10	3.58757	0.004014
GO:0042803	protein homodimerization activity	115	1.38362	0.004014
GO:0051787	misfolded protein binding	11	3.3392	0.004077
GO:0017025	TBP-class protein binding	11	3.3392	0.004077
GO:0016628	oxidoreductase activity, acting on the CH-CH group of donors, NAD or NADP as acceptor	11	3.3392	0.004077
GO:0008022	protein C-terminus binding	42	1.75393	0.004235
GO:0061459	L-arginine transmembrane transporter activity	5	6.57722	0.004235
GO:0032135	DNA insertion or deletion binding	5	6.57722	0.004235
GO:0055056	D-glucose transmembrane transporter activity	5	6.57722	0.004235
GO:0004523	RNA-DNA hybrid ribonuclease activity	5	6.57722	0.004235
GO:0016805	dipeptidase activity	8	4.20942	0.00445
GO:0050661	NADP binding	17	2.53161	0.004479
GO:0008233	peptidase activity	108	1.38603	0.00555
GO:0015181	arginine transmembrane transporter activity	6	5.26178	0.005825
GO:0030145	manganese ion binding	19	2.34313	0.005843
GO:0003917	DNA topoisomerase type I (single strand cut, ATP-independent) activity	4	7.89266	0.005843
GO:0004740	pyruvate dehydrogenase (acetyl-transferring) kinase activity	4	7.89266	0.005843
GO:0015140	malate transmembrane transporter activity	4	7.89266	0.005843
GO:0015117	thiosulfate transmembrane transporter activity	4	7.89266	0.005843
GO:0016215	acyl-CoA desaturase activity	4	7.89266	0.005843
GO:0071077	adenosine 3',5'-bisphosphate transmembrane transporter activity	4	7.89266	0.005843
GO:0015131	oxaloacetate transmembrane transporter activity	4	7.89266	0.005843
GO:1904288	BAT3 complex binding	4	7.89266	0.005843
GO:0048156	tau protein binding	15	2.63089	0.006202
GO:0005402	carbohydrate:cation symporter activity	8	3.94633	0.007348
GO:0015036	disulfide oxidoreductase activity	14	2.69506	0.007348
GO:0016616	oxidoreductase activity, acting on the CH-OH group of donors, NAD or NADP as acceptor	29	1.92342	0.007552
GO:0043130	ubiquitin binding	21	2.18087	0.008026
GO:0015077	monovalent inorganic cation transmembrane transporter activity	71	1.48642	0.008026
GO:0003887	DNA-directed DNA polymerase activity	10	3.28861	0.008306
GO:0015144	carbohydrate transmembrane transporter activity	13	2.7731	0.008413
GO:0046915	transition metal ion transmembrane transporter activity	13	2.7731	0.008413
GO:0008408	3'-5' exonuclease activity	17	2.39599	0.008413
GO:0016765	transferase activity, transferring alkyl or aryl (other than methyl) groups	17	2.39599	0.008413
GO:0004721	phosphoprotein phosphatase activity	39	1.72929	0.008434
GO:0008017	microtubule binding	53	1.58451	0.008856
GO:0015297	antiporter activity	22	2.11754	0.008885
GO:0015215	nucleotide transmembrane transporter activity	12	2.87006	0.009533
GO:0005319	lipid transporter activity	31	1.83964	0.01046
GO:0003755	peptidyl-prolyl cis-trans isomerase activity	13	2.70012	0.01095
GO:0050291	sphingosine N-acyltransferase activity	5	5.63762	0.01106
GO:0102756	very-long-chain 3-ketoacyl-CoA synthase activity	5	5.63762	0.01106
GO:0102337	3-oxo-cerotoyl-CoA synthase activity	5	5.63762	0.01106
GO:0102338	3-oxo-lignoceronyl-CoA synthase activity	5	5.63762	0.01106
GO:0015194	L-serine transmembrane transporter activity	5	5.63762	0.01106
GO:0009922	fatty acid elongase activity	5	5.63762	0.01106
GO:0102336	3-oxo-arachidoyl-CoA synthase activity	5	5.63762	0.01106
GO:0051880	G-quadruplex DNA binding	6	4.7356	0.01106
GO:0016874	ligase activity	36	1.74316	0.01106
GO:0004659	prenyltransferase activity	8	3.71419	0.01106
GO:0016301	kinase activity	122	1.32814	0.01106
GO:0005048	signal sequence binding	15	2.46646	0.01197
GO:0005310	dicarboxylic acid transmembrane transporter activity	13	2.63089	0.01367
GO:0004520	endodeoxyribonuclease activity	13	2.63089	0.01367
GO:0016651	oxidoreductase activity, acting on NAD(P)H	26	1.91784	0.01382
GO:0000295	adenine nucleotide transmembrane transporter activity	11	2.89398	0.01393
GO:0005346	purine ribonucleotide transmembrane transporter activity	11	2.89398	0.01393
GO:0030983	mismatched DNA binding	7	3.94633	0.01534
GO:0016866	intramolecular transferase activity	10	3.03564	0.01552
GO:0016405	CoA-ligase activity	10	3.03564	0.01552
GO:0016895	exodeoxyribonuclease activity, producing 5'-phosphomonoesters	9	3.22882	0.01666
GO:0004529	exodeoxyribonuclease activity	9	3.22882	0.01666
GO:0048038	quinone binding	8	3.50785	0.01671
GO:0008569	ATP-dependent microtubule motor activity, minus-end-directed	8	3.50785	0.01671
GO:0015216	purine nucleotide transmembrane transporter activity	11	2.80062	0.01853
GO:0031956	medium-chain fatty acid-CoA ligase activity	6	4.30509	0.02004
GO:0032404	mismatch repair complex binding	6	4.30509	0.02004
GO:0047676	arachidonate-CoA ligase activity	6	4.30509	0.02004
GO:0004497	monooxygenase activity	24	1.91337	0.02089
GO:0102121	ceramidase activity	4	6.31413	0.02089
GO:0047184	1-acylglycerophosphocholine O-acyltransferase activity	4	6.31413	0.02089
GO:0015190	L-leucine transmembrane transporter activity	4	6.31413	0.02089
GO:0033192	calmodulin-dependent protein phosphatase activity	4	6.31413	0.02089
GO:0004176	ATP-dependent peptidase activity	4	6.31413	0.02089
GO:0000064	L-ornithine transmembrane transporter activity	4	6.31413	0.02089
GO:0015220	choline transmembrane transporter activity	4	6.31413	0.02089
GO:0004540	ribonuclease activity	26	1.84873	0.02261
GO:0070006	metalloaminopeptidase activity	9	3.08843	0.02274
GO:0016769	transferase activity, transferring nitrogenous groups	9	3.08843	0.02274
GO:0015245	fatty acid transmembrane transporter activity	5	4.93291	0.02324
GO:0005283	amino acid:sodium symporter activity	7	3.68324	0.0234
GO:0003756	protein disulfide isomerase activity	8	3.32323	0.02376
GO:0016864	intramolecular oxidoreductase activity, transposing S-S bonds	8	3.32323	0.02376
GO:0008409	5'-3' exonuclease activity	8	3.32323	0.02376
GO:0016835	carbon-oxygen lyase activity	19	2.05425	0.02602
GO:0030544	Hsp70 protein binding	13	2.44297	0.02628
GO:0020037	heme binding	30	1.74103	0.02699
GO:0016811	hydrolase activity, acting on carbon-nitrogen (but not peptide) bonds, in linear amides	18	2.05896	0.03181
GO:0140161	monocarboxylate:sodium symporter activity	6	3.94633	0.03181
GO:0005338	nucleotide-sugar transmembrane transporter activity	6	3.94633	0.03181
GO:0036402	proteasome-activating ATPase activity	3	7.89266	0.03181
GO:0004768	stearoyl-CoA 9-desaturase activity	3	7.89266	0.03181
GO:0102486	dCTP phosphohydrolase activity	3	7.89266	0.03181
GO:0008184	glycogen phosphorylase activity	3	7.89266	0.03181
GO:0016822	hydrolase activity, acting on acid carbon-carbon bonds	3	7.89266	0.03181
GO:0102485	dATP phosphohydrolase activity	3	7.89266	0.03181
GO:0070290	N-acylphosphatidylethanolamine-specific phospholipase D activity	3	7.89266	0.03181
GO:0102250	linear malto-oligosaccharide phosphorylase activity	3	7.89266	0.03181
GO:0003896	DNA primase activity	3	7.89266	0.03181
GO:0102490	8-oxo-dGTP phosphohydrolase activity	3	7.89266	0.03181
GO:0032139	dinucleotide insertion or deletion binding	3	7.89266	0.03181
GO:0032142	single guanine insertion binding	3	7.89266	0.03181
GO:0003955	NAD(P)H dehydrogenase (quinone) activity	3	7.89266	0.03181
GO:0016823	hydrolase activity, acting on acid carbon-carbon bonds, in ketonic substances	3	7.89266	0.03181
GO:0102489	GTP phosphohydrolase activity	3	7.89266	0.03181
GO:0005483	soluble NSF attachment protein activity	3	7.89266	0.03181
GO:0004605	phosphatidate cytidylyltransferase activity	3	7.89266	0.03181
GO:0070548	L-glutamine aminotransferase activity	3	7.89266	0.03181
GO:0102499	SHG alpha-glucan phosphorylase activity	3	7.89266	0.03181
GO:0102488	dTTP phosphohydrolase activity	3	7.89266	0.03181
GO:0102491	dGTP phosphohydrolase activity	3	7.89266	0.03181
GO:0070404	NADH binding	3	7.89266	0.03181
GO:0005094	Rho GDP-dissociation inhibitor activity	3	7.89266	0.03181
GO:0032137	guanine/thymine mispair binding	3	7.89266	0.03181
GO:0102487	dUTP phosphohydrolase activity	3	7.89266	0.03181
GO:0004142	diacylglycerol cholinephosphotransferase activity	3	7.89266	0.03181
GO:0019211	phosphatase activator activity	7	3.45304	0.0323
GO:0015172	acidic amino acid transmembrane transporter activity	7	3.45304	0.0323
GO:0003996	acyl-CoA ligase activity	7	3.45304	0.0323
GO:0005092	GDP-dissociation inhibitor activity	7	3.45304	0.0323
GO:0090482	vitamin transmembrane transporter activity	10	2.72161	0.03272
GO:0015175	neutral amino acid transmembrane transporter activity	11	2.55351	0.03528
GO:0000217	DNA secondary structure binding	11	2.55351	0.03528
GO:1990939	ATP-dependent microtubule motor activity	11	2.55351	0.03528
GO:0016409	palmitoyltransferase activity	12	2.42851	0.03648
GO:0046906	tetrapyrrole binding	31	1.67584	0.0376
GO:0015183	L-aspartate transmembrane transporter activity	5	4.38481	0.03874
GO:0008568	microtubule-severing ATPase activity	5	4.38481	0.03874
GO:0003993	acid phosphatase activity	5	4.38481	0.03874
GO:0019206	nucleoside kinase activity	5	4.38481	0.03874
GO:0022889	serine transmembrane transporter activity	5	4.38481	0.03874
GO:0016671	oxidoreductase activity, acting on a sulfur group of donors, disulfide as acceptor	5	4.38481	0.03874
GO:0031957	very long-chain fatty acid-CoA ligase activity	5	4.38481	0.03874
GO:0003691	double-stranded telomeric DNA binding	5	4.38481	0.03874
GO:0070567	cytidylyltransferase activity	5	4.38481	0.03874
GO:0140096	catalytic activity, acting on a protein	317	1.15086	0.039
GO:0050145	nucleoside monophosphate kinase activity	8	3.00673	0.04208
GO:0005385	zinc ion transmembrane transporter activity	8	3.00673	0.04208
GO:0032182	ubiquitin-like protein binding	22	1.84722	0.04208
GO:0004532	exoribonuclease activity	12	2.3678	0.04406
GO:0016421	CoA carboxylase activity	4	5.26178	0.04422
GO:0017040	N-acylsphingosine amidohydrolase activity	4	5.26178	0.04422
GO:0015189	L-lysine transmembrane transporter activity	4	5.26178	0.04422
GO:0035174	histone serine kinase activity	4	5.26178	0.04422
GO:1990050	phosphatidic acid transfer activity	4	5.26178	0.04422
GO:0140327	flippase activity	4	5.26178	0.04422
GO:0015129	lactate transmembrane transporter activity	4	5.26178	0.04422
GO:0035173	histone kinase activity	7	3.24992	0.04449
GO:0072542	protein phosphatase activator activity	6	3.64277	0.04449
GO:0009982	pseudouridine synthase activity	6	3.64277	0.04449
GO:0019104	DNA N-glycosylase activity	6	3.64277	0.04449
GO:0015037	peptide disulfide oxidoreductase activity	6	3.64277	0.04449
GO:0016684	oxidoreductase activity, acting on peroxide as acceptor	15	2.11411	0.04669
GO:0008139	nuclear localization sequence binding	9	2.73208	0.04746

## Sheet: SubTabS8
Supplementary Table S8.
BioSystems Pathways enriched in the UC genes with 0.25-0.5 fraction of MC proteins
in one-step interactome neighborhood of their encoded proteins.
N_sample -- the observed number of genes belonging to a GO category in the gene sample;
Ratio -- the ratio of observed to expected numbers of genes belonging to a GO category in the gene sample;
q-value -- false discovery rate (can be considered as p-value corrected for multiple comparisons).
Pathway_ID	Pathway_name	N_sample	Ratio	q-value
1269956__REACTOME__R-HSA-1430728	Metabolism	575	2.32274	5.935e-95
132956__KEGG__hsa01100	Metabolic pathways	386	2.63441	3.409e-77
1269057__REACTOME__R-HSA-162906	HIV Infection	125	4.72751	3.723e-55
1269779__REACTOME__R-HSA-69239	Synthesis of DNA	77	6.66882	3.99e-50
1269777__REACTOME__R-HSA-69242	S Phase	87	5.88664	3.171e-49
1268701__REACTOME__R-HSA-597592	Post-translational protein modification	288	2.44062	1.262e-48
1269875__REACTOME__R-HSA-69306	DNA Replication	78	6.25502	3.164e-47
1269741__REACTOME__R-HSA-1640170	Cell Cycle	206	2.91048	5.433e-47
1269763__REACTOME__R-HSA-69278	Cell Cycle, Mitotic	182	3.10289	7.819e-46
1269903__REACTOME__R-HSA-382551	Transmembrane transport of small molecules	210	2.72271	9.04e-43
1269877__REACTOME__R-HSA-199991	Membrane Trafficking	192	2.7395	2.283e-39
1269831__REACTOME__R-HSA-68874; 1269832__REACTOME__R-HSA-69002	M/G1 Transition; DNA Replication Pre-Initiation	63	6.41918	3.394e-39
1270001__REACTOME__R-HSA-556833	Metabolism of lipids and lipoproteins	227	2.4575	2.571e-38
1269768__REACTOME__R-HSA-69206	G1/S Transition	74	5.43135	3.737e-38
1269826__REACTOME__R-HSA-2467813	Separation of Sister Chromatids	88	4.64726	7.408e-38
1269876__REACTOME__R-HSA-5653656	Vesicle-mediated transport	196	2.63181	1.836e-37
1268677__REACTOME__R-HSA-392499	Metabolism of proteins	359	1.95181	4.739e-37
1269825__REACTOME__R-HSA-68882	Mitotic Anaphase	89	4.40464	7.155e-36
1268714__REACTOME__R-HSA-446203	Asparagine N-linked glycosylation	116	3.58805	7.553e-36
1269823__REACTOME__R-HSA-2555396	Mitotic Metaphase and Anaphase	89	4.37961	1.232e-35
1269833__REACTOME__R-HSA-68867	Assembly of the pre-replicative complex	53	6.75033	6.521e-35
1269056__REACTOME__R-HSA-5663205	Infectious disease	137	3.13069	9.533e-35
1269781__REACTOME__R-HSA-69052; 1269782__REACTOME__R-HSA-68949	Switching of origins to a post-replicative state; Orc1 removal from chromatin	54	6.58709	1.305e-34
1269764__REACTOME__R-HSA-453279	Mitotic G1-G1/S phases	77	4.69635	1.519e-33
1269796__REACTOME__R-HSA-69300	Removal of licensing factors from origins	54	6.40662	1.523e-33
1269836__REACTOME__R-HSA-68827	CDT1 association with the CDC6:ORC:origin complex	48	7.04608	3.201e-33
1269058__REACTOME__R-HSA-162587	HIV Life Cycle	78	4.59553	3.98e-33
1269794__REACTOME__R-HSA-69304	Regulation of DNA replication	54	6.15373	4.614e-32
1268934__REACTOME__R-HSA-5678895	Defective CFTR causes cystic fibrosis	48	6.81506	5.611e-32
1269799__REACTOME__R-HSA-69275	G2/M Transition	85	4.13578	1.075e-31
1269797__REACTOME__R-HSA-453274	Mitotic G2-G2/M phases	85	4.08982	3.015e-31
1268726__REACTOME__R-HSA-199977	ER to Golgi Anterograde Transport	71	4.73013	3.212e-31
1269783__REACTOME__R-HSA-69017	CDK-mediated phosphorylation and removal of Cdc6	43	7.30224	4.865e-31
1268928__REACTOME__R-HSA-5362768	Hh mutants that don't undergo autocatalytic processing are degraded by ERAD	45	6.95957	1.013e-30
1270350__REACTOME__R-HSA-73894	DNA Repair	115	3.20255	3.623e-30
1269069__REACTOME__R-HSA-162599	Late Phase of HIV Life Cycle	71	4.58893	4.049e-30
1383017__REACTOME__R-HSA-8852276	The role of GTSE1 in G2/M progression after G2 checkpoint	46	6.63995	8.953e-30
1269750__REACTOME__R-HSA-69613; 1269751__REACTOME__R-HSA-69610; 1269752__REACTOME__R-HSA-69601	p53-Independent G1/S DNA damage checkpoint; p53-Independent DNA Damage Response; Ubiquitin Mediated Degradation of Phosphorylated Cdc25A	43	7.02669	1.086e-29
1457780__REACTOME__R-HSA-6798695	Neutrophil degranulation	150	2.68413	1.447e-29
1268927__REACTOME__R-HSA-5387390	Hh mutants abrogate ligand secretion	45	6.71959	1.542e-29
1383038__REACTOME__R-HSA-6811442	Intra-Golgi and retrograde Golgi-to-ER traffic	82	3.98981	3.107e-29
1270170__REACTOME__R-HSA-351202	Metabolism of polyamines	55	5.53888	4.588e-29
1269747__REACTOME__R-HSA-349425	Autodegradation of the E3 ubiquitin ligase COP1	42	6.99526	7.195e-29
HALLMARK_DNA_REPAIR	http://www.gsea-msigdb.org/gsea/msigdb/cards/HALLMARK_DNA_REPAIR	74	4.27266	8.569e-29
1270296__REACTOME__R-HSA-211733	Regulation of activated PAK-2p34 by proteasome mediated degradation	41	7.10186	1.096e-28
1269726__REACTOME__R-HSA-450408	AUF1 (hnRNP D0) binds and destabilizes mRNA	43	6.77117	1.693e-28
1269746__REACTOME__R-HSA-69541	Stabilization of p53	43	6.77117	1.693e-28
1268933__REACTOME__R-HSA-5619084	ABC transporter disorders	48	6.11351	2.289e-28
1269791__REACTOME__R-HSA-75815; 1269792__REACTOME__R-HSA-69229	Ubiquitin-dependent degradation of Cyclin D; Ubiquitin-dependent degradation of Cyclin D1	41	6.9626	4.645e-28
1270174__REACTOME__R-HSA-350562	Regulation of ornithine decarboxylase (ODC)	41	6.9626	4.645e-28
1269904__REACTOME__R-HSA-382556	ABC-family proteins mediated transport	60	4.90234	1.375e-27
1269107__REACTOME__R-HSA-180534	Vpu mediated degradation of CD4	41	6.82871	1.902e-27
1269810__REACTOME__R-HSA-68886	M Phase	109	3.10535	2.505e-27
1269634__REACTOME__R-HSA-5358346	Hedgehog ligand biogenesis	46	6.12918	2.782e-27
HALLMARK_MTORC1_SIGNALING	http://www.gsea-msigdb.org/gsea/msigdb/cards/HALLMARK_MTORC1_SIGNALING	85	3.68084	2.816e-27
1457807__REACTOME__R-HSA-8854050	FBXL7 down-regulates AURKA during mitotic entry and in early mitosis	42	6.6137	3.856e-27
1269606__REACTOME__R-HSA-4641257	Degradation of AXIN	42	6.6137	3.856e-27
1270295__REACTOME__R-HSA-169911	Regulation of Apoptosis	41	6.69986	6.936e-27
1268932__REACTOME__R-HSA-5619115	Disorders of transmembrane transporters	49	5.65839	1.373e-26
1309111__REACTOME__R-HSA-5696398	Nucleotide Excision Repair	60	4.72407	1.928e-26
1269098__REACTOME__R-HSA-180585	Vif-mediated degradation of APOBEC3G	41	6.57579	2.473e-26
1269596__REACTOME__R-HSA-195253	Degradation of beta-catenin by the destruction complex	51	5.3866	3.47e-26
1269199__REACTOME__R-HSA-1236978	Cross-presentation of soluble exogenous antigens (endosomes)	39	6.75542	7.893e-26
1269841__REACTOME__R-HSA-174113	SCF-beta-TrCP mediated degradation of Emi1	41	6.45623	8.26e-26
1269091__REACTOME__R-HSA-162909	Host Interactions of HIV factors	65	4.3304	8.528e-26
1383041__REACTOME__R-HSA-8856688	Golgi-to-ER retrograde transport	59	4.68796	8.617e-26
1269743__REACTOME__R-HSA-69615	G1/S DNA Damage Checkpoints	45	5.90509	1.193e-25
1268725__REACTOME__R-HSA-948021	Transport to the Golgi and subsequent modification	73	3.92695	1.371e-25
1269675__REACTOME__R-HSA-73857	RNA Polymerase II Transcription	70	4.04171	1.777e-25
307__KEGG__ko00230; 82944__KEGG__hsa00230	Purine metabolism	76	3.78288	2.323e-25
1269744__REACTOME__R-HSA-69580; 1269745__REACTOME__R-HSA-69563	p53-Dependent G1/S DNA damage checkpoint; p53-Dependent G1 DNA Damage Response	44	5.9543	2.499e-25
445__KEGG__ko03050; 83040__KEGG__hsa03050	Proteasome	36	7.08611	3.29e-25
1309119__REACTOME__R-HSA-6782135	Dual incision in TC-NER	44	5.8627	6.738e-25
1269605__REACTOME__R-HSA-4641258	Degradation of DVL	41	6.2297	7.825e-25
1339109__REACTOME__R-HSA-6807878	COPI-mediated anterograde transport	48	5.39894	9.281e-25
1269638__REACTOME__R-HSA-5610783	Degradation of GLI2 by the proteasome	42	6.06256	1.09e-24
1269637__REACTOME__R-HSA-5610785	GLI3 is processed to GLI3R by the proteasome	42	6.06256	1.09e-24
1309120__REACTOME__R-HSA-6782210	Gap-filling DNA repair synthesis and ligation in TC-NER	43	5.81898	3.828e-24
1269687__REACTOME__R-HSA-72086	mRNA Capping	28	8.36215	3.997e-24
1269331__REACTOME__R-HSA-5676590	NIK-->noncanonical NF-kB signaling	41	6.01852	6.53e-24
1270414__REACTOME__R-HSA-2262752	Cellular responses to stress	131	2.55533	1.102e-23
1269306__REACTOME__R-HSA-5607761	Dectin-1 mediated noncanonical NF-kB signaling	41	5.91821	1.767e-23
1269639__REACTOME__R-HSA-5610780	Degradation of GLI1 by the proteasome	41	5.91821	1.767e-23
1269770__REACTOME__R-HSA-187577	SCF(Skp2)-mediated degradation of p27/p21	41	5.91821	1.767e-23
1309117__REACTOME__R-HSA-6781827	Transcription-Coupled Nucleotide Excision Repair (TC-NER)	47	5.21869	2.373e-23
1269778__REACTOME__R-HSA-69656	Cyclin A:Cdk2-associated events at S phase entry	44	5.44393	6.095e-23
1269769__REACTOME__R-HSA-69202	Cyclin E associated events during G1/S transition	44	5.36726	1.412e-22
1269725__REACTOME__R-HSA-450531	Regulation of mRNA stability by proteins that bind AU-rich elements	49	4.87792	1.608e-22
309__KEGG__ko00240; 82946__KEGG__hsa00240	Pyrimidine metabolism	54	4.49695	1.608e-22
1269073__REACTOME__R-HSA-167160; 1269681__REACTOME__R-HSA-77075	RNA Pol II CTD phosphorylation and interaction with CE during HIV infection; RNA Pol II CTD phosphorylation and interaction with CE	26	8.34003	2.583e-22
1269846__REACTOME__R-HSA-174184	Cdc20:Phospho-APC/C mediated degradation of Cyclin A	44	5.29271	3.094e-22
1269851__REACTOME__R-HSA-174178	APC/C:Cdh1 mediated degradation of Cdc20 and other APC/C:Cdh1 targeted proteins in late mitosis/early G1	44	5.29271	3.094e-22
1270418__REACTOME__R-HSA-1234176	Oxygen-dependent proline hydroxylation of Hypoxia-inducible Factor Alpha	42	5.51142	3.15e-22
1269907__REACTOME__R-HSA-425407	SLC-mediated transmembrane transport	96	2.93794	3.866e-22
1269753__REACTOME__R-HSA-69481	G2/M Checkpoints	70	3.60867	5.655e-22
1269842__REACTOME__R-HSA-176814	Activation of APC/C and APC/C:Cdc20 mediated degradation of mitotic proteins	45	5.12811	6.053e-22
1269845__REACTOME__R-HSA-179419	APC:Cdc20 mediated degradation of cell cycle proteins prior to satisfation of the cell cycle checkpoint	44	5.22021	6.644e-22
1269612__REACTOME__R-HSA-4608870	Asymmetric localization of PCP proteins	41	5.54833	7.039e-22
1269837__REACTOME__R-HSA-453276; 1269838__REACTOME__R-HSA-174143	Regulation of mitotic cell cycle; APC/C-mediated degradation of cell cycle proteins	48	4.83394	7.354e-22
1269197__REACTOME__R-HSA-1236974	ER-Phagosome pathway	47	4.90431	8.954e-22
1269839__REACTOME__R-HSA-176408	Regulation of APC/C activators between G1/S and early anaphase	46	4.97996	1.065e-21
1269290__REACTOME__R-HSA-5658442	Regulation of RAS by GAPs	42	5.34932	1.624e-21
1269844__REACTOME__R-HSA-176409	APC/C:Cdc20 mediated degradation of mitotic proteins	44	5.081	2.99e-21
1269640__REACTOME__R-HSA-5632684	Hedgehog 'on' state	47	4.78891	3.484e-21
HALLMARK_PROTEIN_SECRETION	http://www.gsea-msigdb.org/gsea/msigdb/cards/HALLMARK_PROTEIN_SECRETION	50	4.51083	5.579e-21
HALLMARK_E2F_TARGETS	http://www.gsea-msigdb.org/gsea/msigdb/cards/HALLMARK_E2F_TARGETS	76	3.2911	6.129e-21
1269636__REACTOME__R-HSA-5610787	Hedgehog 'off' state	51	4.41701	7.296e-21
MUELLER_PLURINET	http://www.broadinstitute.org/gsea/msigdb/cards/MUELLER_PLURINET	97	2.80969	8.318e-21
1269186__REACTOME__R-HSA-1169091	Activation of NF-kappaB in B cells	41	5.29989	8.318e-21
1269849__REACTOME__R-HSA-174154	APC/C:Cdc20 mediated degradation of Securin	41	5.29989	8.318e-21
1309112__REACTOME__R-HSA-5696399	Global Genome Nucleotide Excision Repair (GG-NER)	46	4.74282	1.614e-20
1383042__REACTOME__R-HSA-6811434	COPI-dependent Golgi-to-ER retrograde traffic	45	4.81156	2.022e-20
1269633__REACTOME__R-HSA-5358351	Signaling by Hedgehog	60	3.82094	2.066e-20
1269852__REACTOME__R-HSA-174084	Autodegradation of Cdh1 by Cdh1:APC/C	39	5.36145	4.591e-20
1269820__REACTOME__R-HSA-68877	Mitotic Prometaphase	52	4.17002	7.985e-20
1270097__REACTOME__R-HSA-428157	Sphingolipid metabolism	47	4.52286	8.095e-20
1269742__REACTOME__R-HSA-69620	Cell Cycle Checkpoints	74	3.2045	1.281e-19
1269654__REACTOME__R-HSA-3700989	Transcriptional Regulation by TP53	107	2.55996	1.807e-19
1268846__REACTOME__R-HSA-5617833	Cilium Assembly	71	3.27083	2.032e-19
1270415__REACTOME__R-HSA-2262749; 1270416__REACTOME__R-HSA-1234174	Cellular response to hypoxia; Regulation of Hypoxia-inducible Factor (HIF) by oxygen	42	4.85005	2.909e-19
1269506__REACTOME__R-HSA-5687128	MAPK6/MAPK4 signaling	46	4.47637	3.604e-19
1270158__REACTOME__R-HSA-71291	Metabolism of amino acids and derivatives	105	2.56165	3.875e-19
1269075__REACTOME__R-HSA-167158; 1269683__REACTOME__R-HSA-113418	Formation of the HIV-1 Early Elongation Complex; Formation of the Early Elongation Complex	27	7.08611	5.27e-19
1427861__REACTOME__R-HSA-5689603	UCH proteinases	49	4.16058	1.18e-18
1309115__REACTOME__R-HSA-5696400	Dual Incision in GG-NER	30	6.33717	1.229e-18
1269821__REACTOME__R-HSA-2500257	Resolution of Sister Chromatid Cohesion	48	4.15718	2.897e-18
1269784__REACTOME__R-HSA-69190	DNA strand elongation	26	7.0369	3.63e-18
1269676__REACTOME__R-HSA-674695	RNA Polymerase II Pre-transcription Events	43	4.48692	5.345e-18
1269195__REACTOME__R-HSA-1236975	Antigen processing-Cross presentation	47	4.11169	1.189e-17
1269682__REACTOME__R-HSA-75955; 1269684__REACTOME__R-HSA-112382	RNA Polymerase II Transcription Elongation; Formation of RNA Pol II elongation complex	36	5.11129	1.375e-17
96865__KEGG__ko04142; 99052__KEGG__hsa04142	Lysosome	53	3.73189	1.576e-17
1269301__REACTOME__R-HSA-2871837	FCERI mediated NF-kB activation	41	4.55247	1.758e-17
1269203__REACTOME__R-HSA-168249	Innate Immune System	251	1.7117	2.363e-17
444__KEGG__ko03030; 83039__KEGG__hsa03030	DNA replication	27	6.4956	2.887e-17
1269070__REACTOME__R-HSA-167172	Transcription of the HIV genome	39	4.69127	3.01e-17
452__KEGG__ko03420; 83044__KEGG__hsa03420	Nucleotide excision repair	31	5.71244	3.401e-17
1270011__REACTOME__R-HSA-75109	Triglyceride Biosynthesis	40	4.55832	4.268e-17
HALLMARK_MYC_TARGETS_V1	http://www.gsea-msigdb.org/gsea/msigdb/cards/HALLMARK_MYC_TARGETS_V1	70	3.03128	4.309e-17
HALLMARK_OXIDATIVE_PHOSPHORYLATION	http://www.gsea-msigdb.org/gsea/msigdb/cards/HALLMARK_OXIDATIVE_PHOSPHORYLATION	70	3.03128	4.309e-17
198771__WikiPathways__WP466	DNA Replication	29	5.98008	6.162e-17
1269428__REACTOME__R-HSA-74752	Signaling by Insulin receptor	93	2.54087	9.646e-17
1268838__REACTOME__R-HSA-1852241	Organelle biogenesis and maintenance	96	2.4819	1.563e-16
1269074__REACTOME__R-HSA-167169; 1269076__REACTOME__R-HSA-167246; 1269077__REACTOME__R-HSA-167200	HIV Transcription Elongation; Tat-mediated elongation of the HIV-1 transcript; Formation of HIV-1 elongation complex containing HIV-1 Tat	30	5.64835	1.857e-16
1269071__REACTOME__R-HSA-167161; 1269072__REACTOME__R-HSA-167162; 1269677__REACTOME__R-HSA-73779; 1269678__REACTOME__R-HSA-76042; 1269679__REACTOME__R-HSA-75953; 1269680__REACTOME__R-HSA-73776	HIV Transcription Initiation; RNA Polymerase II HIV Promoter Escape; RNA Polymerase II Transcription Pre-Initiation And Promoter Opening; RNA Polymerase II Transcription Initiation And Promoter Clearance; RNA Polymerase II Transcription Initiation; RNA Polymerase II Promoter Escape	30	5.64835	1.857e-16
198786__WikiPathways__WP183	Proteasome Degradation	35	4.88916	2.75e-16
364__KEGG__ko00564; 82989__KEGG__hsa00564	Glycerophospholipid metabolism	44	4.01132	4.595e-16
198917__WikiPathways__WP405	Eukaryotic Transcription Initiation	28	5.77387	9.459e-16
1269080__REACTOME__R-HSA-167152	Formation of HIV elongation complex in the absence of HIV Tat	30	5.413	1.06e-15
1270054__REACTOME__R-HSA-1483206	Glycerophospholipid biosynthesis	51	3.50556	1.582e-15
1383075__REACTOME__R-HSA-6796648	TP53 Regulates Transcription of DNA Repair Genes	35	4.66351	2.024e-15
1270432__REACTOME__R-HSA-1632852	Macroautophagy	35	4.59285	3.812e-15
1309118__REACTOME__R-HSA-6781823	Formation of TC-NER Pre-Incision Complex	31	5.06575	4.682e-15
1269304__REACTOME__R-HSA-5607764	CLEC7A (Dectin-1) signaling	44	3.81075	4.844e-15
369__KEGG__ko00600; 82994__KEGG__hsa00600	Sphingolipid metabolism	29	5.3439	5.624e-15
1270098__REACTOME__R-HSA-1660661	Sphingolipid de novo biosynthesis	28	5.51142	5.653e-15
1268854__REACTOME__R-HSA-1643685	Disease	177	1.82278	9.091e-15
198856__WikiPathways__WP500	Glycogen Metabolism	25	6.01444	9.72e-15
989139__KEGG__hsa04152; 992181__KEGG__ko04152	AMPK signaling pathway	48	3.46432	2.112e-14
1269611__REACTOME__R-HSA-4086400	PCP/CE pathway	41	3.8597	2.81e-14
1270133__REACTOME__R-HSA-15869	Metabolism of nucleotides	42	3.7891	2.843e-14
413447__KEGG__hsa_M00341; 890593__KEGG__M00341	Proteasome, 19S regulatory particle (PA700)	17	8.17965	3.088e-14
1269957__REACTOME__R-HSA-71387	Metabolism of carbohydrates	83	2.4534	4.988e-14
1269857__REACTOME__R-HSA-180786	Extension of Telomeres	22	6.35125	8.675e-14
1268727__REACTOME__R-HSA-204005	COPII (Coat Protein 2) Mediated Vesicle Transport	34	4.3304	9.737e-14
1269176__REACTOME__R-HSA-202424	Downstream TCR signaling	41	3.66075	2.543e-13
1309114__REACTOME__R-HSA-5696395	Formation of Incision Complex in GG-NER	26	5.23676	3.675e-13
1269859__REACTOME__R-HSA-174417	Telomere C-strand (Lagging Strand) Synthesis	19	6.85647	5.833e-13
1269773__REACTOME__R-HSA-68962	Activation of the pre-replicative complex	22	5.9543	7.397e-13
1269329__REACTOME__R-HSA-5668541	TNFR2 non-canonical NF-kB pathway	41	3.51577	1.306e-12
1270053__REACTOME__R-HSA-1483257	Phospholipid metabolism	62	2.64517	4.019e-12
HALLMARK_PEROXISOME	http://www.gsea-msigdb.org/gsea/msigdb/cards/HALLMARK_PEROXISOME	41	3.41435	4.149e-12
1270351__REACTOME__R-HSA-73884; 1270359__REACTOME__R-HSA-73933	Base Excision Repair; Resolution of Abasic Sites (AP sites)	23	5.38374	4.91e-12
1269519__REACTOME__R-HSA-5663220	RHO GTPases Activate Formins	43	3.26679	6.582e-12
1269959__REACTOME__R-HSA-70326	Glucose metabolism	35	3.74232	9.221e-12
700638__WikiPathways__WP2359	Parkin-Ubiquitin Proteasomal System pathway	32	3.95922	1.361e-11
1270364__REACTOME__R-HSA-110373	Resolution of AP sites via the multiple-nucleotide patch replacement pathway	18	6.4956	1.363e-11
413413__KEGG__hsa_M00160; 468368__KEGG__M00160	V-type ATPase, eukaryotes	18	6.4956	1.363e-11
413420__KEGG__hsa_M00340; 890592__KEGG__M00340	Proteasome, 20S core particle	14	8.08341	1.551e-11
1269693__REACTOME__R-HSA-72202	Transport of Mature Transcript to Cytoplasm	35	3.65214	2.15e-11
1427862__REACTOME__R-HSA-5689880	Ub-specific processing proteases	64	2.50811	2.311e-11
167190__KEGG__ko04141; 167325__KEGG__hsa04141	Protein processing in endoplasmic reticulum	53	2.7652	2.991e-11
1269117__REACTOME__R-HSA-168325	Viral Messenger RNA Synthesis	24	4.83394	3.904e-11
1269948__REACTOME__R-HSA-917937	Iron uptake and transport	24	4.83394	3.904e-11
1269788__REACTOME__R-HSA-69186	Lagging Strand Synthesis	16	6.92864	4.533e-11
1470928__REACTOME__R-HSA-8873719	RAB geranylgeranylation	30	3.99729	4.907e-11
1270262__REACTOME__R-HSA-109581	Apoptosis	53	2.73228	4.923e-11
1269757__REACTOME__R-HSA-176187	Activation of ATR in response to replication stress	22	5.14967	5.451e-11
467__KEGG__ko04130; 83057__KEGG__hsa04130	SNARE interactions in vesicular transport	21	5.34932	5.935e-11
1269078__REACTOME__R-HSA-167242	Abortive elongation of HIV-1 transcript in the absence of Tat	17	6.40146	8.415e-11
1383080__REACTOME__R-HSA-6804756	Regulation of TP53 Activity through Phosphorylation	36	3.42625	9.438e-11
193184__KEGG__ko03015; 193328__KEGG__hsa03015	mRNA surveillance pathway	36	3.42625	9.438e-11
1270261__REACTOME__R-HSA-5357801	Programmed Cell Death	53	2.68434	1.025e-10
468292__KEGG__M00099; 524497__KEGG__hsa_M00099	Sphingosine biosynthesis	14	7.5782	1.025e-10
1309095__REACTOME__R-HSA-5693532	DNA Double-Strand Break Repair	52	2.71302	1.025e-10
1270421__REACTOME__R-HSA-3371556	Cellular response to heat stress	35	3.48423	1.025e-10
1383022__REACTOME__R-HSA-6803529	FGFR2 alternative splicing	18	5.99594	1.144e-10
1269442__REACTOME__R-HSA-77387	Insulin receptor recycling	18	5.99594	1.144e-10
1309102__REACTOME__R-HSA-5685942	HDR through Homologous Recombination (HRR)	30	3.87797	1.218e-10
1269431__REACTOME__R-HSA-112399	IRS-mediated signalling	75	2.23986	1.312e-10
1427860__REACTOME__R-HSA-5688426	Deubiquitination	76	2.22372	1.393e-10
1270366__REACTOME__R-HSA-5651801	PCNA-Dependent Long Patch Base Excision Repair	16	6.59871	1.576e-10
HALLMARK_XENOBIOTIC_METABOLISM	http://www.gsea-msigdb.org/gsea/msigdb/cards/HALLMARK_XENOBIOTIC_METABOLISM	58	2.51163	2.172e-10
1269429__REACTOME__R-HSA-74751	Insulin receptor signalling cascade	75	2.21693	2.207e-10
Hs_ESC_Assou	http://193.136.227.168:8080/stemchecker/stemsetdata.jsf?p=s5	155	1.69284	2.54e-10
1269618__REACTOME__R-HSA-2428924; 1269620__REACTOME__R-HSA-2428928	IGF1R signaling cascade; IRS-related events triggered by IGF1R	75	2.20939	2.612e-10
1383045__REACTOME__R-HSA-8851708	Signaling by FGFR2 IIIa TM	15	6.83747	2.876e-10
147560__KEGG__ko04966; 147586__KEGG__hsa04966	Collecting duct acid secretion	18	5.77387	2.934e-10
1269617__REACTOME__R-HSA-2404192	Signaling by Type 1 Insulin-like Growth Factor 1 Receptor (IGF1R)	75	2.2019	3.076e-10
1270368__REACTOME__R-HSA-110314	Recognition of DNA damage by PCNA-containing replication complex	19	5.48517	3.081e-10
1269172__REACTOME__R-HSA-202403	TCR signaling	41	3.00926	4.161e-10
HALLMARK_G2M_CHECKPOINT	http://www.gsea-msigdb.org/gsea/msigdb/cards/HALLMARK_G2M_CHECKPOINT	57	2.48073	5.355e-10
513__KEGG__ko05110; 83101__KEGG__hsa05110	Vibrio cholerae infection	25	4.24549	5.355e-10
131126__KEGG__ko04146; 131226__KEGG__hsa04146	Peroxisome	33	3.44345	5.486e-10
1269774__REACTOME__R-HSA-113510	E2F mediated regulation of DNA replication	20	5.09459	6.198e-10
1269688__REACTOME__R-HSA-72203	Processing of Capped Intron-Containing Pre-mRNA	64	2.32895	6.842e-10
1269663__REACTOME__R-HSA-73863	RNA Polymerase I Transcription Termination	19	5.30823	6.844e-10
442__KEGG__ko03020; 83037__KEGG__hsa03020	RNA polymerase	19	5.30823	6.844e-10
153859__KEGG__ko04145; 153910__KEGG__hsa04145	Phagosome	48	2.69947	7.184e-10
1270367__REACTOME__R-HSA-73893	DNA Damage Bypass	24	4.3304	7.499e-10
1269805__REACTOME__R-HSA-380287; 1269806__REACTOME__R-HSA-380270	Centrosome maturation; Recruitment of mitotic centrosome proteins and complexes	32	3.46432	8.705e-10
760636__WikiPathways__WP1422	Sphingolipid Metabolism	15	6.4956	9.629e-10
1269138__REACTOME__R-HSA-1222556	ROS, RNS production in phagocytes	19	5.14235	1.473e-09
HALLMARK_FATTY_ACID_METABOLISM	http://www.gsea-msigdb.org/gsea/msigdb/cards/HALLMARK_FATTY_ACID_METABOLISM	48	2.64789	1.493e-09
1269949__REACTOME__R-HSA-917977	Transferrin endocytosis and recycling	18	5.37567	1.603e-09
Hs_ESC_NANOG_Boyer_up	http://193.136.227.168:8080/stemchecker/stemsetdata.jsf?p=s2	161	1.62896	2.026e-09
1269185__REACTOME__R-HSA-1168372	Downstream signaling events of B Cell Receptor (BCR)	55	2.43033	2.595e-09
1269896__REACTOME__R-HSA-1445148	Translocation of GLUT4 to the plasma membrane	27	3.77164	2.595e-09
1269908__REACTOME__R-HSA-425393	Transport of inorganic cations/anions and amino acids/oligopeptides	37	3.02311	3.029e-09
1269661__REACTOME__R-HSA-73772	RNA Polymerase I Promoter Escape	18	5.19648	3.506e-09
1270012__REACTOME__R-HSA-75105	Fatty Acyl-CoA Biosynthesis	24	4.07567	3.616e-09
1270010__REACTOME__R-HSA-535734	Fatty acid, triacylglycerol, and ketone body metabolism	63	2.25467	3.892e-09
1269786__REACTOME__R-HSA-69109; 1269787__REACTOME__R-HSA-69091; 1269861__REACTOME__R-HSA-174411	Leading Strand Synthesis; Polymerase switching; Polymerase switching on the C-strand of the telomere	12	7.42354	5.008e-09
HALLMARK_ADIPOGENESIS	http://www.gsea-msigdb.org/gsea/msigdb/cards/HALLMARK_ADIPOGENESIS	55	2.38172	5.759e-09
1269698__REACTOME__R-HSA-159231	Transport of Mature mRNA Derived from an Intronless Transcript	21	4.43602	6.273e-09
1268853__REACTOME__R-HSA-5620924	Intraflagellar transport	21	4.43602	6.273e-09
468287__KEGG__M00094; 524496__KEGG__hsa_M00094	Ceramide biosynthesis	11	7.93907	6.336e-09
1268855__REACTOME__R-HSA-5663202	Diseases of signal transduction	83	1.98576	6.419e-09
1269303__REACTOME__R-HSA-5621481	C-type lectin receptors (CLRs)	44	2.66486	6.576e-09
1269895__REACTOME__R-HSA-917729	Endosomal Sorting Complex Required For Transport (ESCRT)	17	5.25834	8.144e-09
1269439__REACTOME__R-HSA-380972	Energy dependent regulation of mTOR by LKB1-AMPK	17	5.25834	8.144e-09
1269090__REACTOME__R-HSA-162588	Budding and maturation of HIV virion	16	5.54291	8.425e-09
1309116__REACTOME__R-HSA-5696397	Gap-filling DNA repair synthesis and ligation in GG-NER	16	5.54291	8.425e-09
142242__BIOCYC__HUMAN_TRIGLSYN-PWY	triacylglycerol biosynthesis	16	5.54291	8.425e-09
1269610__REACTOME__R-HSA-3858494	Beta-catenin independent WNT signaling	44	2.62811	1.052e-08
1269695__REACTOME__R-HSA-159234	Transport of Mature mRNAs Derived from Intronless Transcripts	21	4.3304	1.078e-08
1269694__REACTOME__R-HSA-159236	Transport of Mature mRNA derived from an Intron-Containing Transcript	29	3.3941	1.085e-08
175229__KEGG__ko03013; 177876__KEGG__hsa03013	RNA transport	48	2.50433	1.117e-08
413412__KEGG__hsa_M00337; 890590__KEGG__M00337	Immunoproteasome	13	6.62297	1.129e-08
413416__KEGG__hsa_M00181; 890457__KEGG__M00181	RNA polymerase III, eukaryotes	13	6.62297	1.129e-08
1269200__REACTOME__R-HSA-2132295	MHC class II antigen presentation	35	2.97184	1.432e-08
1269685__REACTOME__R-HSA-73856; 1269686__REACTOME__R-HSA-109688	RNA Polymerase II Transcription Termination; Cleavage of Growing Transcript in the Termination Region	27	3.49017	1.939e-08
303__KEGG__ko00190; 82942__KEGG__hsa00190	Oxidative phosphorylation	41	2.66987	2.255e-08
1270038__REACTOME__R-HSA-1655829	Regulation of cholesterol biosynthesis by SREBP (SREBF)	24	3.77926	2.255e-08
1383076__REACTOME__R-HSA-5633007	Regulation of TP53 Activity	46	2.50564	2.378e-08
1457806__REACTOME__R-HSA-8876198	RAB GEFs exchange GTP for GDP on RABs	32	3.0794	2.599e-08
451__KEGG__ko03410; 83043__KEGG__hsa03410	Base excision repair	18	4.72407	2.688e-08
143631__KEGG__ko04962; 143700__KEGG__hsa04962	Vasopressin-regulated water reabsorption	21	4.13356	3.073e-08
868084__KEGG__hsa01212; 878045__KEGG__ko01212	Fatty acid metabolism	22	3.96953	3.358e-08
1269691__REACTOME__R-HSA-72165	mRNA Splicing - Minor Pathway	23	3.83074	3.471e-08
1269670__REACTOME__R-HSA-73780	RNA Polymerase III Chain Elongation	13	6.25502	3.498e-08
1383018__REACTOME__R-HSA-8854518	AURKA Activation by TPX2	28	3.32195	3.557e-08
1270425__REACTOME__R-HSA-3371453	Regulation of HSF1-mediated heat shock response	27	3.38901	4.023e-08
219802__WikiPathways__WP1982	Sterol Regulatory Element-Binding Proteins (SREBP) signalling	27	3.38901	4.023e-08
1268738__REACTOME__R-HSA-2990846	SUMOylation	35	2.8597	4.377e-08
1269082__REACTOME__R-HSA-167243; 1269083__REACTOME__R-HSA-167238	Tat-mediated HIV elongation arrest and recovery; Pausing and recovery of Tat-mediated HIV elongation	18	4.58513	4.943e-08
1269803__REACTOME__R-HSA-2565942	Regulation of PLK1 Activity at G2/M Transition	31	3.05096	5.731e-08
1269808__REACTOME__R-HSA-380284; 1269809__REACTOME__R-HSA-380259	Loss of proteins required for interphase microtubule organization from the centrosome; Loss of Nlp from mitotic centrosomes	27	3.34059	5.737e-08
HALLMARK_BILE_ACID_METABOLISM	http://www.gsea-msigdb.org/gsea/msigdb/cards/HALLMARK_BILE_ACID_METABOLISM	36	2.78383	5.871e-08
1268745__REACTOME__R-HSA-1268020	Mitochondrial protein import	25	3.49226	7.168e-08
1268722__REACTOME__R-HSA-532668	N-glycan trimming in the ER and Calnexin/Calreticulin cycle	18	4.45413	8.901e-08
142255__BIOCYC__HUMAN_PWY-5667	CDP-diacylglycerol biosynthesis	13	5.92581	9.515e-08
585562__KEGG__hsa05169; 587115__KEGG__ko05169	Epstein-Barr virus infection	52	2.26312	1.012e-07
1269649__REACTOME__R-HSA-74160	Gene Expression	282	1.36826	1.025e-07
373890__KEGG__ko04721; 373900__KEGG__hsa04721	Synaptic vesicle cycle	25	3.43683	1.042e-07
1270369__REACTOME__R-HSA-110313	Translesion synthesis by Y family DNA polymerases bypasses lesions on DNA template	19	4.21936	1.076e-07
1269880__REACTOME__R-HSA-199992; 1269881__REACTOME__R-HSA-421837	trans-Golgi Network Vesicle Budding; Clathrin derived vesicle budding	27	3.2478	1.141e-07
1268743__REACTOME__R-HSA-3108232	SUMO E3 ligases SUMOylate target proteins	33	2.85806	1.174e-07
1270121__REACTOME__R-HSA-1428517	The citric acid (TCA) cycle and respiratory electron transport	46	2.38561	1.207e-07
413415__KEGG__hsa_M00180; 890456__KEGG__M00180	RNA polymerase II, eukaryotes	11	6.80491	1.326e-07
1269079__REACTOME__R-HSA-167287; 1269081__REACTOME__R-HSA-167290	HIV elongation arrest and recovery; Pausing and recovery of HIV elongation	18	4.3304	1.538e-07
920977__WikiPathways__WP2446	Retinoblastoma (RB) in Cancer	30	2.98648	1.697e-07
102181__KEGG__ko04144; 102279__KEGG__hsa04144	Endocytosis	62	2.06527	1.765e-07
1383040__REACTOME__R-HSA-6811438	Intra-Golgi traffic	20	3.93673	1.923e-07
413384__KEGG__hsa_M00089; 468271__KEGG__M00089	Triacylglycerol biosynthesis	12	6.11351	2.029e-07
1269183__REACTOME__R-HSA-983705	Signaling by the B Cell Receptor (BCR)	56	2.14604	2.055e-07
1309099__REACTOME__R-HSA-5693538	Homology Directed Repair	40	2.51038	2.203e-07
453__KEGG__ko03430; 83045__KEGG__hsa03430	Mismatch repair	14	5.27179	2.203e-07
1269671__REACTOME__R-HSA-73980	RNA Polymerase III Transcription Termination	14	5.27179	2.203e-07
413425__KEGG__hsa_M00290; 890551__KEGG__M00290	Holo-TFIIH complex	10	7.21733	2.248e-07
1269785__REACTOME__R-HSA-176974	Unwinding of DNA	10	7.21733	2.248e-07
1268847__REACTOME__R-HSA-5620912	Anchoring of the basal body to the plasma membrane	32	2.82802	2.475e-07
1383039__REACTOME__R-HSA-6811440	Retrograde transport at the Trans-Golgi-Network	21	3.71177	2.972e-07
443__KEGG__ko03022; 83038__KEGG__hsa03022	Basal transcription factors	20	3.84924	2.984e-07
413471__KEGG__hsa_M00406; 890621__KEGG__M00406	TREX complex	8	8.6608	3.169e-07
1269923__REACTOME__R-HSA-425366	Transport of glucose and other sugars, bile salts and organic acids, metal ions and amine compounds	33	2.74814	3.28e-07
1269789__REACTOME__R-HSA-69183	Processive synthesis on the lagging strand	11	6.35125	4.198e-07
1309103__REACTOME__R-HSA-5693579	Homologous DNA Pairing and Strand Exchange	19	3.91798	4.594e-07
361__KEGG__ko00561; 82986__KEGG__hsa00561	Glycerolipid metabolism	23	3.37624	5.542e-07
1269599__REACTOME__R-HSA-201681	TCF dependent signaling in response to WNT	56	2.08157	6.09e-07
1268848__REACTOME__R-HSA-5620920	Cargo trafficking to the periciliary membrane	21	3.56621	6.759e-07
1309104__REACTOME__R-HSA-5693616	Presynaptic phase of homologous DNA pairing and strand exchange	18	3.99729	6.977e-07
1269436__REACTOME__R-HSA-165159	mTOR signalling	18	3.99729	6.977e-07
1270084__REACTOME__R-HSA-2046104; 1270085__REACTOME__R-HSA-2046106	alpha-linolenic (omega3) and linoleic (omega6) acid metabolism; alpha-linolenic acid (ALA) metabolism	10	6.66215	8.396e-07
1270374__REACTOME__R-HSA-5656169	Termination of translesion DNA synthesis	16	4.3304	9.109e-07
142269__BIOCYC__HUMAN_PWY66-5	superpathway of cholesterol biosynthesis	14	4.85005	9.118e-07
408__KEGG__ko00900; 83022__KEGG__hsa00900	Terpenoid backbone biosynthesis	13	5.11775	1.109e-06
468242__KEGG__M00049; 618580__KEGG__hsa_M00049	Adenine ribonucleotide biosynthesis, IMP => ADP,ATP	13	5.11775	1.109e-06
1269434__REACTOME__R-HSA-109703	PKB-mediated events	18	3.89736	1.112e-06
1270371__REACTOME__R-HSA-110320	Translesion Synthesis by POLH	12	5.46998	1.223e-06
1269731__REACTOME__R-HSA-194441; 1269732__REACTOME__R-HSA-191859	Metabolism of non-coding RNA; snRNP Assembly	21	3.43164	1.45e-06
198843__WikiPathways__WP411	mRNA Processing	36	2.47451	1.525e-06
198778__WikiPathways__WP1601	Fluoropyrimidine Activity	16	4.19918	1.543e-06
1268744__REACTOME__R-HSA-3108214	SUMOylation of DNA damage response and repair proteins	26	2.96291	1.641e-06
1270420__REACTOME__R-HSA-3299685	Detoxification of Reactive Oxygen Species	17	3.97929	1.684e-06
1339113__REACTOME__R-HSA-4615885	SUMOylation of DNA replication proteins	19	3.65678	1.684e-06
1309221__REACTOME__R-HSA-6788656	Histidine, lysine, phenylalanine, tyrosine, proline and tryptophan catabolism	19	3.65678	1.684e-06
1268723__REACTOME__R-HSA-901042	Calnexin/calreticulin cycle	14	4.66351	1.706e-06
1309100__REACTOME__R-HSA-5693567	HDR through Homologous Recombination (HR) or Single Strand Annealing (SSA)	37	2.42765	1.729e-06
1269692__REACTOME__R-HSA-72187	mRNA 3'-end processing	22	3.28513	1.792e-06
1269502__REACTOME__R-HSA-5684996	MAPK1/MAPK3 signaling	57	1.99865	1.924e-06
1269285__REACTOME__R-HSA-5673001; 1269382__REACTOME__R-HSA-179812; 1269383__REACTOME__R-HSA-180336; 1269440__REACTOME__R-HSA-112412	RAF/MAP kinase cascade; GRB2 events in EGFR signaling; SHC1 events in EGFR signaling; SOS-mediated signalling	56	2.01247	1.924e-06
HALLMARK_GLYCOLYSIS	http://www.gsea-msigdb.org/gsea/msigdb/cards/HALLMARK_GLYCOLYSIS	49	2.1219	2.007e-06
1269720__REACTOME__R-HSA-203927	MicroRNA (miRNA) biogenesis	13	4.89524	2.175e-06
138629__BIOCYC__META_PWY66-5	superpathway of cholesterol biosynthesis	13	4.89524	2.175e-06
1269485__REACTOME__R-HSA-5218921	VEGFR2 mediated cell proliferation	58	1.97766	2.185e-06
198875__WikiPathways__WP531	Mismatch repair	8	7.69849	2.337e-06
1268907__REACTOME__R-HSA-4839744; 1268909__REACTOME__R-HSA-5467337; 1268910__REACTOME__R-HSA-4839735; 1268912__REACTOME__R-HSA-5467340; 1268913__REACTOME__R-HSA-4839748; 1268915__REACTOME__R-HSA-5467348	truncated APC mutants destabilize the destruction complex; APC truncation mutants have impaired AXIN binding; AXIN mutants destabilize the destruction complex, activating WNT signaling; AXIN missense mutants destabilize the destruction complex; AMER1 mutants destabilize the destruction complex; Truncations of AMER1 destabilize the destruction complex	10	6.18629	2.454e-06
1269790__REACTOME__R-HSA-69166	Removal of the Flap Intermediate	10	6.18629	2.454e-06
1270099__REACTOME__R-HSA-1660662	Glycosphingolipid metabolism	19	3.57729	2.469e-06
1269697__REACTOME__R-HSA-159227	Transport of the SLBP independent Mature mRNA	16	4.07567	2.475e-06
1144995__KEGG__hsa04071; 1158200__KEGG__ko04071	Sphingolipid signaling pathway	34	2.49548	2.533e-06
1270372__REACTOME__R-HSA-5655862	Translesion synthesis by POLK	11	5.60405	2.755e-06
1269668__REACTOME__R-HSA-76066	RNA Polymerase III Transcription Initiation From Type 2 Promoter	14	4.49079	3.03e-06
1269471__REACTOME__R-HSA-170984	ARMS-mediated activation	56	1.97961	3.286e-06
1269468__REACTOME__R-HSA-187706	Signalling to p38 via RIT and RIN	56	1.97961	3.286e-06
1269660__REACTOME__R-HSA-73762	RNA Polymerase I Transcription Initiation	19	3.50117	3.619e-06
HALLMARK_UV_RESPONSE_UP	http://www.gsea-msigdb.org/gsea/msigdb/cards/HALLMARK_UV_RESPONSE_UP	41	2.24742	3.629e-06
1269465__REACTOME__R-HSA-167044	Signalling to RAS	57	1.95899	3.717e-06
1269470__REACTOME__R-HSA-170968	Frs2-mediated activation	56	1.97156	3.744e-06
1269696__REACTOME__R-HSA-159230	Transport of the SLBP Dependant Mature mRNA	16	3.95922	3.954e-06
1269194__REACTOME__R-HSA-983170	Antigen Presentation: Folding, assembly and peptide loading of class I MHC	13	4.69127	4.032e-06
1270037__REACTOME__R-HSA-191273	Cholesterol biosynthesis	13	4.69127	4.032e-06
1269469__REACTOME__R-HSA-169893	Prolonged ERK activation events	56	1.95566	4.895e-06
413475__KEGG__hsa_M00412; 890627__KEGG__M00412	ESCRT-III complex	9	6.4956	5.02e-06
1269667__REACTOME__R-HSA-76061	RNA Polymerase III Transcription Initiation From Type 1 Promoter	14	4.3304	5.193e-06
1383043__REACTOME__R-HSA-6811436	COPI-independent Golgi-to-ER retrograde traffic	14	4.3304	5.193e-06
1269951__REACTOME__R-HSA-936837	Ion transport by P-type ATPases	21	3.19082	5.516e-06
1269632__REACTOME__R-HSA-2586552	Signaling by Leptin	56	1.94781	5.516e-06
1309088__REACTOME__R-HSA-72306	tRNA processing	31	2.53288	5.544e-06
1269131__REACTOME__R-HSA-168276	NS1 Mediated Effects on Host Pathways	17	3.68084	6.051e-06
1269095__REACTOME__R-HSA-177243	Interactions of Rev with host cellular proteins	16	3.84924	6.13e-06
1268916__REACTOME__R-HSA-4839743; 1268917__REACTOME__R-HSA-5358751; 1268918__REACTOME__R-HSA-5358752; 1268919__REACTOME__R-HSA-5358749; 1268920__REACTOME__R-HSA-5358747; 1268921__REACTOME__R-HSA-5339716	phosphorylation site mutants of CTNNB1 are not targeted to the proteasome by the destruction complex; S45 mutants of beta-catenin aren't phosphorylated; T41 mutants of beta-catenin aren't phosphorylated; S37 mutants of beta-catenin aren't phosphorylated; S33 mutants of beta-catenin aren't phosphorylated; Misspliced GSK3beta mutants stabilize beta-catenin	10	5.77387	6.13e-06
198809__WikiPathways__WP197	Cholesterol Biosynthesis	10	5.77387	6.13e-06
1269322__REACTOME__R-HSA-912526	Interleukin receptor SHC signaling	56	1.93229	7.128e-06
1269920__REACTOME__R-HSA-189200	Hexose transport	20	3.2077	9.031e-06
1144996__KEGG__hsa04922; 1158201__KEGG__ko04922	Glucagon signaling pathway	30	2.52256	9.031e-06
1269464__REACTOME__R-HSA-187687	Signalling to ERKs	57	1.90604	9.038e-06
454__KEGG__ko03440; 83046__KEGG__hsa03440	Homologous recombination	17	3.59106	9.044e-06
198868__WikiPathways__WP1403	AMP-activated Protein Kinase (AMPK) Signaling	23	2.92939	9.201e-06
1268870__REACTOME__R-HSA-1839126	FGFR2 mutant receptor activation	15	3.93673	9.377e-06
1309087__REACTOME__R-HSA-5694530	Cargo concentration in the ER	15	3.93673	9.377e-06
1269800__REACTOME__R-HSA-69273	Cyclin A/B1 associated events during G2/M transition	12	4.72407	9.684e-06
1269501__REACTOME__R-HSA-5683057	MAPK family signaling cascades	61	1.84723	1.154e-05
1270013__REACTOME__R-HSA-75876	Synthesis of very long-chain fatty acyl-CoAs	13	4.3304	1.264e-05
1270039__REACTOME__R-HSA-2426168	Activation of gene expression by SREBF (SREBP)	17	3.50556	1.33e-05
1269130__REACTOME__R-HSA-168253	Host Interactions with Influenza Factors	17	3.50556	1.33e-05
294__KEGG__ko00061; 82933__KEGG__hsa00061	Fatty acid biosynthesis	9	5.99594	1.371e-05
1269775__REACTOME__R-HSA-113501	Inhibition of replication initiation of damaged DNA by RB1/E2F1	9	5.99594	1.371e-05
413428__KEGG__hsa_M00295; 890555__KEGG__M00295	BRCA1-associated genome surveillance complex (BASC)	10	5.413	1.404e-05
1270370__REACTOME__R-HSA-110312	Translesion synthesis by REV1	10	5.413	1.404e-05
1309113__REACTOME__R-HSA-5696394	DNA Damage Recognition in GG-NER	16	3.64665	1.419e-05
1269108__REACTOME__R-HSA-168254	Influenza Infection	39	2.17917	1.447e-05
1269170__REACTOME__R-HSA-168256	Immune System	306	1.27598	1.516e-05
1383088__REACTOME__R-HSA-6807505	RNA polymerase II transcribes snRNA genes	23	2.84569	1.575e-05
1269780__REACTOME__R-HSA-68952; 1269860__REACTOME__R-HSA-174430	DNA replication initiation; Telomere C-strand synthesis initiation	7	7.5782	1.576e-05
1270068__REACTOME__R-HSA-1483148	Synthesis of PG	7	7.5782	1.576e-05
1270086__REACTOME__R-HSA-2046105	Linoleic acid (LA) metabolism	7	7.5782	1.576e-05
1269655__REACTOME__R-HSA-5628897	TP53 Regulates Metabolic Genes	26	2.64919	1.595e-05
1269321__REACTOME__R-HSA-451927	Interleukin-2 signaling	56	1.87986	1.671e-05
429__KEGG__ko01040; 83034__KEGG__hsa01040	Biosynthesis of unsaturated fatty acids	12	4.51868	1.731e-05
1458227__WikiPathways__WP2884	NRF2 pathway	37	2.21	1.799e-05
1270127__REACTOME__R-HSA-163200	Respiratory electron transport, ATP synthesis by chemiosmotic coupling, and heat production by uncoupling proteins.	33	2.32363	1.913e-05
907942__BIOCYC__HUMAN_PWY66-409	superpathway of purine nucleotide salvage	16	3.55315	2.084e-05
1269883__REACTOME__R-HSA-432720	Lysosome Vesicle Biogenesis	15	3.71177	2.213e-05
512__KEGG__ko05016; 83100__KEGG__hsa05016	Huntington's disease	45	2.01936	2.221e-05
298__KEGG__ko00100; 82937__KEGG__hsa00100	Steroid biosynthesis	11	4.76344	2.316e-05
350__KEGG__ko00520; 82979__KEGG__hsa00520	Amino sugar and nucleotide sugar metabolism	18	3.2478	2.324e-05
1269299__REACTOME__R-HSA-2871796	FCERI mediated MAPK activation	56	1.85826	2.378e-05
1269597__REACTOME__R-HSA-196299	Beta-catenin phosphorylation cascade	10	5.09459	2.882e-05
1269963__REACTOME__R-HSA-70221	Glycogen breakdown (glycogenolysis)	10	5.09459	2.882e-05
1270373__REACTOME__R-HSA-5656121	Translesion synthesis by POLI	10	5.09459	2.882e-05
413469__KEGG__hsa_M00404; 890619__KEGG__M00404	COPII complex	8	6.29876	2.882e-05
142215__BIOCYC__HUMAN_NADSYN-PWY	NAD de novo biosynthesis	8	6.29876	2.882e-05
907939__BIOCYC__HUMAN_PWY-6309	L-kynurenine degradation	8	6.29876	2.882e-05
198805__WikiPathways__WP45	G1 to S cell cycle control	22	2.80202	3.311e-05
1269690__REACTOME__R-HSA-72163	mRNA Splicing - Major Pathway	42	2.04356	3.321e-05
1269399__REACTOME__R-HSA-5654738	Signaling by FGFR2	23	2.72875	3.334e-05
1269316__REACTOME__R-HSA-1169410; 1269317__REACTOME__R-HSA-1169408	Antiviral mechanism by IFN-stimulated genes; ISG15 antiviral mechanism	23	2.72875	3.334e-05
1269669__REACTOME__R-HSA-76071	RNA Polymerase III Transcription Initiation From Type 3 Promoter	13	4.02109	3.336e-05
1269960__REACTOME__R-HSA-70171	Glycolysis	14	3.7891	3.405e-05
920966__WikiPathways__WP2533	Glycerophospholipid Biosynthetic Pathway	11	4.53661	4.19e-05
1268724__REACTOME__R-HSA-901032	ER Quality Control Compartment (ERQC)	11	4.53661	4.19e-05
1427866__REACTOME__R-HSA-8853659	RET signaling	56	1.82333	4.206e-05
HALLMARK_CHOLESTEROL_HOMEOSTASIS	http://www.gsea-msigdb.org/gsea/msigdb/cards/HALLMARK_CHOLESTEROL_HOMEOSTASIS	23	2.69187	4.246e-05
1269323__REACTOME__R-HSA-512988	Interleukin-3, 5 and GM-CSF signaling	56	1.8165	4.713e-05
1309108__REACTOME__R-HSA-5685938	HDR through Single Strand Annealing (SSA)	15	3.51114	4.822e-05
1269950__REACTOME__R-HSA-983712	Ion channel transport	46	1.9434	4.91e-05
1270055__REACTOME__R-HSA-1483166	Synthesis of PA	14	3.67428	5.17e-05
1269096__REACTOME__R-HSA-180746	Nuclear import of Rev protein	14	3.67428	5.17e-05
1269483__REACTOME__R-HSA-4420097	VEGFA-VEGFR2 Pathway	65	1.72685	5.197e-05
198850__WikiPathways__WP465	Tryptophan metabolism	17	3.20073	5.197e-05
1269724__REACTOME__R-HSA-5601884	PIWI-interacting RNA (piRNA) biogenesis	13	3.88243	5.242e-05
1272486__KEGG__hsa04931	Insulin resistance	29	2.34732	5.719e-05
139210__BIOCYC__META_PWY-6309	L-tryptophan degradation XI (mammalian, via kynurenine)	7	6.73618	5.811e-05
138368__BIOCYC__META_NADSYN-PWY	NAD biosynthesis II (from tryptophan)	7	6.73618	5.811e-05
463__KEGG__ko04110; 83054__KEGG__hsa04110	Cell cycle	32	2.23505	6.062e-05
198811__WikiPathways__WP179	Cell Cycle	28	2.37747	6.206e-05
1270411__REACTOME__R-HSA-5358508	Mismatch Repair	9	5.19648	6.84e-05
142277__BIOCYC__HUMAN_PWY-841	purine nucleotides de novo biosynthesis	15	3.41874	6.921e-05
1269085__REACTOME__R-HSA-165054	Rev-mediated nuclear export of HIV RNA	14	3.56621	7.639e-05
1270134__REACTOME__R-HSA-73847	Purine metabolism	14	3.56621	7.639e-05
1270041__REACTOME__R-HSA-192105	Synthesis of bile acids and bile salts	14	3.56621	7.639e-05
1270312__REACTOME__R-HSA-375165	NCAM signaling for neurite out-growth	56	1.78311	8.069e-05
450__KEGG__ko03320; 83042__KEGG__hsa03320	PPAR signaling pathway	22	2.64636	8.76e-05
1269109__REACTOME__R-HSA-168255	Influenza Life Cycle	35	2.10506	9.584e-05
1269689__REACTOME__R-HSA-72172	mRNA Splicing	42	1.95566	9.903e-05
1270365__REACTOME__R-HSA-110362	POLB-Dependent Long Patch Base Excision Repair	6	7.42354	0.0001065
1268715__REACTOME__R-HSA-446193	Biosynthesis of the N-glycan precursor (dolichol lipid-linked oligosaccharide, LLO) and transfer to a nascent protein	23	2.55383	0.0001066
1269480__REACTOME__R-HSA-194138	Signaling by VEGF	65	1.68549	0.0001126
1270145__REACTOME__R-HSA-196849	Metabolism of water-soluble vitamins and cofactors	31	2.2007	0.0001131
1269916__REACTOME__R-HSA-352230	Amino acid transport across the plasma membrane	13	3.63195	0.0001221
1269114__REACTOME__R-HSA-168271	Transport of Ribonucleoproteins into the Host Nucleus	13	3.63195	0.0001221
332__KEGG__ko00380; 82964__KEGG__hsa00380	Tryptophan metabolism	15	3.2478	0.0001395
377128__KEGG__ko03460; 377262__KEGG__hsa03460	Fanconi anemia pathway	18	2.88693	0.0001403
413424__KEGG__hsa_M00289; 890550__KEGG__M00289	RF-C complex	5	8.6608	0.0001438
413470__KEGG__hsa_M00405; 890620__KEGG__M00405	THC complex	5	8.6608	0.0001438
470351__KEGG__hsa_M00427; 890636__KEGG__M00427	Nuclear pore complex	16	3.0794	0.0001605
1269666__REACTOME__R-HSA-76046	RNA Polymerase III Transcription Initiation	14	3.36809	0.0001607
198762__WikiPathways__WP1471	Target Of Rapamycin (TOR) Signaling	14	3.36809	0.0001607
413468__KEGG__hsa_M00403; 468401__KEGG__M00403	HRD1/SEL1 ERAD complex	8	5.32972	0.0001628
1270057__REACTOME__R-HSA-1483213	Synthesis of PE	8	5.32972	0.0001628
1270166__REACTOME__R-HSA-71240	Tryptophan catabolism	8	5.32972	0.0001628
455__KEGG__ko03450; 83047__KEGG__hsa03450	Non-homologous end-joining	8	5.32972	0.0001628
1269701__REACTOME__R-HSA-111367	SLBP independent Processing of Histone Pre-mRNAs	7	6.06256	0.0001636
835387__BIOCYC__HUMAN_PWY-7226; 835388__BIOCYC__HUMAN_PWY-7227	guanosine deoxyribonucleotides de novo biosynthesis; adenosine deoxyribonucleotides de novo biosynthesis	7	6.06256	0.0001636
1471249__WikiPathways__WP3925	Amino Acid metabolism	25	2.37934	0.0001717
835392__BIOCYC__HUMAN_PWY66-401	superpathway of tryptophan utilization	13	3.51845	0.0001784
1269664__REACTOME__R-HSA-74158; 1269665__REACTOME__R-HSA-749476	RNA Polymerase III Transcription; RNA Polymerase III Abortive And Retractive Initiation	15	3.16859	0.0001907
1269699__REACTOME__R-HSA-75067	Processing of Capped Intronless Pre-mRNA	12	3.71177	0.0001911
1270060__REACTOME__R-HSA-1483191	Synthesis of PC	12	3.71177	0.0001911
198859__WikiPathways__WP325	Triacylglyceride Synthesis	11	3.96953	0.0001916
324__KEGG__ko00340; 82958__KEGG__hsa00340	Histidine metabolism	11	3.96953	0.0001916
HALLMARK_MITOTIC_SPINDLE	http://www.gsea-msigdb.org/gsea/msigdb/cards/HALLMARK_MITOTIC_SPINDLE	43	1.87143	0.000231
299__KEGG__ko00120; 82938__KEGG__hsa00120	Primary bile acid biosynthesis	9	4.58513	0.0002468
327__KEGG__ko00360; 82960__KEGG__hsa00360	Phenylalanine metabolism	9	4.58513	0.0002468
1269348__REACTOME__R-HSA-432142	Platelet sensitization by LDL	9	4.58513	0.0002468
1268849__REACTOME__R-HSA-5620916	VxPx cargo-targeting to cilium	10	4.12419	0.0002927
1269286__REACTOME__R-HSA-5673000	RAF activation	11	3.81075	0.0003005
363__KEGG__ko00563; 82988__KEGG__hsa00563	Glycosylphosphatidylinositol (GPI)-anchor biosynthesis	11	3.81075	0.0003005
1270142__REACTOME__R-HSA-499943	Synthesis and interconversion of nucleotide di- and triphosphates	11	3.81075	0.0003005
469__KEGG__ko04150; 83059__KEGG__hsa04150	mTOR signaling pathway	35	1.99426	0.0003014
1270128__REACTOME__R-HSA-611105	Respiratory electron transport	26	2.25181	0.0003223
782381__BIOCYC__HUMAN_PWY-7210	pyrimidine deoxyribonucleotides biosynthesis from CTP	8	4.94903	0.0003223
1270413__REACTOME__R-HSA-5358606	Mismatch repair (MMR) directed by MSH2:MSH3 (MutSbeta)	8	4.94903	0.0003223
1270424__REACTOME__R-HSA-3371568	Attenuation phase	8	4.94903	0.0003223
1270412__REACTOME__R-HSA-5358565	Mismatch repair (MMR) directed by MSH2:MSH6 (MutSalpha)	8	4.94903	0.0003223
782380__BIOCYC__HUMAN_PWY-7184	pyrimidine deoxyribonucleotides de novo biosynthesis	8	4.94903	0.0003223
1269829__REACTOME__R-HSA-68884	Mitotic Telophase/Cytokinesis	8	4.94903	0.0003223
907941__BIOCYC__HUMAN_PWY-7228	guanosine nucleotides de novo biosynthesis	8	4.94903	0.0003223
1269059__REACTOME__R-HSA-162594	Early Phase of HIV Life Cycle	8	4.94903	0.0003223
1270040__REACTOME__R-HSA-194068	Bile acid and bile salt metabolism	15	3.02121	0.0003458
1268869__REACTOME__R-HSA-5655253	Signaling by FGFR2 in disease	15	3.02121	0.0003458
1427855__REACTOME__R-HSA-8850843	Phosphate bond hydrolysis by NTPDase proteins	6	6.4956	0.0003475
142385__BIOCYC__HUMAN_TRYPTOPHAN-DEGRADATION-1	tryptophan degradation	6	6.4956	0.0003475
920972__WikiPathways__WP2485	NAD Biosynthesis II (from tryptophan)	6	6.4956	0.0003475
413390__KEGG__hsa_M00101; 468282__KEGG__M00101	Cholesterol biosynthesis, squalene 2,3-epoxide => cholesterol	7	5.51142	0.0003766
1269700__REACTOME__R-HSA-77588	SLBP Dependent Processing of Replication-Dependent Histone Pre-mRNAs	7	5.51142	0.0003766
413446__KEGG__hsa_M00034; 468227__KEGG__M00034	Methionine salvage pathway	7	5.51142	0.0003766
1270164__REACTOME__R-HSA-71182	Phenylalanine and tyrosine catabolism	7	5.51142	0.0003766
1269862__REACTOME__R-HSA-174414	Processive synthesis on the C-strand of the telomere	7	5.51142	0.0003766
1269766__REACTOME__R-HSA-69236; 1269767__REACTOME__R-HSA-69231	G1 Phase; Cyclin D associated events in G1	14	3.10901	0.0004172
1269939__REACTOME__R-HSA-425397	Transport of vitamins, nucleosides, and related molecules	14	3.10901	0.0004172
138080__Pathway Interaction Database__aurora_b_pathway	Aurora B signaling	14	3.10901	0.0004172
346__KEGG__ko00511; 82976__KEGG__hsa00511	Other glycan degradation	9	4.3304	0.0004188
1270423__REACTOME__R-HSA-3371571	HSF1-dependent transactivation	10	3.93673	0.0004551
1458194__WikiPathways__WP3645	NAD+ biosynthetic pathways	10	3.93673	0.0004551
1269594__REACTOME__R-HSA-195721	Signaling by Wnt	62	1.62718	0.0004581
1269123__REACTOME__R-HSA-168333	NEP/NS2 Interacts with the Cellular Export Machinery	12	3.35257	0.0005877
1269922__REACTOME__R-HSA-170822	Regulation of Glucokinase by Glucokinase Regulatory Protein	12	3.35257	0.0005877
1269487__REACTOME__R-HSA-1433557	Signaling by SCF-KIT	62	1.61252	0.0005961
782391__BIOCYC__HUMAN_PWY-7200	superpathway of pyrimidine deoxyribonucleoside salvage	8	4.61909	0.0005964
1269386__REACTOME__R-HSA-190236	Signaling by FGFR	23	2.28964	0.0006224
1270189__REACTOME__R-HSA-211859	Biological oxidations	45	1.76351	0.000641
1269856__REACTOME__R-HSA-157579	Telomere Maintenance	22	2.32363	0.000685
1269092__REACTOME__R-HSA-176033	Interactions of Vpr with host cellular proteins	13	3.12751	0.000685
344__KEGG__ko00500; 82974__KEGG__hsa00500	Starch and sucrose metabolism	13	3.12751	0.000685
545308__BIOCYC__HUMAN_PWY3DJ-12	ceramide de novo biosynthesis	5	7.21733	0.000685
142257__BIOCYC__HUMAN_PWY3O-450	phosphatidylcholine biosynthesis	5	7.21733	0.000685
138548__BIOCYC__META_PWY3DJ-12; 907960__BIOCYC__META_PWY-7277	ceramide de novo biosynthesis; sphingolipid biosynthesis (mammals)	5	7.21733	0.000685
413421__KEGG__hsa_M00285; 890547__KEGG__M00285	MCM complex	5	7.21733	0.000685
413385__KEGG__hsa_M00090; 468283__KEGG__M00090	Phosphatidylcholine (PC) biosynthesis, choline => PC	5	7.21733	0.000685
355__KEGG__ko00531; 82981__KEGG__hsa00531	Glycosaminoglycan degradation	9	4.10248	0.0006909
413479__KEGG__hsa_M00182; 890458__KEGG__M00182	RNA polymerase I, eukaryotes	7	5.05213	0.0007761
138389__BIOCYC__META_PWY-5910; 545288__BIOCYC__HUMAN_PWY-5910	superpathway of geranylgeranyldiphosphate biosynthesis I (via mevalonate)	7	5.05213	0.0007761
413432__KEGG__hsa_M00104; 468297__KEGG__M00104	Bile acid biosynthesis, cholesterol => cholate/chenodeoxycholate	7	5.05213	0.0007761
1269882__REACTOME__R-HSA-432722	Golgi Associated Vesicle Biogenesis	17	2.62917	0.0007761
1269921__REACTOME__R-HSA-70153	Glucose transport	15	2.82417	0.0007818
1269121__REACTOME__R-HSA-168274	Export of Viral Ribonucleoproteins from Nucleus	12	3.2478	0.0008133
1269509__REACTOME__R-HSA-195258	RHO GTPase Effectors	55	1.64257	0.0008488
1269268__REACTOME__R-HSA-1834949	Cytosolic sensors of pathogen-associated DNA	19	2.45605	0.0008713
1269941__REACTOME__R-HSA-727802	Transport of nucleotide sugars	6	5.77387	0.0008753
545351__BIOCYC__HUMAN_PWY3DJ-11470	sphingosine and sphingosine-1-phosphate metabolism	6	5.77387	0.0008753
1269065__REACTOME__R-HSA-162592	Integration of provirus	6	5.77387	0.0008753
1270144__REACTOME__R-HSA-196854	Metabolism of vitamins and cofactors	37	1.85231	0.0008753
1309089__REACTOME__R-HSA-6784531	tRNA processing in the nucleus	17	2.58305	0.0009723
1269815__REACTOME__R-HSA-2980766	Nuclear Envelope Breakdown	16	2.66486	0.001003
1268712__REACTOME__R-HSA-162710	Synthesis of glycosylphosphatidylinositol (GPI)	8	4.3304	0.001023
1270042__REACTOME__R-HSA-193368	Synthesis of bile acids and bile salts via 7alpha-hydroxycholesterol	10	3.60867	0.001047
413422__KEGG__hsa_M00286; 890548__KEGG__M00286	GINS complex	4	8.6608	0.001053
1209008__BIOCYC__META_PWY-7592	arachidonate biosynthesis III (6-desaturase, mammals)	4	8.6608	0.001053
1309199__REACTOME__R-HSA-3878781	Glycogen storage disease type IV (GBE1)	4	8.6608	0.001053
413417__KEGG__hsa_M00261; 890524__KEGG__M00261	DNA polymerase alpha / primase complex	4	8.6608	0.001053
142163__BIOCYC__HUMAN_PWY-4361; 547487__BIOCYC__HUMAN_PWY-6755	S-methyl-5-thio-alpha-D-ribose 1-phosphate degradation	4	8.6608	0.001053
1269094__REACTOME__R-HSA-180910	Vpr-mediated nuclear import of PICs	12	3.14938	0.001113
1268716__REACTOME__R-HSA-446219	Synthesis of substrates in N-glycan biosythesis	18	2.47451	0.001135
505__KEGG__ko04920; 83093__KEGG__hsa04920	Adipocytokine signaling pathway	19	2.38486	0.001294
1270031__REACTOME__R-HSA-390918	Peroxisomal lipid metabolism	11	3.28513	0.001329
142266__BIOCYC__HUMAN_PWY66-3; 142267__BIOCYC__HUMAN_PWY66-341; 142268__BIOCYC__HUMAN_PWY66-4	cholesterol biosynthesis II (via 24,25-dihydrolanosterol); cholesterol biosynthesis I; cholesterol biosynthesis III (via desmosterol)	7	4.66351	0.001447
1269086__REACTOME__R-HSA-175474	Assembly Of The HIV Virion	7	4.66351	0.001447
413482__KEGG__hsa_M00415; 468402__KEGG__M00415	Fatty acid biosynthesis, elongation, endoplasmic reticulum	7	4.66351	0.001447
295__KEGG__ko00062; 82934__KEGG__hsa00062	Fatty acid elongation	10	3.46432	0.001528
343__KEGG__ko00480; 82973__KEGG__hsa00480	Glutathione metabolism	16	2.56616	0.001583
HALLMARK_REACTIVE_OXYGEN_SPECIES_PATHWAY	http://www.gsea-msigdb.org/gsea/msigdb/cards/HALLMARK_REACTIVE_OXYGEN_SPECIES_PATHWAY	15	2.65127	0.001642
1270186__REACTOME__R-HSA-189445	Metabolism of porphyrins	8	4.07567	0.001683
1269115__REACTOME__R-HSA-168273	Influenza Viral RNA Transcription and Replication	30	1.92462	0.001723
1269863__REACTOME__R-HSA-174437	Removal of the Flap Intermediate from the C-strand	6	5.19648	0.00187
1268840__REACTOME__R-HSA-2151209	Activation of PPARGC1A (PGC-1alpha) by phosphorylation	6	5.19648	0.00187
1108784__BIOCYC__HUMAN_DETOX1-PWY-1	reactive oxygen species degradation	6	5.19648	0.00187
1270137__REACTOME__R-HSA-74259	Purine catabolism	6	5.19648	0.00187
1268940__REACTOME__R-HSA-5663084; 1268953__REACTOME__R-HSA-3229121; 1268954__REACTOME__R-HSA-3785653	Diseases of carbohydrate metabolism; Glycogen storage diseases; Myoclonic epilepsy of Lafora	6	5.19648	0.00187
413435__KEGG__hsa_M00351; 890598__KEGG__M00351	Spliceosome, U1-snRNP	6	5.19648	0.00187
1269776__REACTOME__R-HSA-113507	E2F-enabled inhibition of pre-replication complex formation	6	5.19648	0.00187
1269830__REACTOME__R-HSA-2470946	Cohesin Loading onto Chromatin	6	5.19648	0.00187
413429__KEGG__hsa_M00296; 468377__KEGG__M00296	BER complex	6	5.19648	0.00187
1269479__REACTOME__R-HSA-186763	Downstream signal transduction	62	1.54302	0.001897
142383__BIOCYC__HUMAN_PWY-5651	tryptophan degradation to 2-amino-3-carboxymuconate semialdehyde	5	6.18629	0.001987
413386__KEGG__hsa_M00092; 468285__KEGG__M00092	Phosphatidylethanolamine (PE) biosynthesis, ethanolamine => PE	5	6.18629	0.001987
413463__KEGG__hsa_M00398; 890614__KEGG__M00398	Sm core complex	5	6.18629	0.001987
198895__WikiPathways__WP438	Non-homologous end joining	5	6.18629	0.001987
1270113__REACTOME__R-HSA-163767	PP2A-mediated dephosphorylation of key metabolic factors	5	6.18629	0.001987
1269817__REACTOME__R-HSA-3301854	Nuclear Pore Complex (NPC) Disassembly	12	2.96942	0.001998
1383079__REACTOME__R-HSA-6804757	Regulation of TP53 Degradation	12	2.96942	0.001998
1269288__REACTOME__R-HSA-5675221	Negative regulation of MAPK pathway	13	2.81476	0.002083
1458202__WikiPathways__WP3878	ATM Signaling Network in Development and Disease	14	2.69447	0.002083
1309107__REACTOME__R-HSA-5693554	Resolution of D-loop Structures through Synthesis-Dependent Strand Annealing (SDSA)	10	3.33108	0.002139
1270087__REACTOME__R-HSA-2142753	Arachidonic acid metabolism	17	2.41367	0.002219
1269181__REACTOME__R-HSA-389513	CTLA4 inhibitory signaling	9	3.54305	0.00244
198873__WikiPathways__WP357	Fatty Acid Biosynthesis	9	3.54305	0.00244
1269812__REACTOME__R-HSA-162658	Golgi Cisternae Pericentriolar Stack Reorganization	7	4.3304	0.002477
1270043__REACTOME__R-HSA-193775	Synthesis of bile acids and bile salts via 24-hydroxycholesterol	7	4.3304	0.002477
1269284__REACTOME__R-HSA-2424491	DAP12 signaling	62	1.52548	0.002521
1383077__REACTOME__R-HSA-6806003	Regulation of TP53 Expression and Degradation	12	2.88693	0.002641
1269432__REACTOME__R-HSA-109704	PI3K Cascade	20	2.19261	0.002822
124832__KEGG__ko03040; 125136__KEGG__hsa03040	Spliceosome	29	1.88845	0.002861
1269298__REACTOME__R-HSA-2454202	Fc epsilon receptor (FCERI) signaling	64	1.50623	0.002903
515__KEGG__ko05120; 83102__KEGG__hsa05120	Epithelial cell signaling in Helicobacter pylori infection	18	2.29256	0.002961
1270190__REACTOME__R-HSA-211945	Phase 1 - Functionalization of compounds	25	1.98642	0.00306
1269853__REACTOME__R-HSA-73886	Chromosome Maintenance	25	1.98642	0.00306
198860__WikiPathways__WP111	Electron Transport Chain	24	2.01805	0.003064
1268863__REACTOME__R-HSA-1226099	Signaling by FGFR in disease	17	2.33704	0.003269
1309090__REACTOME__R-HSA-6782315	tRNA modification in the nucleus and cytosol	13	2.68072	0.00344
1270187__REACTOME__R-HSA-189451	Heme biosynthesis	6	4.72407	0.003499
1269793__REACTOME__R-HSA-2468052	Establishment of Sister Chromatid Cohesion	6	4.72407	0.003499
782395__BIOCYC__HUMAN_PWY-7224	purine deoxyribonucleosides salvage	6	4.72407	0.003499
413407__KEGG__hsa_M00143; 890441__KEGG__M00143	NADH dehydrogenase (ubiquinone) Fe-S protein/flavoprotein complex, mitochondria	6	4.72407	0.003499
1269807__REACTOME__R-HSA-380320	Recruitment of NuMA to mitotic centrosomes	6	4.72407	0.003499
1269835__REACTOME__R-HSA-68689	CDC6 association with the ORC:origin complex	6	4.72407	0.003499
1269087__REACTOME__R-HSA-174495; 1269088__REACTOME__R-HSA-174490	Synthesis And Processing Of GAG, GAGPOL Polyproteins; Membrane binding and targetting of GAG proteins	6	4.72407	0.003499
138626__BIOCYC__META_PWY66-3; 138627__BIOCYC__META_PWY66-341; 138628__BIOCYC__META_PWY66-4	cholesterol biosynthesis II (via 24,25-dihydrolanosterol); cholesterol biosynthesis I; cholesterol biosynthesis III (via desmosterol)	6	4.72407	0.003499
835390__BIOCYC__HUMAN_PWY-7221	guanosine ribonucleotides de novo biosynthesis	6	4.72407	0.003499
468__KEGG__ko04140; 83058__KEGG__hsa04140	Autophagy - animal	28	1.87986	0.003704
198876__WikiPathways__WP404	Nucleotide Metabolism	8	3.64665	0.003891
1470929__REACTOME__R-HSA-8876725	Protein methylation	8	3.64665	0.003891
1269936__REACTOME__R-HSA-549132	Organic cation/anion/zwitterion transport	7	4.04171	0.003999
1269795__REACTOME__R-HSA-69298	Association of licensing factors with the pre-replicative complex	7	4.04171	0.003999
1269962__REACTOME__R-HSA-3322077	Glycogen synthesis	7	4.04171	0.003999
1270122__REACTOME__R-HSA-71406	Pyruvate metabolism and Citric Acid (TCA) cycle	14	2.52607	0.00408
413453__KEGG__hsa_M00386; 890609__KEGG__M00386	Cul4-DDB1-CSA complex	4	6.92864	0.004233
1209011__BIOCYC__META_PWY-7606; 1318352__BIOCYC__META_PWY-7726	docosahexaenoate biosynthesis III (6-desaturase, mammals); (4Z,7Z,10Z,13Z,16Z)-docosa-4,7,10,13,16-pentaenoate biosynthesis (6-desaturase)	4	6.92864	0.004233
138456__BIOCYC__META_PWY-5189; 142231__BIOCYC__HUMAN_PWY-5189	tetrapyrrole biosynthesis II (from glycine); tetrapyrrole biosynthesis	4	6.92864	0.004233
1268741__REACTOME__R-HSA-3065676	SUMO is conjugated to E1 (UBA2:SAE1)	4	6.92864	0.004233
139207__BIOCYC__META_PWY-5651	L-tryptophan degradation to 2-amino-3-carboxymuconate semialdehyde	4	6.92864	0.004233
138606__BIOCYC__META_PWY-5667	CDP-diacylglycerol biosynthesis I	4	6.92864	0.004233
413378__KEGG__hsa_M00079; 468269__KEGG__M00079	Keratan sulfate degradation	4	6.92864	0.004233
1269630__REACTOME__R-HSA-5362517	Signaling by Retinoic Acid	13	2.61838	0.004238
1309106__REACTOME__R-HSA-5693568	Resolution of D-loop Structures through Holliday Junction Intermediates	11	2.88693	0.004268
1269380__REACTOME__R-HSA-177929	Signaling by EGFR	62	1.49158	0.0043
139214__BIOCYC__META_TRYPTOPHAN-DEGRADATION-1	L-tryptophan degradation III (eukaryotic)	5	5.413	0.004425
HALLMARK_ANDROGEN_RESPONSE	http://www.gsea-msigdb.org/gsea/msigdb/cards/HALLMARK_ANDROGEN_RESPONSE	23	1.99198	0.004552
501__KEGG__ko04910; 83090__KEGG__hsa04910	Insulin signaling pathway	29	1.82002	0.005039
138007__Pathway Interaction Database__plk1_pathway	PLK1 signaling events	13	2.55887	0.005338
400__KEGG__ko00760; 83014__KEGG__hsa00760	Nicotinate and nicotinamide metabolism	10	2.98648	0.005383
137959__Pathway Interaction Database__bard1pathway	BARD1 signaling events	10	2.98648	0.005383
1268906__REACTOME__R-HSA-4791275	Signaling by WNT in cancer	11	2.80202	0.00558
1309105__REACTOME__R-HSA-5693537	Resolution of D-Loop Structures	11	2.80202	0.00558
782390__BIOCYC__HUMAN_PWY-7211	superpathway of pyrimidine deoxyribonucleotides de novo biosynthesis	8	3.46432	0.005628
1270422__REACTOME__R-HSA-3371511	HSF1 activation	6	4.3304	0.00601
908011__BIOCYC__META_PWY66-391	fatty acid beta-oxidation VI (peroxisome)	6	4.3304	0.00601
545316__BIOCYC__HUMAN_PWY-6061	bile acid biosynthesis, neutral pathway	6	4.3304	0.00601
545309__BIOCYC__HUMAN_PWY-6000	gamma-linolenate biosynthesis	6	4.3304	0.00601
323__KEGG__ko00330; 82957__KEGG__hsa00330	Arginine and proline metabolism	14	2.42502	0.006127
397__KEGG__ko00730; 83011__KEGG__hsa00730	Thiamine metabolism	7	3.7891	0.006153
365__KEGG__ko00565; 82990__KEGG__hsa00565	Ether lipid metabolism	13	2.50201	0.006602
1270138__REACTOME__R-HSA-73848	Pyrimidine metabolism	9	3.11789	0.006622
1269376__REACTOME__R-HSA-210991	Basigin interactions	9	3.11789	0.006622
1269283__REACTOME__R-HSA-2172127	DAP12 interactions	62	1.46313	0.006822
1270159__REACTOME__R-HSA-70614	Amino acid synthesis and interconversion (transamination)	10	2.88693	0.007096
325__KEGG__ko00350; 82959__KEGG__hsa00350	Tyrosine metabolism	11	2.72197	0.007157
1269719__REACTOME__R-HSA-211000	Gene Silencing by RNA	28	1.79631	0.007312
1270353__REACTOME__R-HSA-73927; 1270354__REACTOME__R-HSA-110330; 1270355__REACTOME__R-HSA-110331	Depurination; Recognition and association of DNA glycosylase with site containing an affected purine; Cleavage of the damaged purine	3	8.6608	0.007683
1269964__REACTOME__R-HSA-5357572	Lysosomal glycogen catabolism	3	8.6608	0.007683
413430__KEGG__hsa_M00297; 890556__KEGG__M00297	DNA-PK complex	3	8.6608	0.007683
413474__KEGG__hsa_M00410; 890625__KEGG__M00410	ESCRT-II complex	3	8.6608	0.007683
782394__BIOCYC__HUMAN_PWY-7193; 908072__BIOCYC__META_PWY-7193	pyrimidine ribonucleosides salvage I	3	8.6608	0.007683
1271888__BIOCYC__HUMAN_PWY-7606; 1318353__BIOCYC__META_PWY-7728; 1318355__BIOCYC__META_PWY-7727	docosahexaenoate biosynthesis III (mammals); (4Z,7Z,10Z,13Z,16Z)-docosa-4,7,10,13,16-pentaenoate biosynthesis II (4-desaturase); docosahexaenoate biosynthesis IV (4-desaturase, mammals)	3	8.6608	0.007683
138572__BIOCYC__META_PWY-6000	gamma-linolenate biosynthesis II (animals)	3	8.6608	0.007683
703136__BIOCYC__META_PWY-7049; 1318356__BIOCYC__META_PWY-7724	icosapentaenoate biosynthesis II (6-desaturase, mammals); icosapentaenoate biosynthesis III (8-desaturase, mammals)	3	8.6608	0.007683
413465__KEGG__hsa_M00400; 890616__KEGG__M00400	p97-Ufd1-Npl4 complex	3	8.6608	0.007683
1269279__REACTOME__R-HSA-2029480	Fcgamma receptor (FCGR) dependent phagocytosis	20	2.01414	0.007942
198825__WikiPathways__WP15	Selenium Micronutrient Network	20	2.01414	0.007942
1470925__REACTOME__R-HSA-8854214	TBC/RABGAPs	13	2.44762	0.008015
1339112__REACTOME__R-HSA-4570464	SUMOylation of RNA binding proteins	13	2.44762	0.008015
782393__BIOCYC__HUMAN_PWY-7205	CMP phosphorylation	5	4.81156	0.008499
1108762__BIOCYC__HUMAN_PWY-7527	methionine salvage cycle III	5	4.81156	0.008499
198818__WikiPathways__WP561	Heme Biosynthesis	5	4.81156	0.008499
142200__BIOCYC__HUMAN_MANNOSYL-CHITO-DOLICHOL-BIOSYNTHESIS	dolichyl-diphosphooligosaccharide biosynthesis	5	4.81156	0.008499
1270360__REACTOME__R-HSA-110357	Displacement of DNA glycosylase by APEX1	5	4.81156	0.008499
1059539__KEGG__hsa05231; 1084232__KEGG__ko05231	Choline metabolism in cancer	22	1.92462	0.008838
1270346__REACTOME__R-HSA-452723	Transcriptional regulation of pluripotent stem cells	11	2.64636	0.008963
338__KEGG__ko00450; 82969__KEGG__hsa00450	Selenocompound metabolism	7	3.56621	0.009043
1269601__REACTOME__R-HSA-4641262	Disassembly of the destruction complex and recruitment of AXIN to the membrane	10	2.79381	0.009066
292__KEGG__ko00052; 82931__KEGG__hsa00052	Galactose metabolism	10	2.79381	0.009066
1269478__REACTOME__R-HSA-186797	Signaling by PDGF	62	1.44347	0.009158
1270136__REACTOME__R-HSA-74217	Purine salvage	6	3.99729	0.009529
920995__WikiPathways__WP2436	Dopamine metabolism	6	3.99729	0.009529
198890__WikiPathways__WP186	Homologous recombination	6	3.99729	0.009529
782404__BIOCYC__HUMAN_PWY66-391	fatty acid beta-oxidation (peroxisome)	6	3.99729	0.009529
468243__KEGG__M00050; 618581__KEGG__hsa_M00050	Guanine ribonucleotide biosynthesis IMP => GDP,GTP	6	3.99729	0.009529
1269723__REACTOME__R-HSA-5578749	Transcriptional regulation by small RNAs	23	1.87923	0.009674
413443__KEGG__hsa_M00284; 890546__KEGG__M00284; 1269834__REACTOME__R-HSA-68616	Origin recognition complex; Assembly of the ORC complex at the origin of replication	4	5.77387	0.01051
545264__BIOCYC__HUMAN_PWY-5143	fatty acid activation	4	5.77387	0.01051
545347__BIOCYC__HUMAN_PWY66-373	sucrose degradation	4	5.77387	0.01051
1268717__REACTOME__R-HSA-446199	Synthesis of Dolichyl-phosphate	4	5.77387	0.01051
1269901__REACTOME__R-HSA-3000484	Scavenging by Class F Receptors	4	5.77387	0.01051
1270173__REACTOME__R-HSA-1237112	Methionine salvage pathway	4	5.77387	0.01051
1270034__REACTOME__R-HSA-390247	Beta-oxidation of very long chain fatty acids	4	5.77387	0.01051
337__KEGG__ko00440; 82968__KEGG__hsa00440	Phosphonate and phosphinate metabolism	4	5.77387	0.01051
1269438__REACTOME__R-HSA-166208	mTORC1-mediated signalling	8	3.14938	0.01072
138067__Pathway Interaction Database__p53regulationpathway	p53 pathway	15	2.2019	0.01121
1269460__REACTOME__R-HSA-187037	NGF signalling via TRKA from the plasma membrane	63	1.42462	0.01139
1269961__REACTOME__R-HSA-70263	Gluconeogenesis	10	2.7065	0.01152
Hs_ESC_OCT4_Boyer_up	http://193.136.227.168:8080/stemchecker/stemsetdata.jsf?p=s1	45	1.52838	0.01167
Hs_NANOG_Boyer1	http://193.136.227.168:8080/stemchecker/stemsetdata.jsf?p=t1	189	1.20982	0.01282
1269772__REACTOME__R-HSA-69205	G1/S-Specific Transcription	7	3.36809	0.01287
1270075__REACTOME__R-HSA-1660514	Synthesis of PIPs at the Golgi membrane	7	3.36809	0.01287
1269811__REACTOME__R-HSA-68875	Mitotic Prophase	28	1.71988	0.01336
198814__WikiPathways__WP534	Glycolysis and Gluconeogenesis	13	2.29776	0.01415
1268850__REACTOME__R-HSA-5620922	BBSome-mediated cargo-targeting to cilium	8	3.01245	0.01446
1268700__REACTOME__R-HSA-389977	Post-chaperonin tubulin folding pathway	8	3.01245	0.01446
1269924__REACTOME__R-HSA-428790	Facilitative Na+-independent glucose transporters	6	3.71177	0.01446
139493__BIOCYC__META_FAO-PWY	fatty acid beta-oxidation I	6	3.71177	0.01446
291__KEGG__ko00051; 82930__KEGG__hsa00051	Fructose and mannose metabolism	10	2.62449	0.01446
138352__BIOCYC__META_PWY-922; 142207__BIOCYC__HUMAN_PWY-922; 413387__KEGG__hsa_M00095; 468288__KEGG__M00095	mevalonate pathway I; mevalonate pathway; C5 isoprenoid biosynthesis, mevalonate pathway; C5 isoprenoid biosynthesis, mevalonate pathway	5	4.3304	0.01446
1269937__REACTOME__R-HSA-549127	Organic cation transport	5	4.3304	0.01446
782379__BIOCYC__HUMAN_PWY-7197	pyrimidine deoxyribonucleotide phosphorylation	5	4.3304	0.01446
672815__BIOCYC__HUMAN_PWY-7049	icosapentaenoate biosynthesis II (metazoa)	5	4.3304	0.01446
1270226__REACTOME__R-HSA-2161522	Abacavir transport and metabolism	5	4.3304	0.01446
1269814__REACTOME__R-HSA-2465910	MASTL Facilitates Mitotic Progression	5	4.3304	0.01446
1458295__WikiPathways__WP2874	Liver X Receptor Pathway	5	4.3304	0.01446
1270082__REACTOME__R-HSA-1660517	Synthesis of PIPs at the late endosome membrane	5	4.3304	0.01446
1269917__REACTOME__R-HSA-428643	Organic anion transporters	5	4.3304	0.01446
1268747__REACTOME__R-HSA-264876	Insulin processing	9	2.78383	0.01477
1268759__REACTOME__R-HSA-381070	IRE1alpha activates chaperones	14	2.20457	0.01477
436__KEGG__ko02010; 83035__KEGG__hsa02010	ABC transporters	12	2.36204	0.01539
137954__Pathway Interaction Database__arf6_traffickingpathway	Arf6 trafficking events	12	2.36204	0.01539
1309121__REACTOME__R-HSA-6783310	Fanconi Anemia Pathway	11	2.44279	0.01691
1269702__REACTOME__R-HSA-77595	Processing of Intronless Pre-mRNAs	7	3.19082	0.01782
1457808__REACTOME__R-HSA-8852135	Protein ubiquitination	15	2.09536	0.01802
219801__WikiPathways__WP1984	Integrated Breast Cancer Pathway	29	1.66333	0.0183
1468871__WikiPathways__WP3915	Angiopoietin Like Protein 8 Regulatory Pathway	26	1.70592	0.02005
790012__KEGG__hsa01230; 795174__KEGG__ko01230	Biosynthesis of amino acids	17	1.96311	0.02092
1269067__REACTOME__R-HSA-164843	2-LTR circle formation	4	4.94903	0.02109
1268742__REACTOME__R-HSA-3065678	SUMO is transferred from E1 to E2 (UBE2I, UBC9)	4	4.94903	0.02109
142202__BIOCYC__HUMAN_PWY-5067	glycogen biosynthesis	4	4.94903	0.02109
413382__KEGG__hsa_M00086; 468279__KEGG__M00086	beta-Oxidation, acyl-CoA synthesis	4	4.94903	0.02109
545299__BIOCYC__HUMAN_PWY66-374; 908107__BIOCYC__META_PWY66-374	C20 prostanoid biosynthesis	4	4.94903	0.02109
1108902__BIOCYC__META_DETOX1-PWY-1	reactive oxygen species degradation	4	4.94903	0.02109
138038__Pathway Interaction Database__arf6downstreampathway	Arf6 downstream pathway	6	3.46432	0.0211
1270044__REACTOME__R-HSA-193807	Synthesis of bile acids and bile salts via 27-hydroxycholesterol	6	3.46432	0.0211
404__KEGG__ko00790; 83018__KEGG__hsa00790	Folate biosynthesis	6	3.46432	0.0211
Hs_ESC/EC_Sperger	http://193.136.227.168:8080/stemchecker/stemsetdata.jsf?p=s26	86	1.31363	0.02199
428__KEGG__ko00983; 83033__KEGG__hsa00983	Drug metabolism - other enzymes	12	2.25934	0.02233
1269822__REACTOME__R-HSA-2514853	Condensation of Prometaphase Chromosomes	5	3.93673	0.02318
782388__BIOCYC__HUMAN_PWY-7176	UTP and CTP de novo biosynthesis	5	3.93673	0.02318
545313__BIOCYC__HUMAN_PWY-5972	stearate biosynthesis	5	3.93673	0.02318
1270014__REACTOME__R-HSA-200425	Import of palmitoyl-CoA into the mitochondrial matrix	5	3.93673	0.02318
1270153__REACTOME__R-HSA-196780	Biotin transport and metabolism	5	3.93673	0.02318
814926__KEGG__hsa01200; 817567__KEGG__ko01200	Carbon metabolism	23	1.74735	0.02339
1269192__REACTOME__R-HSA-983169	Class I MHC mediated antigen processing & presentation	59	1.39234	0.02379
835389__BIOCYC__HUMAN_PWY-7219	adenosine ribonucleotides de novo biosynthesis	7	3.03128	0.02397
1108773__BIOCYC__HUMAN_PWY66-423; 1108827__BIOCYC__META_PWY66-423	fructose 2,6-bisphosphate synthesis; fructose 2,6-bisphosphate biosynthesis	3	6.4956	0.0247
1339144__REACTOME__R-HSA-6807047; 1339145__REACTOME__R-HSA-6807062	Cholesterol biosynthesis via desmosterol; Cholesterol biosynthesis via lathosterol	3	6.4956	0.0247
1268776__REACTOME__R-HSA-888593	Reuptake of GABA	3	6.4956	0.0247
138077__Pathway Interaction Database__plk_pathway	Polo-like kinase signaling events in the cell cycle	3	6.4956	0.0247
413419__KEGG__hsa_M00263; 890526__KEGG__M00263	DNA polymerase epsilon complex	3	6.4956	0.0247
398__KEGG__ko00740; 83012__KEGG__hsa00740	Riboflavin metabolism	3	6.4956	0.0247
545631__BIOCYC__META_PWY66-373	sucrose degradation V (sucrose alpha-glucosidase)	3	6.4956	0.0247
138315__BIOCYC__META_PWY-5067	glycogen biosynthesis II (from UDP-D-Glucose)	3	6.4956	0.0247
1383061__REACTOME__R-HSA-8853383	Lysosomal oligosaccharide catabolism	3	6.4956	0.0247
138378__BIOCYC__META_PWY-5123; 142221__BIOCYC__HUMAN_PWY-5123	trans, trans-farnesyl diphosphate biosynthesis	3	6.4956	0.0247
138370__BIOCYC__META_PWY-5653; 142217__BIOCYC__HUMAN_PWY-5653	NAD biosynthesis from 2-amino-3-carboxymuconate semialdehyde	3	6.4956	0.0247
1268760__REACTOME__R-HSA-381038	XBP1(S) activates chaperone genes	13	2.12435	0.02716
920989__WikiPathways__WP1530	miRNA Regulation of DNA Damage Response	16	1.95173	0.02716
1269518__REACTOME__R-HSA-5663213	RHO GTPases Activate WASPs and WAVEs	10	2.40578	0.02716
1458237__WikiPathways__WP3644	NAD+ metabolism	6	3.2478	0.02951
1269378__REACTOME__R-HSA-983189	Kinesins	11	2.2683	0.02959
1470927__REACTOME__R-HSA-8866654	E3 ubiquitin ligases ubiquitinate target proteins	11	2.2683	0.02959
1269591__REACTOME__R-HSA-180024	DARPP-32 events	8	2.66486	0.03126
1270181__REACTOME__R-HSA-1614635	Sulfur amino acid metabolism	8	2.66486	0.03126
126872__KEGG__ko04114; 126909__KEGG__hsa04114	Oocyte meiosis	24	1.67628	0.03269
413438__KEGG__hsa_M00355; 890602__KEGG__M00355	Spliceosome, 35S U5-snRNP	10	2.34076	0.03314
1309101__REACTOME__R-HSA-5693607	Processing of DNA double-strand break ends	20	1.76751	0.03355
HALLMARK_HYPOXIA	http://www.gsea-msigdb.org/gsea/msigdb/cards/HALLMARK_HYPOXIA	35	1.51564	0.03416
545450__BIOCYC__META_PWY-6857	retinol biosynthesis	5	3.60867	0.03463
413360__KEGG__hsa_M00052; 468245__KEGG__M00052	Pyrimidine ribonucleotide biosynthesis, UMP => UDP/UTP,CDP/CTP	5	3.60867	0.03463
1427864__REACTOME__R-HSA-5689877	Josephin domain DUBs	5	3.60867	0.03463
1268939__REACTOME__R-HSA-5668914	Diseases of metabolism	11	2.21555	0.03517
1270146__REACTOME__R-HSA-196836	Vitamin C (ascorbate) metabolism	4	4.3304	0.03598
1270114__REACTOME__R-HSA-163765	ChREBP activates metabolic gene expression	4	4.3304	0.03598
413366__KEGG__hsa_M00065; 468258__KEGG__M00065	GPI-anchor biosynthesis, core oligosaccharide	4	4.3304	0.03598
1268687__REACTOME__R-HSA-72731	Recycling of eIF2:GDP	4	4.3304	0.03598
1268718__REACTOME__R-HSA-446210	Synthesis of UDP-N-acetyl-glucosamine	4	4.3304	0.03598
907967__BIOCYC__META_PWY-7228	superpathway of guanosine nucleotides de novo biosynthesis I	4	4.3304	0.03598
138401__BIOCYC__META_PWY-5920; 545289__BIOCYC__HUMAN_PWY-5920	superpathway of heme biosynthesis from glycine; heme biosynthesis	4	4.3304	0.03598
1269281__REACTOME__R-HSA-2029482	Regulation of actin dynamics for phagocytic cup formation	14	1.98772	0.03636
1270123__REACTOME__R-HSA-70268	Pyruvate metabolism	8	2.56616	0.03905
413342__KEGG__hsa_M00003; 468196__KEGG__M00003	Gluconeogenesis, oxaloacetate => fructose-6P	6	3.05675	0.03998
1309218__REACTOME__R-HSA-5205647; 1309219__REACTOME__R-HSA-5205685	Mitophagy; Pink/Parkin Mediated Mitophagy	7	2.75571	0.04066
1270115__REACTOME__R-HSA-202131; 1270116__REACTOME__R-HSA-203765	Metabolism of nitric oxide; eNOS activation and regulation	7	2.75571	0.04066
169344__Pathway Interaction Database__myc_pathway	C-MYC pathway	7	2.75571	0.04066
198788__WikiPathways__WP707	DNA Damage Response	15	1.91047	0.04077
1340651__KEGG__ko04213; 1340713__KEGG__hsa04213	Longevity regulating pathway - multiple species	14	1.95566	0.04173
169351__Pathway Interaction Database__myc_activpathway	Validated targets of C-MYC transcriptional activation	17	1.8177	0.04285
198887__WikiPathways__WP299	Nuclear Receptors in Lipid Metabolism and Toxicity	9	2.36204	0.04408
1269656__REACTOME__R-HSA-504046	RNA Polymerase I, RNA Polymerase III, and Mitochondrial Transcription	27	1.58001	0.04472
1268702__REACTOME__R-HSA-163841	Gamma carboxylation, hypusine formation and arylsulfatase activation	10	2.22072	0.04724
672457__WikiPathways__WP2267	Synaptic Vesicle Pathway	12	2.03784	0.04927
1268709__REACTOME__R-HSA-1663150	The activation of arylsulfatases	5	3.33108	0.0493
982162__BIOCYC__META_PWY66-409	superpathway of purine nucleotide salvage	5	3.33108	0.0493
1458281__WikiPathways__WP2881	Estrogen Receptor Pathway	5	3.33108	0.0493
1269216__REACTOME__R-HSA-202670	ERKs are inactivated	5	3.33108	0.0493
142283__BIOCYC__HUMAN_PWY0-162	superpathway of pyrimidine ribonucleotides de novo biosynthesis	5	3.33108	0.0493

## Sheet: SupTabS9
Supplementary Table S9.
Gene Ontology (GO) Biological Processes enriched in the UC genes with 0.5-0.75 fraction of MC proteins
in one-step interactome neighborhood of their encoded proteins.
N_sample -- the observed number of genes belonging to a GO category in the gene sample;
Ratio -- the ratio of observed to expected numbers of genes belonging to a GO category in the gene sample;
q-value -- false discovery rate (can be considered as p-value corrected for multiple comparisons).
GO_ID	GO_name	N_sample	Ratio	q-value
GO:0036211	protein modification process	339	1.60815	8.964e-18
GO:0006464	cellular protein modification process	339	1.60815	8.964e-18
GO:0006811	ion transport	184	2.02688	1.017e-17
GO:0044267	cellular protein metabolic process	384	1.51055	2.466e-16
GO:0043412	macromolecule modification	347	1.53957	1.587e-15
GO:0008152	metabolic process	718	1.2521	3.624e-15
GO:1901564	organonitrogen compound metabolic process	499	1.37789	3.876e-15
GO:0019538	protein metabolic process	422	1.44043	4.881e-15
GO:0030163	protein catabolic process	111	2.37462	8.566e-15
GO:0055085	transmembrane transport	166	1.89982	2.305e-13
GO:0034220	ion transmembrane transport	130	2.09828	2.881e-13
GO:0044237	cellular metabolic process	654	1.2573	4.59e-13
GO:0051234	establishment of localization	430	1.39372	5.165e-13
GO:0006810	transport	419	1.39836	8.729e-13
GO:0006820	anion transport	96	2.37076	1.186e-12
GO:1901565	organonitrogen compound catabolic process	143	1.95893	1.978e-12
GO:0044257	cellular protein catabolic process	99	2.29895	2.845e-12
GO:0009056	catabolic process	230	1.63365	5.068e-12
GO:0071704	organic substance metabolic process	663	1.23775	7.13e-12
GO:0070647	protein modification by small protein conjugation or removal	137	1.94906	9.934e-12
GO:1901575	organic substance catabolic process	200	1.66541	6.182e-11
GO:0000209	protein polyubiquitination	62	2.78951	7.688e-11
GO:0006508	proteolysis	156	1.80113	9.624e-11
GO:0098660	inorganic ion transmembrane transport	98	2.17069	1.101e-10
GO:0065008	regulation of biological quality	385	1.37852	1.541e-10
GO:0051603	proteolysis involved in cellular protein catabolic process	91	2.23197	1.541e-10
GO:0070979	protein K11-linked ubiquitination	17	8.43989	2.409e-10
GO:0044238	primary metabolic process	625	1.23384	2.409e-10
GO:0019941	modification-dependent protein catabolic process	84	2.27756	3.94e-10
GO:0044260	cellular macromolecule metabolic process	451	1.31843	4.996e-10
GO:0098661	inorganic anion transmembrane transport	33	4.09583	7.047e-10
GO:0032446	protein modification by small protein conjugation	111	1.98771	7.235e-10
GO:0043632	modification-dependent macromolecule catabolic process	84	2.23134	1.07e-09
GO:0006812	cation transport	112	1.96648	1.083e-09
GO:0006511	ubiquitin-dependent protein catabolic process	82	2.24875	1.231e-09
GO:0009057	macromolecule catabolic process	132	1.83797	1.4e-09
GO:0051179	localization	495	1.27972	2.215e-09
GO:0006996	organelle organization	336	1.3913	2.609e-09
GO:0044265	cellular macromolecule catabolic process	118	1.88557	3.908e-09
GO:0033043	regulation of organelle organization	154	1.71081	5.016e-09
GO:0044248	cellular catabolic process	193	1.57971	1.214e-08
GO:0031396	regulation of protein ubiquitination	43	3.00529	2.052e-08
GO:0018209	peptidyl-serine modification	42	3.02347	2.742e-08
GO:0043161	proteasome-mediated ubiquitin-dependent protein catabolic process	56	2.5434	2.749e-08
GO:0051049	regulation of transport	192	1.5653	2.792e-08
GO:0010638	positive regulation of organelle organization	88	2.04351	2.835e-08
GO:0098655	cation transmembrane transport	88	2.04022	3.022e-08
GO:0016567	protein ubiquitination	97	1.92363	8.573e-08
GO:0018105	peptidyl-serine phosphorylation	38	3.09098	9.803e-08
GO:0098656	anion transmembrane transport	51	2.56738	1.211e-07
GO:0015711	organic anion transport	70	2.18616	1.244e-07
GO:0009987	cellular process	1106	1.05812	1.244e-07
GO:0045116	protein neddylation	10	11.075	1.762e-07
GO:0006807	nitrogen compound metabolic process	573	1.21142	1.773e-07
GO:0051128	regulation of cellular component organization	239	1.44458	2.011e-07
GO:1902476	chloride transmembrane transport	26	3.89931	2.999e-07
GO:0010498	proteasomal protein catabolic process	56	2.37135	3.258e-07
GO:0030001	metal ion transport	86	1.94989	3.976e-07
GO:0060341	regulation of cellular localization	120	1.72769	4.45e-07
GO:1903320	regulation of protein modification by small protein conjugation or removal	44	2.67295	4.45e-07
GO:0098662	inorganic cation transmembrane transport	77	1.98319	1.326e-06
GO:0006821	chloride transport	26	3.63431	1.392e-06
GO:0015698	inorganic anion transport	33	3.04562	1.649e-06
GO:0016043	cellular component organization	469	1.23129	3.182e-06
GO:0015672	monovalent inorganic cation transport	61	2.13166	3.536e-06
GO:0007049	cell cycle	144	1.5778	3.876e-06
GO:0097435	supramolecular fiber organization	68	2.02697	4.049e-06
GO:0043170	macromolecule metabolic process	511	1.20886	5.454e-06
GO:0030036	actin cytoskeleton organization	71	1.9734	5.773e-06
GO:0031398	positive regulation of protein ubiquitination	27	3.23943	8.905e-06
GO:0048013	ephrin receptor signaling pathway	22	3.68307	1.389e-05
GO:0070936	protein K48-linked ubiquitination	17	4.53253	1.597e-05
GO:0018193	peptidyl-amino acid modification	102	1.69382	1.794e-05
GO:0015701	bicarbonate transport	15	5.02237	1.955e-05
GO:0032386	regulation of intracellular transport	53	2.14344	2.265e-05
GO:0034762	regulation of transmembrane transport	73	1.88354	2.272e-05
GO:0051130	positive regulation of cellular component organization	130	1.56756	2.61e-05
GO:0042592	homeostatic process	169	1.46753	2.683e-05
GO:0030029	actin filament-based process	76	1.84521	2.794e-05
GO:0016569	covalent chromatin modification	54	2.10125	3.133e-05
GO:0032879	regulation of localization	254	1.34249	3.271e-05
GO:0032268	regulation of cellular protein metabolic process	246	1.34873	3.675e-05
GO:0032880	regulation of protein localization	106	1.64454	3.847e-05
GO:0061024	membrane organization	95	1.69908	3.847e-05
GO:0001505	regulation of neurotransmitter levels	39	2.40987	4.678e-05
GO:0072511	divalent inorganic cation transport	45	2.24182	4.934e-05
GO:1903322	positive regulation of protein modification by small protein conjugation or removal	28	2.87949	5.662e-05
GO:0070838	divalent metal ion transport	44	2.24641	6.16e-05
GO:0033554	cellular response to stress	169	1.44573	6.313e-05
GO:0050804	modulation of chemical synaptic transmission	61	1.94733	6.864e-05
GO:0099177	regulation of trans-synaptic signaling	61	1.94302	7.332e-05
GO:1901970	positive regulation of mitotic sister chromatid separation	8	8.85997	8.401e-05
GO:0045842	positive regulation of mitotic metaphase/anaphase transition	8	8.85997	8.401e-05
GO:0016570	histone modification	52	2.04554	0.0001054
GO:0051726	regulation of cell cycle	125	1.53688	0.0001097
GO:0097006	regulation of plasma lipoprotein particle levels	19	3.59936	0.0001185
GO:0062033	positive regulation of mitotic sister chromatid segregation	10	6.5443	0.0001213
GO:0000338	protein deneddylation	7	10.0782	0.0001213
GO:0098771	inorganic ion homeostasis	84	1.71301	0.0001213
GO:0055080	cation homeostasis	83	1.71694	0.0001274
GO:0016458	gene silencing	28	2.74237	0.0001383
GO:1903827	regulation of cellular protein localization	70	1.80938	0.000141
GO:0048878	chemical homeostasis	119	1.5463	0.000141
GO:0071840	cellular component organization or biogenesis	470	1.1926	0.0001424
GO:0033044	regulation of chromosome organization	50	2.04509	0.0001556
GO:1902101	positive regulation of metaphase/anaphase transition of cell cycle	8	8.22712	0.0001615
GO:1901987	regulation of cell cycle phase transition	59	1.91318	0.0001615
GO:0050801	ion homeostasis	90	1.66125	0.0001681
GO:0000715	nucleotide-excision repair, DNA damage recognition	10	6.25976	0.0001799
GO:1903749	positive regulation of establishment of protein localization to mitochondrion	16	3.97171	0.0001872
GO:0031401	positive regulation of protein modification process	128	1.50194	0.0002313
GO:0030865	cortical cytoskeleton organization	16	3.9044	0.0002362
GO:0006796	phosphate-containing compound metabolic process	197	1.36689	0.000248
GO:0006793	phosphorus metabolic process	199	1.36303	0.000261
GO:0010564	regulation of cell cycle process	86	1.66199	0.00027
GO:0034383	low-density lipoprotein particle clearance	10	5.99894	0.0002718
GO:1905820	positive regulation of chromosome separation	8	7.67864	0.0002936
GO:0051641	cellular localization	264	1.29283	0.0002936
GO:0006814	sodium ion transport	30	2.52587	0.0002936
GO:0034765	regulation of ion transmembrane transport	61	1.84894	0.0002982
GO:0007010	cytoskeleton organization	119	1.51754	0.0003071
GO:0051246	regulation of protein metabolic process	250	1.30365	0.0003079
GO:0051983	regulation of chromosome segregation	22	3.01661	0.0003224
GO:0051276	chromosome organization	114	1.52965	0.0003401
GO:0007015	actin filament organization	39	2.19336	0.0003625
GO:1903829	positive regulation of cellular protein localization	47	2.01994	0.0003841
GO:0098657	import into cell	30	2.46814	0.000446
GO:0043269	regulation of ion transport	80	1.67169	0.000446
GO:0032270	positive regulation of cellular protein metabolic process	157	1.41187	0.0004866
GO:0070534	protein K63-linked ubiquitination	13	4.35272	0.0005055
GO:0032388	positive regulation of intracellular transport	35	2.26987	0.0005055
GO:1901615	organic hydroxy compound metabolic process	59	1.83071	0.0005428
GO:0051050	positive regulation of transport	99	1.56288	0.0006017
GO:0002433	immune response-regulating cell surface receptor signaling pathway involved in phagocytosis	17	3.44728	0.0006017
GO:0038096	Fc-gamma receptor signaling pathway involved in phagocytosis	17	3.44728	0.0006017
GO:0018107	peptidyl-threonine phosphorylation	17	3.44728	0.0006017
GO:1905818	regulation of chromosome separation	16	3.59936	0.000618
GO:0006873	cellular ion homeostasis	75	1.68457	0.0006341
GO:0031399	regulation of protein modification process	176	1.37193	0.0006402
GO:0050878	regulation of body fluid levels	63	1.77156	0.0007215
GO:0051247	positive regulation of protein metabolic process	162	1.38998	0.0007566
GO:0006468	protein phosphorylation	99	1.55098	0.0007819
GO:0018210	peptidyl-threonine modification	18	3.23943	0.0007822
GO:0031098	stress-activated protein kinase signaling cascade	23	2.75951	0.0008034
GO:0035556	intracellular signal transduction	158	1.39473	0.0008034
GO:0006325	chromatin organization	82	1.6284	0.0008077
GO:1901990	regulation of mitotic cell cycle phase transition	53	1.86569	0.0008589
GO:0090316	positive regulation of intracellular protein transport	30	2.37321	0.0008627
GO:2001252	positive regulation of chromosome organization	30	2.37321	0.0008627
GO:0006897	endocytosis	55	1.83726	0.0009003
GO:0007091	metaphase/anaphase transition of mitotic cell cycle	5	11.9979	0.0009316
GO:0044784	metaphase/anaphase transition of cell cycle	5	11.9979	0.0009316
GO:0010265	SCF complex assembly	5	11.9979	0.0009316
GO:0070588	calcium ion transmembrane transport	30	2.36024	0.0009333
GO:0002431	Fc receptor mediated stimulatory signaling pathway	17	3.30752	0.0009531
GO:0038094	Fc-gamma receptor signaling pathway	17	3.30752	0.0009531
GO:0061136	regulation of proteasomal protein catabolic process	31	2.31255	0.0009999
GO:0001504	neurotransmitter uptake	10	5.14195	0.001033
GO:0032434	regulation of proteasomal ubiquitin-dependent protein catabolic process	24	2.6377	0.001042
GO:0034381	plasma lipoprotein particle clearance	12	4.31924	0.001056
GO:0043068	positive regulation of programmed cell death	74	1.65437	0.001187
GO:1903779	regulation of cardiac conduction	16	3.38764	0.001208
GO:2000058	regulation of ubiquitin-dependent protein catabolic process	27	2.44485	0.001263
GO:1903050	regulation of proteolysis involved in cellular protein catabolic process	34	2.17562	0.001399
GO:0033157	regulation of intracellular protein transport	38	2.07236	0.001406
GO:0007596	blood coagulation	42	1.98912	0.001409
GO:0051443	positive regulation of ubiquitin-protein transferase activity	11	4.52492	0.001439
GO:0043065	positive regulation of apoptotic process	73	1.64736	0.001505
GO:0019725	cellular homeostasis	94	1.53966	0.001511
GO:0016310	phosphorylation	124	1.44324	0.001547
GO:0030003	cellular cation homeostasis	72	1.65066	0.00158
GO:0050817	coagulation	42	1.97612	0.001596
GO:0022402	cell cycle process	102	1.5062	0.001611
GO:0032802	low-density lipoprotein particle receptor catabolic process	6	8.63847	0.001649
GO:0043687	post-translational protein modification	47	1.89017	0.001654
GO:0098810	neurotransmitter reuptake	8	6.06209	0.001787
GO:1903047	mitotic cell cycle process	71	1.64874	0.001814
GO:0044772	mitotic cell cycle phase transition	39	2.01979	0.001844
GO:0007599	hemostasis	42	1.95694	0.001944
GO:0000278	mitotic cell cycle	78	1.602	0.001954
GO:0051301	cell division	59	1.73712	0.001967
GO:0090170	regulation of Golgi inheritance	4	14.3975	0.002
GO:0010243	response to organonitrogen compound	102	1.49394	0.002132
GO:0031329	regulation of cellular catabolic process	92	1.52952	0.002207
GO:0071276	cellular response to cadmium ion	11	4.28033	0.00234
GO:0014074	response to purine-containing compound	25	2.432	0.002501
GO:0035333	Notch receptor processing, ligand-dependent	5	10.2839	0.002501
GO:0034205	amyloid-beta formation	5	10.2839	0.002501
GO:0051338	regulation of transferase activity	103	1.48294	0.002547
GO:0051403	stress-activated MAPK cascade	20	2.74237	0.002593
GO:1903747	regulation of establishment of protein localization to mitochondrion	16	3.15561	0.002644
GO:0015748	organophosphate ester transport	23	2.5278	0.002661
GO:0071702	organic substance transport	195	1.30703	0.002834
GO:0032799	low-density lipoprotein receptor particle metabolic process	6	7.85316	0.003063
GO:0031145	anaphase-promoting complex-dependent catabolic process	17	2.98484	0.003159
GO:0033045	regulation of sister chromatid segregation	17	2.98484	0.003159
GO:0044770	cell cycle phase transition	39	1.96329	0.003181
GO:0055082	cellular chemical homeostasis	80	1.56494	0.003181
GO:0023051	regulation of signaling	301	1.22212	0.003215
GO:0071900	regulation of protein serine/threonine kinase activity	60	1.6905	0.003398
GO:0006816	calcium ion transport	34	2.06546	0.003421
GO:0008643	carbohydrate transport	16	3.07146	0.003555
GO:0055065	metal ion homeostasis	69	1.62059	0.003573
GO:0031047	gene silencing by RNA	17	2.94888	0.003573
GO:0007346	regulation of mitotic cell cycle	70	1.61252	0.003661
GO:0006629	lipid metabolic process	118	1.42167	0.003999
GO:0051984	positive regulation of chromosome segregation	10	4.36287	0.004039
GO:0010942	positive regulation of cell death	76	1.57214	0.00405
GO:0038093	Fc receptor signaling pathway	27	2.26007	0.004146
GO:1903362	regulation of cellular protein catabolic process	36	1.99349	0.004232
GO:0051438	regulation of ubiquitin-protein transferase activity	13	3.46605	0.004632
GO:0006836	neurotransmitter transport	24	2.36671	0.004937
GO:1902275	regulation of chromatin organization	29	2.16335	0.004964
GO:0038063	collagen-activated tyrosine kinase receptor signaling pathway	6	7.19873	0.005226
GO:0010646	regulation of cell communication	296	1.21553	0.005357
GO:0033047	regulation of mitotic sister chromatid segregation	15	3.08517	0.0054
GO:0051938	L-glutamate import	5	8.99841	0.005415
GO:0006975	DNA damage induced protein phosphorylation	5	8.99841	0.005415
GO:0006835	dicarboxylic acid transport	16	2.95332	0.005415
GO:0007264	small GTPase mediated signal transduction	36	1.96329	0.005564
GO:0042136	neurotransmitter biosynthetic process	7	5.92836	0.005704
GO:0003014	renal system process	20	2.57097	0.005767
GO:0032970	regulation of actin filament-based process	48	1.76746	0.005913
GO:0050805	negative regulation of synaptic transmission	14	3.19944	0.005913
GO:0015695	organic cation transport	10	4.11356	0.006459
GO:1901030	positive regulation of mitochondrial outer membrane permeabilization involved in apoptotic signaling pathway	10	4.11356	0.006459
GO:0050690	regulation of defense response to virus by virus	9	4.46818	0.007036
GO:0035249	synaptic transmission, glutamatergic	9	4.46818	0.007036
GO:0042133	neurotransmitter metabolic process	9	4.46818	0.007036
GO:0030162	regulation of proteolysis	77	1.53334	0.007441
GO:1902099	regulation of metaphase/anaphase transition of cell cycle	13	3.28363	0.007694
GO:0051649	establishment of localization in cell	206	1.26964	0.007858
GO:1903522	regulation of blood circulation	38	1.88656	0.007934
GO:0046683	response to organophosphorus	22	2.38153	0.008027
GO:1902531	regulation of intracellular signal transduction	164	1.31469	0.008027
GO:0003091	renal water homeostasis	10	3.99929	0.008027
GO:1901992	positive regulation of mitotic cell cycle phase transition	16	2.84394	0.008027
GO:0031293	membrane protein intracellular domain proteolysis	7	5.59901	0.008115
GO:0015813	L-glutamate transmembrane transport	7	5.59901	0.008115
GO:0034380	high-density lipoprotein particle assembly	6	6.64498	0.008136
GO:0022607	cellular component assembly	208	1.26625	0.008136
GO:0120254	olefinic compound metabolic process	19	2.55656	0.008535
GO:0043647	inositol phosphate metabolic process	13	3.22702	0.008835
GO:0006865	amino acid transport	21	2.39958	0.009804
GO:0051651	maintenance of location in cell	17	2.68963	0.009906
GO:1901698	response to nitrogen compound	105	1.41681	0.01001
GO:0070201	regulation of establishment of protein localization	69	1.55466	0.01041
GO:0010965	regulation of mitotic sister chromatid separation	13	3.17232	0.01041
GO:0010822	positive regulation of mitochondrion organization	20	2.44025	0.01082
GO:0044057	regulation of system process	65	1.57548	0.01087
GO:0045931	positive regulation of mitotic cell cycle	24	2.22928	0.01087
GO:0045786	negative regulation of cell cycle	62	1.594	0.01099
GO:0008016	regulation of heart contraction	33	1.9472	0.01105
GO:0042982	amyloid precursor protein metabolic process	7	5.30433	0.01128
GO:0050435	amyloid-beta metabolic process	7	5.30433	0.01128
GO:0030050	vesicle transport along actin filament	7	5.30433	0.01128
GO:0009894	regulation of catabolic process	101	1.42145	0.01136
GO:1901028	regulation of mitochondrial outer membrane permeabilization involved in apoptotic signaling pathway	11	3.51938	0.01192
GO:0055114	oxidation-reduction process	93	1.4413	0.01259
GO:0045859	regulation of protein kinase activity	81	1.48371	0.01294
GO:0042752	regulation of circadian rhythm	20	2.39958	0.01299
GO:0030048	actin filament-based movement	20	2.39958	0.01299
GO:0031056	regulation of histone modification	23	2.23744	0.01328
GO:0051235	maintenance of location	24	2.18696	0.01392
GO:0051493	regulation of cytoskeleton organization	60	1.59088	0.01393
GO:1903955	positive regulation of protein targeting to mitochondrion	9	4.04928	0.01404
GO:0006915	apoptotic process	90	1.44456	0.0143
GO:0030031	cell projection assembly	52	1.64905	0.0149
GO:0051348	negative regulation of transferase activity	36	1.8511	0.0149
GO:0051347	positive regulation of transferase activity	72	1.51552	0.0149
GO:0051223	regulation of protein transport	66	1.54761	0.0149
GO:0070932	histone H3 deacetylation	7	5.03911	0.01526
GO:0070633	transepithelial transport	8	4.42999	0.01526
GO:0042044	fluid transport	8	4.42999	0.01526
GO:0034605	cellular response to heat	12	3.19944	0.01526
GO:0009628	response to abiotic stimulus	109	1.38633	0.01538
GO:0042060	wound healing	51	1.65376	0.01538
GO:0035601	protein deacylation	13	3.01882	0.01569
GO:0048511	rhythmic process	35	1.85945	0.01601
GO:0032436	positive regulation of proteasomal ubiquitin-dependent protein catabolic process	16	2.64781	0.01612
GO:0030030	cell projection organization	112	1.37704	0.01612
GO:0006702	androgen biosynthetic process	5	7.19873	0.01665
GO:0007220	Notch receptor processing	5	7.19873	0.01665
GO:0048167	regulation of synaptic plasticity	27	2.04595	0.01665
GO:0061726	mitochondrion disassembly	10	3.59936	0.01714
GO:0000422	autophagy of mitochondrion	10	3.59936	0.01714
GO:0006875	cellular metal ion homeostasis	60	1.57349	0.0172
GO:0015850	organic hydroxy compound transport	22	2.23059	0.01721
GO:0030071	regulation of mitotic metaphase/anaphase transition	12	3.14126	0.01741
GO:0038065	collagen-activated signaling pathway	6	5.75898	0.01741
GO:0051785	positive regulation of nuclear division	14	2.83894	0.01741
GO:0046686	response to cadmium ion	13	2.9709	0.01758
GO:0010821	regulation of mitochondrion organization	27	2.03524	0.01758
GO:0045862	positive regulation of proteolysis	43	1.72449	0.01763
GO:0071596	ubiquitin-dependent protein catabolic process via the N-end rule pathway	3	14.3975	0.01763
GO:0072709	cellular response to sorbitol	3	14.3975	0.01763
GO:0071288	cellular response to mercury ion	3	14.3975	0.01763
GO:2000466	negative regulation of glycogen (starch) synthase activity	3	14.3975	0.01763
GO:0007169	transmembrane receptor protein tyrosine kinase signaling pathway	57	1.59042	0.01765
GO:1901989	positive regulation of cell cycle phase transition	17	2.52327	0.01794
GO:0032956	regulation of actin cytoskeleton organization	42	1.73265	0.01821
GO:0006706	steroid catabolic process	8	4.26591	0.01849
GO:0032801	receptor catabolic process	8	4.26591	0.01849
GO:0042692	muscle cell differentiation	32	1.89596	0.01858
GO:0090087	regulation of peptide transport	68	1.51787	0.01863
GO:0006469	negative regulation of protein kinase activity	31	1.91554	0.01892
GO:0099515	actin filament-based transport	7	4.79915	0.01907
GO:1903008	organelle disassembly	14	2.79951	0.01907
GO:0046902	regulation of mitochondrial membrane permeability	14	2.79951	0.01907
GO:0030100	regulation of endocytosis	28	1.98586	0.01958
GO:0071901	negative regulation of protein serine/threonine kinase activity	21	2.2396	0.02043
GO:0010038	response to metal ion	43	1.70548	0.02107
GO:0071417	cellular response to organonitrogen compound	63	1.53736	0.0211
GO:0042445	hormone metabolic process	27	2.00377	0.0211
GO:0016311	dephosphorylation	38	1.77056	0.02139
GO:0019751	polyol metabolic process	19	2.33805	0.02151
GO:0070509	calcium ion import	11	3.23208	0.02155
GO:0034764	positive regulation of transmembrane transport	28	1.96648	0.02237
GO:0045840	positive regulation of mitotic nuclear division	12	3.03104	0.02237
GO:0098739	import across plasma membrane	20	2.26732	0.02294
GO:1903358	regulation of Golgi organization	6	5.39905	0.02371
GO:0070933	histone H4 deacetylation	5	6.5443	0.02529
GO:0019532	oxalate transport	5	6.5443	0.02529
GO:0045787	positive regulation of cell cycle	44	1.67589	0.02543
GO:0098732	macromolecule deacylation	13	2.83586	0.02543
GO:0046824	positive regulation of nucleocytoplasmic transport	13	2.83586	0.02543
GO:0090559	regulation of membrane permeability	15	2.60195	0.02574
GO:1901800	positive regulation of proteasomal protein catabolic process	18	2.35595	0.02642
GO:0006909	phagocytosis	28	1.93812	0.02742
GO:0090257	regulation of muscle system process	30	1.88613	0.02811
GO:0042157	lipoprotein metabolic process	19	2.2796	0.02832
GO:0035725	sodium ion transmembrane transport	19	2.2796	0.02832
GO:0007005	mitochondrion organization	50	1.60686	0.02845
GO:0072583	clathrin-dependent endocytosis	8	3.97171	0.02864
GO:0015800	acidic amino acid transport	11	3.10533	0.0293
GO:2000060	positive regulation of ubiquitin-dependent protein catabolic process	17	2.39958	0.0293
GO:1901700	response to oxygen-containing compound	141	1.29881	0.02932
GO:0065009	regulation of molecular function	250	1.20139	0.0305
GO:0031397	negative regulation of protein ubiquitination	14	2.65216	0.03076
GO:0048871	multicellular organismal homeostasis	41	1.69139	0.03076
GO:0033673	negative regulation of kinase activity	32	1.82825	0.03097
GO:0032488	Cdc42 protein signal transduction	4	8.22712	0.03097
GO:0086036	regulation of cardiac muscle cell membrane potential	4	8.22712	0.03097
GO:0035280	miRNA loading onto RISC involved in gene silencing by miRNA	4	8.22712	0.03097
GO:0032489	regulation of Cdc42 protein signal transduction	4	8.22712	0.03097
GO:0098712	L-glutamate import across plasma membrane	4	8.22712	0.03097
GO:0042362	fat-soluble vitamin biosynthetic process	4	8.22712	0.03097
GO:0046822	regulation of nucleocytoplasmic transport	18	2.31388	0.031
GO:0046942	carboxylic acid transport	36	1.75698	0.031
GO:0003012	muscle system process	36	1.75698	0.031
GO:1902905	positive regulation of supramolecular fiber organization	26	1.97018	0.031
GO:0030838	positive regulation of actin filament polymerization	15	2.54073	0.03103
GO:0045453	bone resorption	7	4.38183	0.03112
GO:0006839	mitochondrial transport	29	1.88926	0.03119
GO:1902358	sulfate transmembrane transport	6	5.08146	0.03119
GO:0042176	regulation of protein catabolic process	45	1.64022	0.03185
GO:0015849	organic acid transport	36	1.75104	0.0324
GO:0071320	cellular response to cAMP	11	3.04562	0.03267
GO:0010948	negative regulation of cell cycle process	38	1.72045	0.03268
GO:0006974	cellular response to DNA damage stimulus	77	1.43788	0.03365
GO:0006884	cell volume homeostasis	8	3.83932	0.03395
GO:0018958	phenol-containing compound metabolic process	15	2.51118	0.03424
GO:0031331	positive regulation of cellular catabolic process	44	1.64116	0.0351
GO:0072507	divalent inorganic cation homeostasis	52	1.56953	0.0351
GO:0016192	vesicle-mediated transport	159	1.26825	0.0351
GO:0006937	regulation of muscle contraction	23	2.04408	0.03548
GO:0051098	regulation of binding	42	1.66125	0.03549
GO:0015791	polyol transport	5	5.99894	0.03549
GO:0043562	cellular response to nitrogen levels	5	5.99894	0.03549
GO:0042987	amyloid precursor protein catabolic process	5	5.99894	0.03549
GO:0006995	cellular response to nitrogen starvation	5	5.99894	0.03549
GO:0033182	regulation of histone ubiquitination	5	5.99894	0.03549
GO:0032147	activation of protein kinase activity	38	1.70437	0.03753
GO:0015914	phospholipid transport	15	2.48232	0.03753
GO:0045932	negative regulation of muscle contraction	7	4.19926	0.0389
GO:0050891	multicellular organismal water homeostasis	13	2.67381	0.0393
GO:0032885	regulation of polysaccharide biosynthetic process	9	3.40992	0.0393
GO:0120178	steroid hormone biosynthetic process	9	3.40992	0.0393
GO:1905475	regulation of protein localization to membrane	26	1.92956	0.0393
GO:2000369	regulation of clathrin-dependent endocytosis	6	4.79915	0.04084
GO:0008272	sulfate transport	6	4.79915	0.04084
GO:2000641	regulation of early endosome to late endosome transport	6	4.79915	0.04084
GO:0034199	activation of protein kinase A activity	6	4.79915	0.04084
GO:1901699	cellular response to nitrogen compound	66	1.47095	0.04124
GO:0045860	positive regulation of protein kinase activity	56	1.52412	0.043
GO:2001235	positive regulation of apoptotic signaling pathway	24	1.97451	0.04306
GO:0009416	response to light stimulus	36	1.71625	0.04306
GO:1905477	positive regulation of protein localization to membrane	19	2.17105	0.04449
GO:1904062	regulation of cation transmembrane transport	39	1.67113	0.04514
GO:0003333	amino acid transmembrane transport	14	2.51956	0.04534
GO:0051783	regulation of nuclear division	25	1.93514	0.04534
GO:0055074	calcium ion homeostasis	48	1.5778	0.04556
GO:0006730	one-carbon metabolic process	9	3.32249	0.04623
GO:0006513	protein monoubiquitination	12	2.74237	0.04648
GO:0043549	regulation of kinase activity	86	1.38654	0.04716
GO:0023014	signal transduction by protein phosphorylation	43	1.62066	0.04723
GO:0050790	regulation of catalytic activity	198	1.2219	0.04728
GO:1903052	positive regulation of proteolysis involved in cellular protein catabolic process	19	2.15395	0.04776
GO:0060627	regulation of vesicle-mediated transport	57	1.50856	0.04785
GO:0043090	amino acid import	8	3.59936	0.04864
GO:0007258	JUN phosphorylation	3	10.7981	0.04969
GO:0009314	response to radiation	47	1.57734	0.0498
GO:0033127	regulation of histone phosphorylation	5	5.53748	0.0498
GO:0039694	viral RNA genome replication	5	5.53748	0.0498
GO:0042420	dopamine catabolic process	4	7.19873	0.0498
GO:0060020	Bergmann glial cell differentiation	4	7.19873	0.0498
GO:0098700	neurotransmitter loading into synaptic vesicle	4	7.19873	0.0498
GO:0014070	response to organic cyclic compound	84	1.3885	0.0498

## Sheet: SupTabS10
Supplementary Table S10.
Gene Ontology (GO) Cellular Components enriched in the UC genes with 0.5-0.75 fraction of MC proteins
in one-step interactome neighborhood of their encoded proteins.
N_sample -- the observed number of genes belonging to a GO category in the gene sample;
Ratio -- the ratio of observed to expected numbers of genes belonging to a GO category in the gene sample;
q-value -- false discovery rate (can be considered as p-value corrected for multiple comparisons).
GO_ID	GO_name	N_sample	Ratio	q-value
GO:0005737	cytoplasm	958	1.24473	6.333e-31
GO:0005829	cytosol	488	1.40096	3.035e-16
GO:0000151	ubiquitin ligase complex	63	3.28082	1.527e-14
GO:0005622	intracellular	1069	1.10843	4.26e-14
GO:0031982	vesicle	374	1.43012	1.362e-12
GO:0043227	membrane-bounded organelle	950	1.13357	1.447e-11
GO:0012505	endomembrane system	418	1.36797	1.447e-11
GO:0098644	complex of collagen trimers	15	10.6385	2.143e-11
GO:0042995	cell projection	242	1.55761	5.474e-11
GO:0043226	organelle	1012	1.10983	5.474e-11
GO:0031090	organelle membrane	338	1.42087	6.983e-11
GO:0031410	cytoplasmic vesicle	248	1.53647	8.943e-11
GO:0097708	intracellular vesicle	248	1.53392	9.918e-11
GO:1990234	transferase complex	105	2.04426	1.705e-10
GO:0043229	intracellular organelle	950	1.12313	2.308e-10
GO:0098805	whole membrane	189	1.64136	2.544e-10
GO:0120025	plasma membrane bounded cell projection	230	1.54724	2.805e-10
GO:0098588	bounding membrane of organelle	218	1.54026	1.802e-09
GO:0098590	plasma membrane region	142	1.71388	9.176e-09
GO:0005581	collagen trimer	25	4.27985	2.799e-08
GO:1903561	extracellular vesicle	210	1.47603	1.764e-07
GO:0043230	extracellular organelle	210	1.47464	1.825e-07
GO:0070062	extracellular exosome	208	1.47731	1.825e-07
GO:0005680	anaphase-promoting complex	12	8.12393	2.263e-07
GO:1902494	catalytic complex	147	1.60867	2.692e-07
GO:0032991	protein-containing complex	433	1.2586	3.968e-07
GO:0043231	intracellular membrane-bounded organelle	819	1.12778	4.673e-07
GO:0031461	cullin-RING ubiquitin ligase complex	33	3.05278	4.722e-07
GO:0005768	endosome	110	1.68552	2.377e-06
GO:0098645	collagen network	7	13.0321	2.916e-06
GO:0098642	network-forming collagen trimer	7	13.0321	2.916e-06
GO:0000152	nuclear ubiquitin ligase complex	15	5.19553	3.66e-06
GO:0015629	actin cytoskeleton	66	1.95426	7.28e-06
GO:0098643	banded collagen fibril	8	9.92924	8.877e-06
GO:0005583	fibrillar collagen trimer	8	9.92924	8.877e-06
GO:0010008	endosome membrane	65	1.94789	9.392e-06
GO:0036019	endolysosome	10	7.44693	9.545e-06
GO:0098651	basement membrane collagen trimer	7	11.5841	1.008e-05
GO:0030054	cell junction	196	1.39608	2.423e-05
GO:0005587	collagen type IV trimer	6	12.7662	2.927e-05
GO:0005856	cytoskeleton	208	1.37441	2.927e-05
GO:0045202	synapse	137	1.50587	2.927e-05
GO:0005788	endoplasmic reticulum lumen	45	2.17605	3.079e-05
GO:0030055	cell-substrate junction	56	1.97176	3.711e-05
GO:0005925	focal adhesion	55	1.97389	4.391e-05
GO:0012506	vesicle membrane	90	1.66722	4.486e-05
GO:0030118	clathrin coat	14	4.53292	4.644e-05
GO:0098978	glutamatergic synapse	49	2.0216	8.028e-05
GO:0016459	myosin complex	15	3.98943	0.000112
GO:0048471	perinuclear region of cytoplasm	81	1.67789	0.0001132
GO:0030132	clathrin coat of coated pit	8	7.44693	0.0001242
GO:0030659	cytoplasmic vesicle membrane	86	1.63794	0.0001415
GO:0098793	presynapse	63	1.79067	0.0001764
GO:0005903	brush border	21	2.97877	0.0002003
GO:0005783	endoplasmic reticulum	138	1.44235	0.0002091
GO:0031371	ubiquitin conjugating enzyme complex	6	9.92924	0.0002218
GO:0005952	cAMP-dependent protein kinase complex	6	9.92924	0.0002218
GO:0070765	gamma-secretase complex	5	12.4116	0.0002623
GO:0034702	ion channel complex	41	2.04916	0.0003167
GO:0043005	neuron projection	132	1.44134	0.0003228
GO:0005813	centrosome	67	1.71164	0.0003498
GO:0030125	clathrin vesicle coat	10	5.13582	0.0003498
GO:0008180	COP9 signalosome	11	4.68093	0.0003498
GO:0005815	microtubule organizing center	84	1.59985	0.0003663
GO:0099503	secretory vesicle	103	1.5114	0.0004425
GO:0044297	cell body	67	1.69134	0.0004804
GO:0048770	pigment granule	20	2.8642	0.0004872
GO:0042470	melanosome	20	2.8642	0.0004872
GO:0099080	supramolecular complex	126	1.43803	0.0005063
GO:0030131	clathrin adaptor complex	9	5.36179	0.0005826
GO:1904813	ficolin-1-rich granule lumen	22	2.64246	0.0006571
GO:0101002	ficolin-1-rich granule	22	2.64246	0.0006571
GO:0099081	supramolecular polymer	100	1.50291	0.0006571
GO:0016460	myosin II complex	8	5.95755	0.0006571
GO:0030122	AP-2 adaptor complex	6	8.12393	0.0008242
GO:0001917	photoreceptor inner segment	14	3.47523	0.0008567
GO:0016020	membrane	682	1.10927	0.0008762
GO:0030665	clathrin-coated vesicle membrane	21	2.6506	0.0008967
GO:0017053	transcription repressor complex	16	3.13555	0.0009066
GO:0005773	vacuole	83	1.55105	0.001012
GO:0000118	histone deacetylase complex	16	3.09483	0.001047
GO:0098862	cluster of actin-based cell projections	25	2.37163	0.001138
GO:1902495	transmembrane transporter complex	41	1.90233	0.00131
GO:0030128	clathrin coat of endocytic vesicle	6	7.44693	0.001388
GO:0005905	clathrin-coated pit	15	3.14659	0.001404
GO:0005615	extracellular space	264	1.23492	0.00174
GO:0005774	vacuolar membrane	50	1.75222	0.001746
GO:0005929	cilium	70	1.58928	0.001746
GO:1990351	transporter complex	41	1.85607	0.002109
GO:0036021	endolysosome lumen	4	11.9151	0.002109
GO:0070603	SWI/SNF superfamily-type complex	15	3.01903	0.002163
GO:0005765	lysosomal membrane	45	1.79204	0.002173
GO:0098852	lytic vacuole membrane	45	1.79204	0.002173
GO:0001741	XY body	6	6.87409	0.002173
GO:0000803	sex chromosome	9	4.46816	0.002215
GO:0031975	envelope	114	1.40555	0.002382
GO:0031967	organelle envelope	114	1.40555	0.002382
GO:0030139	endocytic vesicle	39	1.86772	0.002479
GO:0031095	platelet dense tubular network membrane	5	8.27437	0.002718
GO:0036020	endolysosome membrane	6	6.38308	0.003371
GO:0036477	somatodendritic compartment	85	1.47895	0.003373
GO:1904949	ATPase complex	15	2.8642	0.00359
GO:0045177	apical part of cell	49	1.69721	0.0038
GO:0005769	early endosome	44	1.75222	0.003879
GO:0030136	clathrin-coated vesicle	27	2.0836	0.004306
GO:0042175	nuclear outer membrane-endoplasmic reticulum membrane network	105	1.40005	0.00471
GO:0008021	synaptic vesicle	28	2.03428	0.0049
GO:0005859	muscle myosin complex	6	5.95755	0.004907
GO:0005789	endoplasmic reticulum membrane	103	1.40098	0.005121
GO:0030016	myofibril	30	1.96835	0.005241
GO:0043292	contractile fiber	31	1.93996	0.005299
GO:0008282	inward rectifying potassium channel	3	14.8939	0.005299
GO:0005594	collagen type IX trimer	3	14.8939	0.005299
GO:0043025	neuronal cell body	56	1.60395	0.005431
GO:0034707	chloride channel complex	11	3.34352	0.005598
GO:0000123	histone acetyltransferase complex	15	2.72449	0.005598
GO:1902493	acetyltransferase complex	16	2.59024	0.006413
GO:0031248	protein acetyltransferase complex	16	2.59024	0.006413
GO:0097546	ciliary base	9	3.82985	0.006425
GO:0030141	secretory granule	83	1.44923	0.006425
GO:0045121	membrane raft	39	1.76553	0.006425
GO:0031526	brush border membrane	12	3.08149	0.006434
GO:0034703	cation channel complex	29	1.9544	0.006612
GO:0098857	membrane microdomain	39	1.76018	0.006662
GO:0005885	Arp2/3 protein complex	5	6.76994	0.006989
GO:0031094	platelet dense tubular network	5	6.76994	0.006989
GO:0099512	supramolecular fiber	93	1.40908	0.007156
GO:0031253	cell projection membrane	40	1.73184	0.007611
GO:0005635	nuclear envelope	51	1.61271	0.007705
GO:0042025	host cell nucleus	4	8.51078	0.009152
GO:0000323	lytic vacuole	70	1.48092	0.009152
GO:0005764	lysosome	70	1.48092	0.009152
GO:0035861	site of double-strand break	12	2.92994	0.00957
GO:0015630	microtubule cytoskeleton	113	1.34533	0.00981
GO:0070161	anchoring junction	80	1.43383	0.01
GO:0030017	sarcomere	27	1.94268	0.01022
GO:0060198	clathrin-sculpted vesicle	5	6.20578	0.01041
GO:0019005	SCF ubiquitin ligase complex	12	2.88268	0.01075
GO:0044309	neuron spine	24	2.01951	0.01115
GO:0098589	membrane region	39	1.69347	0.01253
GO:0070382	exocytic vesicle	28	1.87008	0.01446
GO:0055038	recycling endosome membrane	14	2.54285	0.01449
GO:0090734	site of DNA damage	14	2.54285	0.01449
GO:0033646	host intracellular part	5	5.72841	0.015
GO:0016580	Sin3 complex	5	5.72841	0.015
GO:0043656	host intracellular region	5	5.72841	0.015
GO:0032983	kainate selective glutamate receptor complex	3	11.1704	0.01538
GO:0016514	SWI/SNF complex	6	4.70333	0.01538
GO:0099056	integral component of presynaptic membrane	13	2.61649	0.01581
GO:0005739	mitochondrion	138	1.28139	0.01671
GO:0030119	AP-type membrane coat adaptor complex	9	3.26938	0.01737
GO:0016592	mediator complex	9	3.26938	0.01737
GO:0043197	dendritic spine	23	1.95748	0.0197
GO:0032432	actin filament bundle	13	2.54763	0.01971
GO:0033643	host cell part	5	5.31924	0.02077
GO:0098797	plasma membrane protein complex	57	1.48939	0.02109
GO:0005794	Golgi apparatus	136	1.27474	0.0211
GO:0097517	contractile actin filament bundle	12	2.62833	0.0217
GO:0001725	stress fiber	12	2.62833	0.0217
GO:0034705	potassium channel complex	15	2.32717	0.02211
GO:0033647	host intracellular organelle	4	6.6195	0.02358
GO:0033648	host intracellular membrane-bounded organelle	4	6.6195	0.02358
GO:0070578	RISC-loading complex	4	6.6195	0.02358
GO:0042641	actomyosin	13	2.48231	0.0236
GO:0016581	NuRD complex	5	4.96462	0.0275
GO:0090545	CHD-type complex	5	4.96462	0.0275
GO:0016528	sarcoplasm	13	2.42025	0.02926
GO:0030424	axon	62	1.43611	0.02952
GO:0005938	cell cortex	34	1.6603	0.02952
GO:0016529	sarcoplasmic reticulum	12	2.51727	0.02952
GO:0030662	coated vesicle membrane	23	1.88219	0.02952
GO:0032982	myosin filament	6	4.06196	0.0306
GO:0070695	FHF complex	3	8.93632	0.03105
GO:0044094	host cell nuclear part	3	8.93632	0.03105
GO:0032154	cleavage furrow	10	2.75812	0.03229
GO:0030666	endocytic vesicle membrane	21	1.91884	0.0342
GO:0098858	actin-based cell projection	26	1.77633	0.03506
GO:0030014	CCR4-NOT complex	5	4.65433	0.03506
GO:0070822	Sin3-type complex	5	4.65433	0.03506
GO:0098889	intrinsic component of presynaptic membrane	13	2.33277	0.03784
GO:0098794	postsynapse	61	1.41957	0.03883
GO:0044853	plasma membrane raft	16	2.10887	0.03886
GO:0099568	cytoplasmic region	29	1.70048	0.03886
GO:0005886	plasma membrane	402	1.11683	0.03907
GO:0030120	vesicle coat	10	2.65962	0.04025
GO:0016324	apical plasma membrane	38	1.57213	0.0406
GO:0030117	membrane coat	14	2.21824	0.04137
GO:0048475	coated membrane	14	2.21824	0.04137
GO:0042383	sarcolemma	18	1.98585	0.04227
GO:0032838	plasma membrane bounded cell projection cytoplasm	25	1.76468	0.0424
GO:0030027	lamellipodium	24	1.78726	0.0425
GO:0030175	filopodium	15	2.12769	0.04442
GO:0071944	cell periphery	409	1.11242	0.04442
GO:0016323	basolateral plasma membrane	28	1.69524	0.04442
GO:0035370	UBC13-UEV1A complex	2	14.8939	0.04467
GO:0005584	collagen type I trimer	2	14.8939	0.04467
GO:0005592	collagen type XI trimer	2	14.8939	0.04467
GO:0031372	UBC13-MMS2 complex	2	14.8939	0.04467
GO:0033017	sarcoplasmic reticulum membrane	8	2.97877	0.04467
GO:0030669	clathrin-coated endocytic vesicle membrane	8	2.97877	0.04467
GO:0031594	neuromuscular junction	12	2.35166	0.04467
GO:0035253	ciliary rootlet	4	5.41595	0.0447
GO:0043202	lysosomal lumen	14	2.17202	0.04646
GO:0045334	clathrin-coated endocytic vesicle	10	2.56791	0.04738
GO:0062023	collagen-containing extracellular matrix	43	1.50337	0.04765
GO:0005884	actin filament	16	2.03677	0.04865
GO:0005593	FACIT collagen trimer	3	7.44693	0.04865
GO:0046581	intercellular canaliculus	3	7.44693	0.04865
GO:0031466	Cul5-RING ubiquitin ligase complex	3	7.44693	0.04865
GO:0071438	invadopodium membrane	3	7.44693	0.04865
GO:0030015	CCR4-NOT core complex	3	7.44693	0.04865
GO:0097447	dendritic tree	58	1.40691	0.04957

[truncated: 6 more sheets: SupTabS11, SupTabS12, SupTabS13, SupTabS14, SupTabS15, SupTabS16]
