# Supplementary material for: Cellular Biogenetic Law and Its Distortion by Protein Interactions: A Possible Unified Framework for Cancer Biology and Regenerative Medicine
Source: Int J Mol Sci. 2022 Sep 29;23(19):11486. doi: 10.3390/ijms231911486 (PMC9570048; doi:10.3390/ijms231911486)
Supplement: Supplementary file 1 [file ijms-23-11486-s001.zip › SupTab_S17-S32.xls]

## Sheet: SupTab17
Supplementary Table 17.
Gene Ontology (GO) Biological Processes enriched in the MC genes with 0-0.25 fraction of UC proteins
in one-step interactome neighborhood of their encoded proteins.
N_sample -- the observed number of genes belonging to a GO category in the gene sample;
Ratio -- the ratio of observed to expected numbers of genes belonging to a GO category in the gene sample;
q-value -- false discovery rate (can be considered as p-value corrected for multiple comparisons).
GO_ID	GO_name	N_sample	Ratio	q-value
GO:0048731	system development	1184	2.01535	7.588e-181
GO:0007275	multicellular organism development	1276	1.91336	1.934e-179
GO:0009653	anatomical structure morphogenesis	759	2.65332	5.512e-174
GO:0048856	anatomical structure development	1323	1.84485	1.474e-173
GO:0032502	developmental process	1367	1.75863	7.972e-161
GO:0032501	multicellular organismal process	1484	1.60713	3.564e-141
GO:0023052	signaling	1224	1.79089	6.302e-141
GO:0048513	animal organ development	898	2.11636	1.246e-137
GO:0007154	cell communication	1229	1.7687	6.183e-137
GO:0051239	regulation of multicellular organismal process	893	2.10919	1.193e-135
GO:0007166	cell surface receptor signaling pathway	723	2.387	6.092e-135
GO:0007399	nervous system development	729	2.31462	4.14e-128
GO:0030154	cell differentiation	968	1.96569	7.002e-128
GO:0007165	signal transduction	1139	1.79348	1.213e-126
GO:0048869	cellular developmental process	971	1.94302	9.432e-125
GO:0022008	neurogenesis	558	2.54814	1.534e-112
GO:2000026	regulation of multicellular organismal development	645	2.32705	1.079e-111
GO:0009887	animal organ morphogenesis	397	3.12626	5.932e-109
GO:0048518	positive regulation of biological process	1281	1.60555	1.041e-107
GO:0050793	regulation of developmental process	740	2.1154	2.279e-107
GO:0048699	generation of neurons	525	2.55521	1.537e-105
GO:0030182	neuron differentiation	405	2.98953	9.406e-104
GO:0050794	regulation of cellular process	1889	1.30225	2.304e-103
GO:0048522	positive regulation of cellular process	1187	1.63466	4.736e-101
GO:0050789	regulation of biological process	1934	1.26881	3.783e-96
GO:0051240	positive regulation of multicellular organismal process	540	2.34662	3.001e-92
GO:0040011	locomotion	436	2.61876	1.43e-89
GO:0048468	cell development	510	2.36764	5.754e-88
GO:0009888	tissue development	535	2.30366	7.878e-88
GO:0035295	tube development	341	3.01582	2.644e-87
GO:0051241	negative regulation of multicellular organismal process	412	2.57294	2.141e-81
GO:0051716	cellular response to stimulus	1273	1.4961	3.978e-81
GO:0045595	regulation of cell differentiation	545	2.19864	4.2e-81
GO:0065007	biological regulation	1968	1.22183	2.483e-79
GO:0010646	regulation of cell communication	827	1.77948	1.462e-78
GO:0042330	taxis	251	3.48076	1.561e-78
GO:0006935	chemotaxis	250	3.47969	3.537e-78
GO:0042127	regulation of cell population proliferation	493	2.27751	4.562e-78
GO:0050896	response to stimulus	1480	1.39163	1.201e-77
GO:0035239	tube morphogenesis	279	3.2036	1.468e-77
GO:0023051	regulation of signaling	830	1.76579	3.684e-77
GO:0048583	regulation of response to stimulus	915	1.67501	2.271e-74
GO:0051094	positive regulation of developmental process	435	2.37455	5.702e-74
GO:0048646	anatomical structure formation involved in morphogenesis	326	2.78836	5.813e-73
GO:0007411	axon guidance	165	4.5429	6.818e-73
GO:0097485	neuron projection guidance	165	4.52638	1.461e-72
GO:0000902	cell morphogenesis	284	3.01758	6.589e-72
GO:0016477	cell migration	328	2.74935	1.11e-71
GO:0000904	cell morphogenesis involved in differentiation	244	3.31066	7.857e-71
GO:0048598	embryonic morphogenesis	247	3.26905	2.189e-70
GO:0009893	positive regulation of metabolic process	847	1.69399	1.779e-69
GO:0031325	positive regulation of cellular metabolic process	773	1.75753	2.85e-69
GO:0007155	cell adhesion	331	2.66779	1.316e-68
GO:0010604	positive regulation of macromolecule metabolic process	797	1.72873	1.894e-68
GO:0022610	biological adhesion	332	2.65881	2.004e-68
GO:0007389	pattern specification process	208	3.60723	5.007e-68
GO:0009790	embryo development	345	2.58972	5.848e-68
GO:0051093	negative regulation of developmental process	337	2.61286	2.318e-67
GO:0010628	positive regulation of gene expression	584	1.96331	4.673e-67
GO:0006928	movement of cell or subcellular component	444	2.23004	2.643e-66
GO:0061564	axon development	202	3.61109	4.144e-66
GO:0045944	positive regulation of transcription by RNA polymerase II	380	2.409	1.221e-65
GO:0007409	axonogenesis	191	3.74259	1.286e-65
GO:0048667	cell morphogenesis involved in neuron differentiation	207	3.50921	4.375e-65
GO:0051173	positive regulation of nitrogen compound metabolic process	732	1.75922	8.264e-65
GO:0048666	neuron development	300	2.73994	8.274e-65
GO:0048584	positive regulation of response to stimulus	578	1.94401	1.455e-64
GO:0045165	cell fate commitment	148	4.48396	3.27e-64
GO:0007417	central nervous system development	337	2.54486	3.775e-64
GO:0045893	positive regulation of transcription, DNA-templated	441	2.19887	8.247e-64
GO:0010647	positive regulation of cell communication	496	2.07187	1.778e-63
GO:0023056	positive regulation of signaling	497	2.0669	2.952e-63
GO:0009966	regulation of signal transduction	720	1.75384	6.979e-63
GO:0008284	positive regulation of cell population proliferation	317	2.60505	9.094e-63
GO:0003002	regionalization	172	3.88491	4.839e-62
GO:0040012	regulation of locomotion	328	2.53527	7.175e-62
GO:0072359	circulatory system development	302	2.63689	6.134e-61
GO:0048812	neuron projection morphogenesis	214	3.26803	1.215e-60
GO:0051960	regulation of nervous system development	317	2.5495	2.809e-60
GO:1903508	positive regulation of nucleic acid-templated transcription	448	2.12693	3.398e-60
GO:1902680	positive regulation of RNA biosynthetic process	448	2.12559	4.128e-60
GO:0048870	cell motility	335	2.46559	5.506e-60
GO:0051674	localization of cell	335	2.46559	5.506e-60
GO:0120039	plasma membrane bounded cell projection morphogenesis	214	3.24178	6.371e-60
GO:0048858	cell projection morphogenesis	215	3.23098	6.544e-60
GO:0007167	enzyme linked receptor protein signaling pathway	267	2.80534	9.919e-60
GO:0071310	cellular response to organic substance	579	1.88518	1.448e-59
GO:0007267	cell-cell signaling	353	2.38408	2.265e-59
GO:0045596	negative regulation of cell differentiation	266	2.77551	2.134e-58
GO:0007187	G protein-coupled receptor signaling pathway, coupled to cyclic nucleotide second messenger	141	4.30647	4.557e-58
GO:0051270	regulation of cellular component movement	330	2.44309	5.649e-58
GO:0048519	negative regulation of biological process	1057	1.48436	6.877e-58
GO:0032990	cell part morphogenesis	217	3.12412	2.058e-57
GO:0060429	epithelium development	347	2.35834	5.455e-57
GO:0007423	sensory organ development	225	3.02027	1.767e-56
GO:0009605	response to external stimulus	573	1.85364	4.294e-56
GO:0031175	neuron projection development	251	2.79695	1.122e-55
GO:0009967	positive regulation of signal transduction	446	2.05912	1.918e-55
GO:0048523	negative regulation of cellular process	974	1.51096	2.975e-55
GO:0048729	tissue morphogenesis	218	3.03429	4.583e-55
GO:2000145	regulation of cell motility	307	2.47171	6.762e-55
GO:0032989	cellular component morphogenesis	234	2.88918	1.092e-54
GO:0001501	skeletal system development	203	3.15758	1.734e-54
GO:0030334	regulation of cell migration	293	2.52615	1.734e-54
GO:0007188	adenylate cyclase-modulating G protein-coupled receptor signaling pathway	127	4.41513	6.391e-54
GO:0022603	regulation of anatomical structure morphogenesis	336	2.3319	9.093e-54
GO:0048568	embryonic organ development	192	3.24036	1.536e-53
GO:0010033	response to organic substance	672	1.70807	5.446e-53
GO:0051254	positive regulation of RNA metabolic process	448	2.01172	1.37e-52
GO:0009891	positive regulation of biosynthetic process	498	1.91776	2.437e-52
GO:0031328	positive regulation of cellular biosynthetic process	492	1.92712	2.656e-52
GO:0007186	G protein-coupled receptor signaling pathway	367	2.18864	1.497e-51
GO:0048514	blood vessel morphogenesis	178	3.28319	1.66e-50
GO:0010557	positive regulation of macromolecule biosynthetic process	469	1.93763	3.184e-50
GO:0060284	regulation of cell development	301	2.38272	6.24e-50
GO:0034330	cell junction organization	199	3.00851	2.151e-49
GO:0032879	regulation of localization	620	1.71705	8.717e-49
GO:0050767	regulation of neurogenesis	272	2.48421	1.016e-48
GO:0001568	blood vessel development	197	2.99629	1.48e-48
GO:0001944	vasculature development	202	2.94185	2.368e-48
GO:0070887	cellular response to chemical stimulus	642	1.6893	3.074e-48
GO:0045937	positive regulation of phosphate metabolic process	337	2.21456	3.125e-48
GO:0010562	positive regulation of phosphorus metabolic process	337	2.21456	3.125e-48
GO:0006357	regulation of transcription by RNA polymerase II	584	1.74482	8.426e-48
GO:0045935	positive regulation of nucleobase-containing compound metabolic process	466	1.90232	2.008e-47
GO:0060485	mesenchyme development	121	4.14918	2.381e-47
GO:0042327	positive regulation of phosphorylation	320	2.24564	4.931e-47
GO:0045597	positive regulation of cell differentiation	302	2.30362	1.063e-46
GO:0070848	response to growth factor	199	2.90377	1.367e-46
GO:0009719	response to endogenous stimulus	381	2.05304	3.616e-46
GO:0042221	response to chemical	861	1.50914	4.403e-46
GO:0002009	morphogenesis of an epithelium	177	3.07668	2.229e-45
GO:0071495	cellular response to endogenous stimulus	325	2.16589	4.518e-44
GO:0048562	embryonic organ morphogenesis	140	3.52052	8.824e-44
GO:0060322	head development	256	2.42925	1.059e-43
GO:0071363	cellular response to growth factor stimulus	187	2.90272	1.209e-43
GO:0040017	positive regulation of locomotion	202	2.75069	4.384e-43
GO:0048585	negative regulation of response to stimulus	414	1.92315	1.014e-42
GO:0045664	regulation of neuron differentiation	225	2.56404	2.171e-42
GO:0042325	regulation of phosphorylation	409	1.92362	3.609e-42
GO:0001934	positive regulation of protein phosphorylation	295	2.22103	4.926e-42
GO:0048762	mesenchymal cell differentiation	94	4.60476	6.528e-42
GO:0051272	positive regulation of cellular component movement	200	2.71366	1.264e-41
GO:0001932	regulation of protein phosphorylation	377	1.97917	1.47e-41
GO:0098609	cell-cell adhesion	189	2.78478	4.313e-41
GO:2000147	positive regulation of cell motility	195	2.72421	7.948e-41
GO:0007420	brain development	241	2.41768	1.311e-40
GO:0030335	positive regulation of cell migration	187	2.73395	2.502e-39
GO:0051480	regulation of cytosolic calcium ion concentration	139	3.2667	7.258e-39
GO:0030900	forebrain development	156	3.01758	1.361e-38
GO:0007204	positive regulation of cytosolic calcium ion concentration	128	3.4364	1.485e-38
GO:0019220	regulation of phosphate metabolic process	434	1.82096	1.517e-38
GO:0051174	regulation of phosphorus metabolic process	434	1.81994	1.749e-38
GO:0001763	morphogenesis of a branching structure	95	4.26593	2.122e-38
GO:0030155	regulation of cell adhesion	228	2.41916	2.374e-38
GO:0061138	morphogenesis of a branching epithelium	92	4.36506	2.666e-38
GO:0007200	phospholipase C-activating G protein-coupled receptor signaling pathway	70	5.4441	2.705e-38
GO:0060562	epithelial tube morphogenesis	134	3.30356	4.237e-38
GO:0001525	angiogenesis	136	3.23653	1.758e-37
GO:0006355	regulation of transcription, DNA-templated	690	1.5256	6.885e-36
GO:0048863	stem cell differentiation	90	4.21712	8.442e-36
GO:0032101	regulation of response to external stimulus	285	2.10581	8.725e-36
GO:0031401	positive regulation of protein modification process	324	1.99205	8.882e-36
GO:0021953	central nervous system neuron differentiation	97	3.97698	9.85e-36
GO:0010648	negative regulation of cell communication	349	1.92319	2.5e-35
GO:0009952	anterior/posterior pattern specification	105	3.71885	2.602e-35
GO:0050768	negative regulation of neurogenesis	125	3.2857	3.454e-35
GO:0023057	negative regulation of signaling	349	1.91898	4.023e-35
GO:0060255	regulation of macromolecule metabolic process	1119	1.32398	9.286e-35
GO:0051961	negative regulation of nervous system development	130	3.15342	2.307e-34
GO:0007507	heart development	178	2.60237	3.79e-34
GO:0090092	regulation of transmembrane receptor protein serine/threonine kinase signaling pathway	111	3.48908	4.191e-34
GO:2001141	regulation of RNA biosynthetic process	694	1.50489	4.284e-34
GO:1903506	regulation of nucleic acid-templated transcription	693	1.50488	4.943e-34
GO:0007189	adenylate cyclase-activating G protein-coupled receptor signaling pathway	79	4.481	5.923e-34
GO:0019932	second-messenger-mediated signaling	136	3.02649	1.061e-33
GO:0051962	positive regulation of nervous system development	182	2.54259	1.925e-33
GO:1902533	positive regulation of intracellular signal transduction	280	2.0628	2.121e-33
GO:0051171	regulation of nitrogen compound metabolic process	1034	1.3419	3.164e-33
GO:0019222	regulation of metabolic process	1186	1.29462	3.817e-33
GO:0043009	chordate embryonic development	202	2.39228	4.994e-33
GO:0001655	urogenital system development	128	3.08507	1.125e-32
GO:0072001	renal system development	119	3.22925	1.347e-32
GO:0010721	negative regulation of cell development	132	3.01758	1.549e-32
GO:0045665	negative regulation of neuron differentiation	104	3.53411	1.556e-32
GO:0007610	behavior	187	2.47061	1.564e-32
GO:0048880	sensory system development	143	2.86911	1.815e-32
GO:0090287	regulation of cellular response to growth factor stimulus	118	3.23705	1.896e-32
GO:0065008	regulation of biological quality	770	1.44463	2.294e-32
GO:0019933	cAMP-mediated signaling	84	4.11489	2.363e-32
GO:0080090	regulation of primary metabolic process	1057	1.32811	2.654e-32
GO:0009792	embryo development ending in birth or egg hatching	204	2.34957	3.687e-32
GO:0003007	heart morphogenesis	110	3.35966	5.624e-32
GO:0090596	sensory organ morphogenesis	114	3.25762	1.218e-31
GO:0031399	regulation of protein modification process	422	1.72363	1.941e-31
GO:0031323	regulation of cellular metabolic process	1081	1.31257	4.628e-31
GO:0055074	calcium ion homeostasis	155	2.66967	4.628e-31
GO:0007169	transmembrane receptor protein tyrosine kinase signaling pathway	172	2.51465	6.817e-31
GO:0098742	cell-cell adhesion via plasma-membrane adhesion molecules	111	3.24566	1.279e-30
GO:0006874	cellular calcium ion homeostasis	151	2.68032	1.858e-30
GO:0048705	skeletal system morphogenesis	102	3.41993	2.064e-30
GO:0150063	visual system development	138	2.81369	2.803e-30
GO:0001822	kidney development	113	3.16902	4.793e-30
GO:0001708	cell fate specification	59	5.11602	7.241e-30
GO:0001654	eye development	136	2.80322	1.233e-29
GO:0045216	cell-cell junction organization	89	3.66892	2.543e-29
GO:0010468	regulation of gene expression	872	1.36992	4.669e-29
GO:0019935	cyclic-nucleotide-mediated signaling	86	3.72862	5.681e-29
GO:0048754	branching morphogenesis of an epithelial tube	73	4.20389	7.024e-29
GO:0048732	gland development	145	2.66149	7.635e-29
GO:0050920	regulation of chemotaxis	99	3.3642	8.58e-29
GO:0060548	negative regulation of cell death	261	2.00303	8.854e-29
GO:0014033	neural crest cell differentiation	58	5.02931	9.497e-29
GO:0034329	cell junction assembly	113	3.0775	1.096e-28
GO:0043408	regulation of MAPK cascade	209	2.20208	1.223e-28
GO:0072073	kidney epithelium development	72	4.17819	2.934e-28
GO:1901888	regulation of cell junction assembly	92	3.48766	3.351e-28
GO:0061061	muscle structure development	158	2.50409	4.445e-28
GO:0044057	regulation of system process	183	2.32415	4.457e-28
GO:1901342	regulation of vasculature development	125	2.84035	7.97e-28
GO:0048663	neuron fate commitment	49	5.60082	1.11e-27
GO:0030030	cell projection organization	292	1.88116	2.229e-27
GO:0043583	ear development	97	3.29624	2.358e-27
GO:0120036	plasma membrane bounded cell projection organization	283	1.90111	2.835e-27
GO:0051963	regulation of synapse assembly	63	4.48367	4.593e-27
GO:2000027	regulation of animal organ morphogenesis	104	3.11338	7.314e-27
GO:0072503	cellular divalent inorganic cation homeostasis	151	2.49811	1.125e-26
GO:0043410	positive regulation of MAPK cascade	168	2.36453	1.2e-26
GO:0060173	limb development	85	3.54274	1.226e-26
GO:0048736	appendage development	85	3.54274	1.226e-26
GO:0001667	ameboidal-type cell migration	83	3.59856	1.346e-26
GO:0032270	positive regulation of cellular protein metabolic process	365	1.71989	1.557e-26
GO:0001755	neural crest cell migration	43	6.00723	1.863e-26
GO:0071772	response to BMP	61	4.51158	2.038e-26
GO:0071773	cellular response to BMP stimulus	61	4.51158	2.038e-26
GO:0048534	hematopoietic or lymphoid organ development	185	2.2474	2.061e-26
GO:0072507	divalent inorganic cation homeostasis	155	2.45139	2.061e-26
GO:0009968	negative regulation of signal transduction	305	1.82757	2.141e-26
GO:0043066	negative regulation of apoptotic process	235	2.02147	2.207e-26
GO:0043069	negative regulation of programmed cell death	238	2.0106	2.251e-26
GO:0014031	mesenchymal cell development	54	4.96797	2.251e-26
GO:0048864	stem cell development	54	4.96797	2.251e-26
GO:0051252	regulation of RNA metabolic process	705	1.41864	2.574e-26
GO:0000122	negative regulation of transcription by RNA polymerase II	243	1.99043	2.859e-26
GO:0030278	regulation of ossification	89	3.39097	3.432e-26
GO:0048839	inner ear development	88	3.40445	4.783e-26
GO:0007178	transmembrane receptor protein serine/threonine kinase signaling pathway	87	3.41836	6.646e-26
GO:0014032	neural crest cell development	52	5.02931	8.817e-26
GO:0008015	blood circulation	135	2.59805	1.144e-25
GO:0045892	negative regulation of transcription, DNA-templated	309	1.80146	1.212e-25
GO:0008285	negative regulation of cell population proliferation	196	2.15228	1.97e-25
GO:0010720	positive regulation of cell development	168	2.30434	2.939e-25
GO:0050730	regulation of peptidyl-tyrosine phosphorylation	102	3.02946	3.106e-25
GO:0002520	immune system development	189	2.18014	3.121e-25
GO:0050808	synapse organization	110	2.89141	3.232e-25
GO:0008283	cell population proliferation	154	2.40035	3.67e-25
GO:0051247	positive regulation of protein metabolic process	373	1.67694	5.847e-25
GO:0003205	cardiac chamber development	80	3.52934	6.009e-25
GO:0035107	appendage morphogenesis	74	3.72169	7.138e-25
GO:0035108	limb morphogenesis	74	3.72169	7.138e-25
GO:0007498	mesoderm development	66	4.04798	7.324e-25
GO:0007218	neuropeptide signaling pathway	60	4.35229	7.707e-25
GO:0014706	striated muscle tissue development	107	2.90361	1.059e-24
GO:2000112	regulation of cellular macromolecule biosynthetic process	716	1.39573	1.189e-24
GO:0003206	cardiac chamber morphogenesis	67	3.94879	2.046e-24
GO:0050865	regulation of cell activation	169	2.26051	2.181e-24
GO:0033993	response to lipid	219	2.01725	2.187e-24
GO:0030198	extracellular matrix organization	125	2.63406	2.315e-24
GO:0060537	muscle tissue development	110	2.8322	2.361e-24
GO:0021510	spinal cord development	61	4.22185	2.764e-24
GO:0043062	extracellular structure organization	125	2.62673	3.068e-24
GO:0040007	growth	129	2.58136	3.148e-24
GO:0035270	endocrine system development	64	4.05726	3.452e-24
GO:0045765	regulation of angiogenesis	111	2.8006	4.141e-24
GO:0030097	hemopoiesis	170	2.24209	4.154e-24
GO:0010941	regulation of cell death	367	1.66685	5.12e-24
GO:0001764	neuron migration	65	3.98665	5.297e-24
GO:0031326	regulation of cellular biosynthetic process	750	1.37296	6.135e-24
GO:0050731	positive regulation of peptidyl-tyrosine phosphorylation	84	3.31776	6.146e-24
GO:0048706	embryonic skeletal system development	67	3.88804	6.332e-24
GO:0003013	circulatory system process	136	2.49024	7.17e-24
GO:0048589	developmental growth	127	2.57549	9.408e-24
GO:0043010	camera-type eye development	115	2.71961	9.737e-24
GO:0061448	connective tissue development	88	3.19168	1.207e-23
GO:1901700	response to oxygen-containing compound	349	1.68448	1.413e-23
GO:0021515	cell differentiation in spinal cord	42	5.55871	1.556e-23
GO:0010556	regulation of macromolecule biosynthetic process	726	1.37923	1.568e-23
GO:0009889	regulation of biosynthetic process	760	1.36347	2.016e-23
GO:1902679	negative regulation of RNA biosynthetic process	310	1.74655	2.232e-23
GO:0072006	nephron development	65	3.89173	3.04e-23
GO:1903507	negative regulation of nucleic acid-templated transcription	309	1.74352	3.639e-23
GO:0050678	regulation of epithelial cell proliferation	118	2.64151	4.078e-23
GO:0045667	regulation of osteoblast differentiation	62	3.99765	5.51e-23
GO:0050769	positive regulation of neurogenesis	147	2.34453	7.071e-23
GO:0060393	regulation of pathway-restricted SMAD protein phosphorylation	43	5.31787	7.773e-23
GO:0061458	reproductive system development	138	2.41547	8.274e-23
GO:0051216	cartilage development	73	3.53019	8.627e-23
GO:0048608	reproductive structure development	137	2.42043	9.776e-23
GO:0051046	regulation of secretion	189	2.08452	1.004e-22
GO:0043067	regulation of programmed cell death	341	1.67808	1.087e-22
GO:0007517	muscle organ development	106	2.7766	1.093e-22
GO:0042063	gliogenesis	91	3.03761	1.263e-22
GO:0019219	regulation of nucleobase-containing compound metabolic process	727	1.36872	1.401e-22
GO:0007193	adenylate cyclase-inhibiting G protein-coupled receptor signaling pathway	50	4.65677	1.434e-22
GO:0001656	metanephros development	51	4.58026	1.502e-22
GO:0035556	intracellular signal transduction	357	1.65125	1.504e-22
GO:0018108	peptidyl-tyrosine phosphorylation	70	3.59236	2.056e-22
GO:0002521	leukocyte differentiation	117	2.60367	2.524e-22
GO:0003008	system process	407	1.58268	2.96e-22
GO:0030326	embryonic limb morphogenesis	64	3.80168	3.524e-22
GO:0035113	embryonic appendage morphogenesis	64	3.80168	3.524e-22
GO:0042981	regulation of apoptotic process	336	1.67422	3.716e-22
GO:0021536	diencephalon development	47	4.79143	5.534e-22
GO:0003231	cardiac ventricle development	64	3.77198	6.092e-22
GO:0018212	peptidyl-tyrosine modification	70	3.52052	8.935e-22
GO:1903530	regulation of secretion by cell	176	2.11087	9.011e-22
GO:0030098	lymphocyte differentiation	94	2.90628	9.619e-22
GO:0050679	positive regulation of epithelial cell proliferation	81	3.18261	1.118e-21
GO:0009953	dorsal/ventral pattern formation	50	4.49045	1.446e-21
GO:0007369	gastrulation	72	3.41613	1.938e-21
GO:0010975	regulation of neuron projection development	151	2.2424	2.225e-21
GO:0060541	respiratory system development	82	3.12427	2.548e-21
GO:0048638	regulation of developmental growth	113	2.58324	3.057e-21
GO:0090100	positive regulation of transmembrane receptor protein serine/threonine kinase signaling pathway	57	3.98153	4.984e-21
GO:1902531	regulation of intracellular signal transduction	379	1.59196	5.047e-21
GO:0022407	regulation of cell-cell adhesion	133	2.36082	5.646e-21
GO:0051253	negative regulation of RNA metabolic process	319	1.67469	5.855e-21
GO:0060411	cardiac septum morphogenesis	46	4.68949	5.943e-21
GO:0001657	ureteric bud development	50	4.38602	6.193e-21
GO:0042471	ear morphogenesis	61	3.77198	6.429e-21
GO:0032102	negative regulation of response to external stimulus	121	2.46708	7.751e-21
GO:0006875	cellular metal ion homeostasis	158	2.17112	7.957e-21
GO:0002682	regulation of immune system process	328	1.65292	1.244e-20
GO:0072163	mesonephric epithelium development	50	4.33561	1.244e-20
GO:0030509	BMP signaling pathway	50	4.33561	1.244e-20
GO:0072164	mesonephric tubule development	50	4.33561	1.244e-20
GO:0046649	lymphocyte activation	125	2.41175	1.388e-20
GO:0031344	regulation of cell projection organization	185	2.01681	1.723e-20
GO:0002694	regulation of leukocyte activation	152	2.19251	1.785e-20
GO:0120035	regulation of plasma membrane bounded cell projection organization	183	2.0213	2.234e-20
GO:0001823	mesonephros development	51	4.22793	2.246e-20
GO:0071526	semaphorin-plexin signaling pathway	31	6.32062	2.463e-20
GO:0003279	cardiac septum development	57	3.87393	2.797e-20
GO:0007043	cell-cell junction assembly	61	3.68145	3.125e-20
GO:0055123	digestive system development	66	3.48183	3.214e-20
GO:0072009	nephron epithelium development	53	4.0799	3.26e-20
GO:0033674	positive regulation of kinase activity	167	2.08929	3.874e-20
GO:0010001	glial cell differentiation	75	3.17864	4.821e-20
GO:1901890	positive regulation of cell junction assembly	54	3.99386	5.074e-20
GO:0050807	regulation of synapse organization	87	2.8913	5.869e-20
GO:0006954	inflammatory response	148	2.19353	5.936e-20
GO:0034097	response to cytokine	256	1.77017	6.591e-20
GO:0071345	cellular response to cytokine stimulus	241	1.80546	7.475e-20
GO:0042592	homeostatic process	352	1.60161	7.606e-20
GO:0048565	digestive tract development	62	3.57042	1.068e-19
GO:0051271	negative regulation of cellular component movement	106	2.55482	1.62e-19
GO:0002065	columnar/cuboidal epithelial cell differentiation	54	3.91706	1.651e-19
GO:0048841	regulation of axon extension involved in axon guidance	28	6.60097	2.123e-19
GO:0050770	regulation of axonogenesis	76	3.08248	2.345e-19
GO:0055065	metal ion homeostasis	167	2.05521	2.401e-19
GO:0040008	regulation of growth	176	2.00868	2.842e-19
GO:0040013	negative regulation of locomotion	105	2.547	3.197e-19
GO:0042472	inner ear morphogenesis	53	3.9199	3.613e-19
GO:0050919	negative chemotaxis	34	5.57597	3.842e-19
GO:0019221	cytokine-mediated signaling pathway	178	1.99232	4.296e-19
GO:0050803	regulation of synapse structure or activity	88	2.78936	5.444e-19
GO:0070372	regulation of ERK1 and ERK2 cascade	99	2.61137	5.459e-19
GO:0001503	ossification	94	2.68611	5.557e-19
GO:1902667	regulation of axon guidance	33	5.65797	6.544e-19
GO:1901701	cellular response to oxygen-containing compound	246	1.76408	6.933e-19
GO:0022612	gland morphogenesis	52	3.92286	7.863e-19
GO:0045785	positive regulation of cell adhesion	128	2.28281	8.207e-19
GO:0060993	kidney morphogenesis	47	4.22103	9.422e-19
GO:0061326	renal tubule development	46	4.28422	1.038e-18
GO:0051965	positive regulation of synapse assembly	41	4.6864	1.109e-18
GO:0048665	neuron fate specification	28	6.40094	1.165e-18
GO:0048332	mesoderm morphogenesis	42	4.59198	1.168e-18
GO:0030324	lung development	71	3.13229	1.479e-18
GO:0030323	respiratory tube development	72	3.1038	1.502e-18
GO:0002683	negative regulation of immune system process	131	2.24095	1.68e-18
GO:0110110	positive regulation of animal organ morphogenesis	47	4.17137	1.8e-18
GO:0007162	negative regulation of cell adhesion	96	2.61451	1.841e-18
GO:0001707	mesoderm formation	41	4.61645	2.443e-18
GO:0003151	outflow tract morphogenesis	43	4.4437	2.477e-18
GO:0045934	negative regulation of nucleobase-containing compound metabolic process	327	1.60083	2.771e-18
GO:0030855	epithelial cell differentiation	176	1.96702	2.91e-18
GO:2000113	negative regulation of cellular macromolecule biosynthetic process	317	1.60715	6.083e-18
GO:0090288	negative regulation of cellular response to growth factor stimulus	66	3.21227	6.083e-18
GO:0048843	negative regulation of axon extension involved in axon guidance	24	6.96366	7.808e-18
GO:0045666	positive regulation of neuron differentiation	115	2.33842	8.983e-18
GO:1902668	negative regulation of axon guidance	25	6.73568	8.983e-18
GO:0006024	glycosaminoglycan biosynthetic process	51	3.80933	9.349e-18
GO:0001704	formation of primary germ layer	55	3.60798	9.401e-18
GO:0072080	nephron tubule development	44	4.25557	9.433e-18
GO:0048878	chemical homeostasis	252	1.71577	1.033e-17
GO:0050804	modulation of chemical synaptic transmission	131	2.19126	1.341e-17
GO:0099177	regulation of trans-synaptic signaling	131	2.18641	1.645e-17
GO:0072028	nephron morphogenesis	40	4.50386	2.389e-17
GO:0014070	response to organic cyclic compound	209	1.8102	2.988e-17
GO:0010629	negative regulation of gene expression	400	1.49459	3.475e-17
GO:0099536	synaptic signaling	131	2.16723	3.689e-17
GO:0048704	embryonic skeletal system morphogenesis	49	3.81087	4.519e-17
GO:0010862	positive regulation of pathway-restricted SMAD protein phosphorylation	33	5.18647	4.963e-17
GO:0006023	aminoglycan biosynthetic process	52	3.63228	6.014e-17
GO:0007548	sex differentiation	92	2.55163	6.677e-17
GO:0021537	telencephalon development	89	2.59233	7.627e-17
GO:0009890	negative regulation of biosynthetic process	336	1.55412	9.476e-17
GO:0002064	epithelial cell development	75	2.8432	9.776e-17
GO:0072088	nephron epithelium morphogenesis	39	4.4578	1.064e-16
GO:0060070	canonical Wnt signaling pathway	44	4.04798	1.246e-16
GO:0010977	negative regulation of neuron projection development	63	3.14748	1.335e-16
GO:0051249	regulation of lymphocyte activation	126	2.17018	1.499e-16
GO:0010558	negative regulation of macromolecule biosynthetic process	321	1.5684	1.533e-16
GO:0051128	regulation of cellular component organization	454	1.43785	1.567e-16
GO:0002791	regulation of peptide secretion	111	2.29419	1.778e-16
GO:0014068	positive regulation of phosphatidylinositol 3-kinase signaling	45	3.94742	1.881e-16
GO:0050771	negative regulation of axonogenesis	40	4.31083	2.044e-16
GO:0072078	nephron tubule morphogenesis	38	4.47923	2.245e-16
GO:0031327	negative regulation of cellular biosynthetic process	329	1.55026	3.31e-16
GO:0070374	positive regulation of ERK1 and ERK2 cascade	75	2.78718	3.545e-16
GO:0071695	anatomical structure maturation	74	2.80529	3.84e-16
GO:0061035	regulation of cartilage development	40	4.25012	4.038e-16
GO:0071396	cellular response to lipid	135	2.08269	4.154e-16
GO:0061333	renal tubule morphogenesis	39	4.32668	4.389e-16
GO:0050922	negative regulation of chemotaxis	36	4.60309	4.672e-16
GO:0060021	roof of mouth development	46	3.81343	4.704e-16
GO:0010771	negative regulation of cell morphogenesis involved in differentiation	48	3.695	4.884e-16
GO:0050801	ion homeostasis	189	1.82796	5.137e-16
GO:0009725	response to hormone	193	1.81318	5.658e-16
GO:0002684	positive regulation of immune system process	218	1.7403	6.013e-16
GO:0003018	vascular process in circulatory system	70	2.86999	6.96e-16
GO:0051347	positive regulation of transferase activity	171	1.88599	8.111e-16
GO:0016331	morphogenesis of embryonic epithelium	60	3.14332	8.629e-16
GO:0010769	regulation of cell morphogenesis involved in differentiation	98	2.38487	8.942e-16
GO:0060395	SMAD protein signal transduction	36	4.52638	9.963e-16
GO:0030510	regulation of BMP signaling pathway	45	3.81436	1.023e-15
GO:0099537	trans-synaptic signaling	122	2.15038	1.073e-15
GO:1904018	positive regulation of vasculature development	70	2.83913	1.345e-15
GO:0030003	cellular cation homeostasis	160	1.92203	1.409e-15
GO:0003281	ventricular septum development	40	4.13368	1.469e-15
GO:0021517	ventral spinal cord development	32	4.92667	1.572e-15
GO:0050866	negative regulation of cell activation	73	2.75355	1.994e-15
GO:0090183	regulation of kidney development	34	4.66354	2.013e-15
GO:0007631	feeding behavior	44	3.81534	2.236e-15
GO:0001817	regulation of cytokine production	171	1.86688	2.261e-15
GO:0032268	regulation of cellular protein metabolic process	486	1.39618	2.281e-15
GO:0055082	cellular chemical homeostasis	179	1.83474	2.558e-15
GO:0035150	regulation of tube size	58	3.14784	2.62e-15
GO:0035148	tube formation	60	3.07917	2.705e-15
GO:0071559	response to transforming growth factor beta	62	2.99824	3.867e-15
GO:0031345	negative regulation of cell projection organization	68	2.8342	4.096e-15
GO:0021872	forebrain generation of neurons	35	4.47523	4.406e-15
GO:0006873	cellular ion homeostasis	161	1.89482	4.464e-15
GO:0043549	regulation of kinase activity	206	1.74026	4.818e-15
GO:0045995	regulation of embryonic development	55	3.21642	5.152e-15
GO:0050900	leukocyte migration	97	2.3379	5.399e-15
GO:0071560	cellular response to transforming growth factor beta stimulus	60	3.03784	5.685e-15
GO:0006952	defense response	277	1.59153	5.685e-15
GO:0046883	regulation of hormone secretion	87	2.45814	6.848e-15
GO:0090066	regulation of anatomical structure size	136	2.00779	7.899e-15
GO:0035296	regulation of tube diameter	57	3.11598	8.174e-15
GO:0097746	regulation of blood vessel diameter	57	3.11598	8.174e-15
GO:0060675	ureteric bud morphogenesis	33	4.6102	9.112e-15
GO:0042476	odontogenesis	52	3.29652	9.593e-15
GO:0072175	epithelial tube formation	55	3.16731	1.147e-14
GO:0030517	negative regulation of axon extension	29	5.08779	1.204e-14
GO:0050708	regulation of protein secretion	101	2.26768	1.229e-14
GO:0051049	regulation of transport	349	1.49085	1.256e-14
GO:0051896	regulation of protein kinase B signaling	77	2.59324	1.304e-14
GO:0007268	chemical synaptic transmission	116	2.1292	1.363e-14
GO:0098916	anterograde trans-synaptic signaling	116	2.1292	1.363e-14
GO:0021516	dorsal spinal cord development	20	6.85815	1.534e-14
GO:0051482	positive regulation of cytosolic calcium ion concentration involved in phospholipase C-activating G protein-coupled signaling pathway	25	5.71512	1.604e-14
GO:0048844	artery morphogenesis	35	4.3285	1.8e-14
GO:0003170	heart valve development	35	4.3285	1.8e-14
GO:0003179	heart valve morphogenesis	32	4.64244	1.881e-14
GO:0072171	mesonephric tubule morphogenesis	33	4.52638	1.931e-14
GO:0090101	negative regulation of transmembrane receptor protein serine/threonine kinase signaling pathway	52	3.24203	2.194e-14
GO:0051246	regulation of protein metabolic process	501	1.3689	2.826e-14
GO:0060348	bone development	67	2.762	2.943e-14
GO:0001658	branching involved in ureteric bud morphogenesis	29	4.97216	2.982e-14
GO:0003197	endocardial cushion development	29	4.97216	2.982e-14
GO:0021879	forebrain neuron differentiation	30	4.81529	3.541e-14
GO:0021700	developmental maturation	79	2.51465	3.786e-14
GO:0061387	regulation of extent of cell growth	49	3.33022	4.021e-14
GO:0098771	inorganic ion homeostasis	170	1.81653	4.021e-14
GO:0060688	regulation of morphogenesis of a branching structure	33	4.44555	4.021e-14
GO:0003208	cardiac ventricle morphogenesis	38	3.98153	4.274e-14
GO:0060560	developmental growth involved in morphogenesis	50	3.27998	4.36e-14
GO:0055080	cation homeostasis	168	1.82096	4.677e-14
GO:0030856	regulation of epithelial cell differentiation	59	2.94764	4.902e-14
GO:1905114	cell surface receptor signaling pathway involved in cell-cell signaling	114	2.10787	5.191e-14
GO:0021983	pituitary gland development	28	5.02931	5.862e-14
GO:0010717	regulation of epithelial to mesenchymal transition	43	3.60434	6.489e-14
GO:0030203	glycosaminoglycan metabolic process	59	2.92825	6.934e-14
GO:1903037	regulation of leukocyte cell-cell adhesion	95	2.27516	7.031e-14
GO:0031016	pancreas development	38	3.92699	7.641e-14
GO:0001938	positive regulation of endothelial cell proliferation	44	3.53122	7.878e-14
GO:0003215	cardiac right ventricle morphogenesis	18	7.14691	7.884e-14
GO:0032103	positive regulation of response to external stimulus	133	1.96735	9.004e-14
GO:0048738	cardiac muscle tissue development	60	2.88304	9.224e-14
GO:0001837	epithelial to mesenchymal transition	37	3.98752	9.224e-14
GO:2000826	regulation of heart morphogenesis	27	5.09217	1.141e-13
GO:0090184	positive regulation of kidney development	27	5.09217	1.141e-13
GO:0051047	positive regulation of secretion	99	2.21618	1.169e-13
GO:0007626	locomotory behavior	68	2.67182	1.178e-13
GO:0002695	negative regulation of leukocyte activation	65	2.73943	1.186e-13
GO:1905330	regulation of morphogenesis of an epithelium	65	2.73943	1.186e-13
GO:0010605	negative regulation of macromolecule metabolic process	514	1.35108	1.228e-13
GO:0051172	negative regulation of nitrogen compound metabolic process	448	1.38854	1.34e-13
GO:0045778	positive regulation of ossification	42	3.60053	1.393e-13
GO:0022409	positive regulation of cell-cell adhesion	86	2.3592	1.415e-13
GO:0022604	regulation of cell morphogenesis	130	1.97327	1.423e-13
GO:0030166	proteoglycan biosynthetic process	34	4.20483	1.442e-13
GO:0035272	exocrine system development	29	4.75598	1.62e-13
GO:0031644	regulation of nervous system process	57	2.92521	2.091e-13
GO:0007422	peripheral nervous system development	38	3.82227	2.333e-13
GO:0050867	positive regulation of cell activation	99	2.19018	2.625e-13
GO:0034332	adherens junction organization	34	4.13701	2.761e-13
GO:0048592	eye morphogenesis	58	2.87862	2.789e-13
GO:0001709	cell fate determination	27	4.96797	2.825e-13
GO:0002376	immune system process	455	1.37741	3.06e-13
GO:0050921	positive regulation of chemotaxis	56	2.93376	3.065e-13
GO:0009612	response to mechanical stimulus	71	2.56278	3.287e-13
GO:0009880	embryonic pattern specification	36	3.93598	3.574e-13
GO:0048483	autonomic nervous system development	29	4.65478	3.619e-13
GO:0019233	sensory perception of pain	38	3.77198	3.995e-13
GO:0051897	positive regulation of protein kinase B signaling	61	2.77218	4.258e-13
GO:0045766	positive regulation of angiogenesis	61	2.77218	4.258e-13
GO:0060326	cell chemotaxis	69	2.58972	4.26e-13
GO:0006029	proteoglycan metabolic process	41	3.5552	4.912e-13
GO:0050727	regulation of inflammatory response	102	2.13746	5.704e-13
GO:0042391	regulation of membrane potential	116	2.02569	5.924e-13
GO:0045669	positive regulation of osteoblast differentiation	33	4.14918	5.924e-13
GO:0060412	ventricular septum morphogenesis	27	4.84969	6.73e-13
GO:0070663	regulation of leukocyte proliferation	76	2.43975	7.395e-13
GO:0007416	synapse assembly	44	3.35287	7.607e-13
GO:0060840	artery development	41	3.5148	7.924e-13
GO:0009892	negative regulation of metabolic process	545	1.32244	8.33e-13
GO:1902105	regulation of leukocyte differentiation	86	2.29251	8.547e-13
GO:0042475	odontogenesis of dentin-containing tooth	39	3.63228	8.645e-13
GO:0001838	embryonic epithelial tube formation	50	3.06665	1.014e-12
GO:0002685	regulation of leukocyte migration	70	2.52669	1.093e-12
GO:0002040	sprouting angiogenesis	32	4.16219	1.283e-12
GO:0051048	negative regulation of secretion	62	2.68808	1.3e-12
GO:0001936	regulation of endothelial cell proliferation	52	2.97186	1.418e-12
GO:0061053	somite development	39	3.58798	1.423e-12
GO:1903532	positive regulation of secretion by cell	91	2.21452	1.485e-12
GO:0006022	aminoglycan metabolic process	60	2.72673	1.59e-12
GO:0072132	mesenchyme morphogenesis	29	4.46479	1.635e-12
GO:0042113	B cell activation	59	2.74749	1.746e-12
GO:1901343	negative regulation of vasculature development	51	2.9825	2.073e-12
GO:0065009	regulation of molecular function	526	1.32447	2.118e-12
GO:0030279	negative regulation of ossification	37	3.67272	2.48e-12
GO:0071542	dopaminergic neuron differentiation	22	5.53224	2.549e-12
GO:0003209	cardiac atrium morphogenesis	22	5.53224	2.549e-12
GO:0046661	male sex differentiation	58	2.75189	2.599e-12
GO:0014066	regulation of phosphatidylinositol 3-kinase signaling	49	3.02995	3.081e-12
GO:0008038	neuron recognition	29	4.3755	3.345e-12
GO:0061383	trabecula morphogenesis	28	4.49427	3.465e-12
GO:0021915	neural tube development	58	2.73469	3.532e-12
GO:0030217	T cell differentiation	54	2.84877	3.554e-12
GO:0048485	sympathetic nervous system development	18	6.46625	3.748e-12
GO:0045860	positive regulation of protein kinase activity	132	1.88243	3.787e-12
GO:0031324	negative regulation of cellular metabolic process	470	1.34816	3.845e-12
GO:1901861	regulation of muscle tissue development	52	2.90582	3.964e-12
GO:0009954	proximal/distal pattern formation	23	5.25791	3.964e-12
GO:0009798	axis specification	40	3.42907	4.297e-12
GO:0048634	regulation of muscle organ development	52	2.88446	5.574e-12
GO:0016202	regulation of striated muscle tissue development	51	2.91471	5.86e-12
GO:0008217	regulation of blood pressure	63	2.58299	6.318e-12
GO:0032526	response to retinoic acid	45	3.14332	6.318e-12
GO:0050670	regulation of lymphocyte proliferation	70	2.4448	6.491e-12
GO:0044093	positive regulation of molecular function	341	1.43394	6.821e-12
GO:0002696	positive regulation of leukocyte activation	93	2.13899	7.255e-12
GO:0003171	atrioventricular valve development	20	5.80305	7.341e-12
GO:0030516	regulation of axon extension	42	3.26646	8.154e-12
GO:0048593	camera-type eye morphogenesis	49	2.95723	8.935e-12
GO:0032944	regulation of mononuclear cell proliferation	70	2.42237	1.063e-11
GO:0042110	T cell activation	75	2.338	1.179e-11
GO:0048511	rhythmic process	81	2.25484	1.198e-11
GO:0009611	response to wounding	132	1.85438	1.202e-11
GO:0003156	regulation of animal organ formation	24	4.89338	1.297e-11
GO:0035137	hindlimb morphogenesis	24	4.89338	1.297e-11
GO:0022405	hair cycle process	36	3.57346	1.452e-11
GO:0022404	molting cycle process	36	3.57346	1.452e-11
GO:0010632	regulation of epithelial cell migration	71	2.39117	1.453e-11
GO:0031589	cell-substrate adhesion	62	2.55588	1.624e-11
GO:1903524	positive regulation of blood circulation	35	3.61697	1.935e-11
GO:0003006	developmental process involved in reproduction	207	1.60329	2.141e-11
GO:0010594	regulation of endothelial cell migration	57	2.65436	2.311e-11
GO:0031128	developmental induction	20	5.58812	2.41e-11
GO:0031099	regeneration	56	2.67381	2.584e-11
GO:0030534	adult behavior	51	2.80834	3.05e-11
GO:0007157	heterophilic cell-cell adhesion via plasma membrane cell adhesion molecules	27	4.33376	3.05e-11
GO:0002067	glandular epithelial cell differentiation	25	4.59998	3.218e-11
GO:0060538	skeletal muscle organ development	50	2.83608	3.27e-11
GO:0002687	positive regulation of leukocyte migration	52	2.76258	3.849e-11
GO:0007435	salivary gland morphogenesis	21	5.28077	3.855e-11
GO:0001558	regulation of cell growth	107	1.96879	3.956e-11
GO:2000181	negative regulation of blood vessel morphogenesis	46	2.966	3.998e-11
GO:0019725	cellular homeostasis	190	1.63066	4.053e-11
GO:0030183	B cell differentiation	45	3.00423	4.088e-11
GO:0042692	muscle cell differentiation	74	2.29734	4.282e-11
GO:0051338	regulation of transferase activity	210	1.58423	4.72e-11
GO:0043524	negative regulation of neuron apoptotic process	53	2.71993	4.722e-11
GO:0080134	regulation of response to stress	282	1.47225	5.1e-11
GO:0071407	cellular response to organic cyclic compound	123	1.86327	5.218e-11
GO:0046660	female sex differentiation	44	3.01758	5.963e-11
GO:0048640	negative regulation of developmental growth	43	3.06029	6.002e-11
GO:0003230	cardiac atrium development	23	4.81975	6.139e-11
GO:0007190	activation of adenylate cyclase activity	24	4.64244	6.677e-11
GO:0001819	positive regulation of cytokine production	109	1.93937	6.708e-11
GO:0007156	homophilic cell adhesion via plasma membrane adhesion molecules	57	2.5904	7.073e-11
GO:0050673	epithelial cell proliferation	38	3.29506	7.39e-11
GO:0014013	regulation of gliogenesis	46	2.91615	7.939e-11
GO:0031347	regulation of defense response	155	1.71705	8.098e-11
GO:0098773	skin epidermis development	35	3.47419	8.1e-11
GO:0016525	negative regulation of angiogenesis	45	2.95198	8.234e-11
GO:0048771	tissue remodeling	40	3.1764	8.27e-11
GO:0035282	segmentation	40	3.1764	8.27e-11
GO:1903510	mucopolysaccharide metabolic process	43	3.03169	8.59e-11
GO:0050795	regulation of behavior	33	3.60798	9.033e-11
GO:0010518	positive regulation of phospholipase activity	31	3.77198	9.152e-11
GO:0048644	muscle organ morphogenesis	36	3.39478	9.223e-11
GO:0032330	regulation of chondrocyte differentiation	28	4.06213	9.652e-11
GO:0051090	regulation of DNA-binding transcription factor activity	110	1.92092	9.985e-11
GO:0001942	hair follicle development	34	3.51363	1.089e-10
GO:0060415	muscle tissue morphogenesis	34	3.51363	1.089e-10
GO:0051250	negative regulation of lymphocyte activation	53	2.66553	1.129e-10
GO:0050863	regulation of T cell activation	90	2.06999	1.201e-10
GO:0003203	endocardial cushion morphogenesis	22	4.88139	1.227e-10
GO:0007431	salivary gland development	22	4.88139	1.227e-10
GO:0010863	positive regulation of phospholipase C activity	26	4.26398	1.257e-10
GO:0060441	epithelial tube branching involved in lung morphogenesis	19	5.51289	1.266e-10
GO:0030206	chondroitin sulfate biosynthetic process	19	5.51289	1.266e-10
GO:0055024	regulation of cardiac muscle tissue development	36	3.35287	1.422e-10
GO:1903531	negative regulation of secretion by cell	53	2.64788	1.499e-10
GO:0045137	development of primary sexual characteristics	68	2.33177	1.515e-10
GO:0045619	regulation of lymphocyte differentiation	59	2.50053	1.529e-10
GO:0030336	negative regulation of cell migration	77	2.20032	1.599e-10
GO:2000146	negative regulation of cell motility	80	2.16314	1.625e-10
GO:0060445	branching involved in salivary gland morphogenesis	15	6.65644	1.681e-10
GO:0060349	bone morphogenesis	39	3.1636	1.729e-10
GO:0000003	reproduction	279	1.45962	1.764e-10
GO:0007611	learning or memory	76	2.20516	1.927e-10
GO:0048636	positive regulation of muscle organ development	32	3.60309	1.927e-10
GO:0071300	cellular response to retinoic acid	32	3.60309	1.927e-10
GO:0045844	positive regulation of striated muscle tissue development	32	3.60309	1.927e-10
GO:0006468	protein phosphorylation	194	1.59252	2.041e-10
GO:0003181	atrioventricular valve morphogenesis	18	5.65797	2.201e-10
GO:0022414	reproductive process	278	1.45742	2.279e-10
GO:0048469	cell maturation	54	2.59474	2.304e-10
GO:0032870	cellular response to hormone stimulus	125	1.81345	2.327e-10
GO:0061036	positive regulation of cartilage development	21	4.95072	2.433e-10
GO:0042303	molting cycle	38	3.18523	2.448e-10
GO:0042633	hair cycle	38	3.18523	2.448e-10
GO:0060041	retina development in camera-type eye	51	2.67182	2.464e-10
GO:0048639	positive regulation of developmental growth	57	2.51465	2.609e-10
GO:0060425	lung morphogenesis	25	4.28634	2.653e-10
GO:0050890	cognition	84	2.09832	2.737e-10
GO:0099174	regulation of presynapse organization	22	4.74192	2.759e-10
GO:0021522	spinal cord motor neuron differentiation	22	4.74192	2.759e-10
GO:0007519	skeletal muscle tissue development	46	2.82132	2.868e-10
GO:0031018	endocrine pancreas development	23	4.56608	2.888e-10
GO:1901652	response to peptide	116	1.85402	2.897e-10
GO:1901863	positive regulation of muscle tissue development	32	3.5501	3.093e-10
GO:0045926	negative regulation of growth	72	2.23525	3.28e-10
GO:0008406	gonad development	66	2.32664	3.293e-10
GO:0051781	positive regulation of cell division	37	3.20835	3.456e-10
GO:0051130	positive regulation of cellular component organization	238	1.50374	3.564e-10
GO:0035019	somatic stem cell population maintenance	31	3.59789	4.135e-10
GO:1900274	regulation of phospholipase C activity	26	4.08631	4.418e-10
GO:0050877	nervous system process	262	1.46735	4.555e-10
GO:0045668	negative regulation of osteoblast differentiation	25	4.19109	5.102e-10
GO:0003229	ventricular cardiac muscle tissue development	28	3.84056	5.349e-10
GO:0045907	positive regulation of vasoconstriction	21	4.8007	5.655e-10
GO:0010464	regulation of mesenchymal cell proliferation	21	4.8007	5.655e-10
GO:0099560	synaptic membrane adhesion	18	5.43165	6.599e-10
GO:0019229	regulation of vasoconstriction	29	3.70805	7.165e-10
GO:0043406	positive regulation of MAP kinase activity	75	2.15953	7.601e-10
GO:0033555	multicellular organismal response to stress	32	3.44867	7.918e-10
GO:0001570	vasculogenesis	32	3.44867	7.918e-10
GO:0030308	negative regulation of cell growth	59	2.40591	8.564e-10
GO:1901215	negative regulation of neuron death	64	2.31011	9.201e-10
GO:0001649	osteoblast differentiation	46	2.73246	1.001e-09
GO:0008361	regulation of cell size	58	2.4174	1.007e-09
GO:0010463	mesenchymal cell proliferation	14	6.60097	1.053e-09
GO:0051050	positive regulation of transport	190	1.57166	1.058e-09
GO:0021527	spinal cord association neuron differentiation	13	7.00511	1.058e-09
GO:0035589	G protein-coupled purinergic nucleotide receptor signaling pathway	13	7.00511	1.058e-09
GO:1901214	regulation of neuron death	85	2.03567	1.104e-09
GO:0007179	transforming growth factor beta receptor signaling pathway	39	3.00219	1.106e-09
GO:0010453	regulation of cell fate commitment	20	4.86707	1.148e-09
GO:0072210	metanephric nephron development	20	4.86707	1.148e-09
GO:0120192	tight junction assembly	29	3.64625	1.184e-09
GO:0045685	regulation of glial cell differentiation	32	3.4001	1.234e-09
GO:0061384	heart trabecula morphogenesis	21	4.65951	1.255e-09
GO:1905606	regulation of presynapse assembly	21	4.65951	1.255e-09
GO:1905314	semi-lunar valve development	22	4.4856	1.266e-09
GO:0045777	positive regulation of blood pressure	22	4.4856	1.266e-09
GO:0071774	response to fibroblast growth factor	43	2.82079	1.268e-09
GO:0044087	regulation of cellular component biogenesis	198	1.55109	1.319e-09
GO:1903039	positive regulation of leukocyte cell-cell adhesion	68	2.22073	1.575e-09
GO:1904894	positive regulation of receptor signaling pathway via STAT	36	3.12164	1.598e-09
GO:0003158	endothelium development	37	3.06732	1.612e-09
GO:0060037	pharyngeal system development	18	5.22274	1.803e-09
GO:0120193	tight junction organization	29	3.58647	1.939e-09
GO:0016338	calcium-independent cell-cell adhesion via plasma membrane cell-adhesion molecules	16	5.74778	2.02e-09
GO:0055025	positive regulation of cardiac muscle tissue development	24	4.11489	2.06e-09
GO:0090276	regulation of peptide hormone secretion	64	2.26673	2.173e-09
GO:1903707	negative regulation of hemopoiesis	51	2.5312	2.222e-09
GO:0046427	positive regulation of receptor signaling pathway via JAK-STAT	35	3.14332	2.296e-09
GO:0045927	positive regulation of growth	73	2.13453	2.391e-09
GO:0071417	cellular response to organonitrogen compound	134	1.71337	2.55e-09
GO:0070830	bicellular tight junction assembly	28	3.64191	2.562e-09
GO:0043523	regulation of neuron apoptotic process	63	2.27402	2.598e-09
GO:0030879	mammary gland development	45	2.69427	2.666e-09
GO:0002793	positive regulation of peptide secretion	59	2.3426	2.711e-09
GO:0021761	limbic system development	41	2.83764	2.772e-09
GO:0030902	hindbrain development	51	2.51465	2.873e-09
GO:0002237	response to molecule of bacterial origin	86	1.99012	2.884e-09
GO:0010517	regulation of phospholipase activity	32	3.30694	2.909e-09
GO:0055008	cardiac muscle tissue morphogenesis	29	3.52863	3.112e-09
GO:0046887	positive regulation of hormone secretion	46	2.64902	3.181e-09
GO:0021511	spinal cord patterning	17	5.34364	3.375e-09
GO:0021871	forebrain regionalization	17	5.34364	3.375e-09
GO:0061311	cell surface receptor signaling pathway involved in heart development	17	5.34364	3.375e-09
GO:0042698	ovulation cycle	30	3.42907	3.621e-09
GO:0010810	regulation of cell-substrate adhesion	63	2.25246	3.957e-09
GO:0035051	cardiocyte differentiation	40	2.84678	4.085e-09
GO:0010243	response to organonitrogen compound	199	1.52721	4.581e-09
GO:0032675	regulation of interleukin-6 production	45	2.65217	4.753e-09
GO:0072079	nephron tubule formation	14	6.21267	4.898e-09
GO:0021514	ventral spinal cord interneuron differentiation	14	6.21267	4.898e-09
GO:0030204	chondroitin sulfate metabolic process	22	4.25557	5.028e-09
GO:0030514	negative regulation of BMP signaling pathway	25	3.84896	5.436e-09
GO:0048546	digestive tract morphogenesis	25	3.84896	5.436e-09
GO:0051251	positive regulation of lymphocyte activation	77	2.0526	5.503e-09
GO:0034446	substrate adhesion-dependent cell spreading	27	3.63727	5.519e-09
GO:0098664	G protein-coupled serotonin receptor signaling pathway	20	4.5721	5.581e-09
GO:0090189	regulation of branching involved in ureteric bud morphogenesis	16	5.48652	6.202e-09
GO:0007492	endoderm development	32	3.21876	6.639e-09
GO:0051952	regulation of amine transport	36	2.98442	6.902e-09
GO:1903522	regulation of blood circulation	78	2.02907	7.565e-09
GO:0044344	cellular response to fibroblast growth factor stimulus	40	2.79406	7.74e-09
GO:1904888	cranial skeletal system development	30	3.32822	8.742e-09
GO:0061217	regulation of mesonephros development	17	5.12989	8.979e-09
GO:0002053	positive regulation of mesenchymal cell proliferation	17	5.12989	8.979e-09
GO:0061180	mammary gland epithelium development	27	3.57346	9.043e-09
GO:0032755	positive regulation of interleukin-6 production	34	3.05351	1.023e-08
GO:0035909	aorta morphogenesis	18	4.84969	1.091e-08
GO:0003338	metanephros morphogenesis	18	4.84969	1.091e-08
GO:0050650	chondroitin sulfate proteoglycan biosynthetic process	19	4.62372	1.177e-08
GO:1903706	regulation of hemopoiesis	114	1.75871	1.207e-08
GO:0001756	somitogenesis	29	3.36577	1.217e-08
GO:1902106	negative regulation of leukocyte differentiation	38	2.83832	1.232e-08
GO:0051091	positive regulation of DNA-binding transcription factor activity	73	2.06258	1.232e-08
GO:0007612	learning	48	2.49731	1.236e-08
GO:0098727	maintenance of cell number	46	2.55163	1.26e-08
GO:0032496	response to lipopolysaccharide	81	1.97754	1.307e-08
GO:0051057	positive regulation of small GTPase mediated signal transduction	32	3.13515	1.46e-08
GO:0043567	regulation of insulin-like growth factor receptor signaling pathway	16	5.24797	1.737e-08
GO:0003012	muscle system process	78	1.99467	1.754e-08
GO:0031290	retinal ganglion cell axon guidance	14	5.86753	1.855e-08
GO:0090190	positive regulation of branching involved in ureteric bud morphogenesis	14	5.86753	1.855e-08
GO:0043297	apical junction assembly	29	3.31477	1.87e-08
GO:1903034	regulation of response to wounding	53	2.35194	1.872e-08
GO:0043405	regulation of MAP kinase activity	86	1.91947	1.913e-08
GO:0003073	regulation of systemic arterial blood pressure	36	2.88918	1.93e-08
GO:0090257	regulation of muscle system process	65	2.1413	2.002e-08
GO:0048701	embryonic cranial skeleton morphogenesis	24	3.77198	2.029e-08
GO:0051930	regulation of sensory perception of pain	21	4.16903	2.063e-08
GO:0048709	oligodendrocyte differentiation	31	3.16031	2.086e-08
GO:0030901	midbrain development	34	2.9825	2.086e-08
GO:0045446	endothelial cell differentiation	32	3.09496	2.124e-08
GO:0050926	regulation of positive chemotaxis	17	4.93259	2.185e-08
GO:0060317	cardiac epithelial to mesenchymal transition	17	4.93259	2.185e-08
GO:0003401	axis elongation	17	4.93259	2.185e-08
GO:0010469	regulation of signaling receptor activity	53	2.33819	2.331e-08
GO:0050728	negative regulation of inflammatory response	47	2.47948	2.364e-08
GO:0035116	embryonic hindlimb morphogenesis	18	4.68246	2.422e-08
GO:0035590	purinergic nucleotide receptor signaling pathway	18	4.68246	2.422e-08
GO:0019827	stem cell population maintenance	45	2.53342	2.429e-08
GO:0035025	positive regulation of Rho protein signal transduction	19	4.47923	2.434e-08
GO:0003176	aortic valve development	19	4.47923	2.434e-08
GO:0050878	regulation of body fluid levels	117	1.72391	2.451e-08
GO:0021782	glial cell development	40	2.69427	2.571e-08
GO:1901699	cellular response to nitrogen compound	140	1.63491	2.585e-08
GO:0060850	regulation of transcription involved in cell fate commitment	13	6.12947	2.851e-08
GO:0016055	Wnt signaling pathway	86	1.90258	2.96e-08
GO:0198738	cell-cell signaling by wnt	86	1.90258	2.96e-08
GO:0050729	positive regulation of inflammatory response	47	2.46227	3.017e-08
GO:0060193	positive regulation of lipase activity	31	3.11817	3.029e-08
GO:0061213	positive regulation of mesonephros development	15	5.38854	3.205e-08
GO:0021877	forebrain neuron fate commitment	10	7.54396	3.251e-08
GO:0008037	cell recognition	48	2.43027	3.299e-08
GO:0044089	positive regulation of cellular component biogenesis	120	1.70165	3.392e-08
GO:0009628	response to abiotic stimulus	219	1.45948	3.395e-08
GO:0006940	regulation of smooth muscle contraction	27	3.39478	3.551e-08
GO:0030111	regulation of Wnt signaling pathway	90	1.86527	3.566e-08
GO:0001818	negative regulation of cytokine production	71	2.03658	3.628e-08
GO:0051931	regulation of sensory perception	21	4.06213	3.766e-08
GO:0008593	regulation of Notch signaling pathway	38	2.7302	4.213e-08
GO:0050714	positive regulation of protein secretion	52	2.32122	4.296e-08
GO:0048871	multicellular organismal homeostasis	87	1.88059	4.31e-08
GO:0051966	regulation of synaptic transmission, glutamatergic	30	3.14332	4.337e-08
GO:0070665	positive regulation of leukocyte proliferation	47	2.42854	4.923e-08
GO:0003148	outflow tract septum morphogenesis	17	4.7499	4.976e-08
GO:0051146	striated muscle cell differentiation	58	2.19874	5.105e-08
GO:0048265	response to pain	18	4.52638	5.113e-08
GO:0045987	positive regulation of smooth muscle contraction	18	4.52638	5.113e-08
GO:0043269	regulation of ion transport	146	1.59858	5.465e-08
GO:0050776	regulation of immune response	180	1.51553	5.897e-08
GO:0045598	regulation of fat cell differentiation	44	2.49575	6.045e-08
GO:0050796	regulation of insulin secretion	54	2.25068	7.16e-08
GO:0001701	in utero embryonic development	92	1.82643	7.201e-08
GO:1901698	response to nitrogen compound	207	1.46354	7.617e-08
GO:0050671	positive regulation of lymphocyte proliferation	44	2.47712	7.811e-08
GO:0010817	regulation of hormone levels	117	1.69089	7.811e-08
GO:0045580	regulation of T cell differentiation	47	2.39572	7.953e-08
GO:2000177	regulation of neural precursor cell proliferation	34	2.84994	7.965e-08
GO:0021513	spinal cord dorsal/ventral patterning	15	5.14361	8.53e-08
GO:0031346	positive regulation of cell projection organization	93	1.81289	8.76e-08
GO:0051703	intraspecies interaction between organisms	24	3.5501	9.031e-08
GO:0035176	social behavior	24	3.5501	9.031e-08
GO:0046579	positive regulation of Ras protein signal transduction	29	3.12536	9.159e-08
GO:0061005	cell differentiation involved in kidney development	22	3.77198	9.418e-08
GO:0050654	chondroitin sulfate proteoglycan metabolic process	22	3.77198	9.418e-08
GO:0044060	regulation of endocrine process	22	3.77198	9.418e-08
GO:0010719	negative regulation of epithelial to mesenchymal transition	19	4.21574	9.418e-08
GO:0007202	activation of phospholipase C activity	19	4.21574	9.418e-08
GO:0032946	positive regulation of mononuclear cell proliferation	44	2.45877	9.946e-08
GO:1904892	regulation of receptor signaling pathway via STAT	44	2.45877	9.946e-08
GO:0046851	negative regulation of bone remodeling	13	5.76891	1.006e-07
GO:0045859	regulation of protein kinase activity	161	1.54526	1.012e-07
GO:0050927	positive regulation of positive chemotaxis	16	4.82813	1.013e-07
GO:0040036	regulation of fibroblast growth factor receptor signaling pathway	18	4.38036	1.035e-07
GO:0003180	aortic valve morphogenesis	17	4.58026	1.07e-07
GO:0016049	cell growth	34	2.81862	1.087e-07
GO:0046425	regulation of receptor signaling pathway via JAK-STAT	43	2.47626	1.153e-07
GO:0035136	forelimb morphogenesis	21	3.86398	1.187e-07
GO:0071902	positive regulation of protein serine/threonine kinase activity	84	1.8638	1.221e-07
GO:2000243	positive regulation of reproductive process	32	2.90852	1.229e-07
GO:0008584	male gonad development	44	2.44069	1.267e-07
GO:0022408	negative regulation of cell-cell adhesion	53	2.23369	1.286e-07
GO:0008344	adult locomotory behavior	30	3.01758	1.312e-07
GO:0046545	development of primary female sexual characteristics	35	2.7504	1.365e-07
GO:0002250	adaptive immune response	79	1.898	1.434e-07
GO:0007210	serotonin receptor signaling pathway	20	3.97051	1.464e-07
GO:0019722	calcium-mediated signaling	46	2.37686	1.478e-07
GO:0046546	development of primary male sexual characteristics	44	2.42288	1.616e-07
GO:0048167	regulation of synaptic plasticity	55	2.18378	1.619e-07
GO:0002066	columnar/cuboidal epithelial cell development	25	3.36784	1.619e-07
GO:0060579	ventral spinal cord interneuron fate commitment	12	6.03517	1.624e-07
GO:0060581	cell fate commitment involved in pattern specification	12	6.03517	1.624e-07
GO:0035265	organ growth	31	2.92328	1.802e-07
GO:0050918	positive chemotaxis	23	3.54104	1.935e-07
GO:0023014	signal transduction by protein phosphorylation	91	1.79712	1.938e-07
GO:0042060	wound healing	102	1.73307	1.951e-07
GO:0010976	positive regulation of neuron projection development	73	1.93912	1.985e-07
GO:0061097	regulation of protein tyrosine kinase activity	34	2.75801	2.022e-07
GO:0060043	regulation of cardiac muscle cell proliferation	21	3.77198	2.027e-07
GO:0060575	intestinal epithelial cell differentiation	15	4.91997	2.049e-07
GO:0001569	branching involved in blood vessel morphogenesis	17	4.42232	2.195e-07
GO:0048588	developmental cell growth	33	2.7972	2.195e-07
GO:0032924	activin receptor signaling pathway	16	4.64244	2.23e-07
GO:0032835	glomerulus development	24	3.41613	2.232e-07
GO:0003344	pericardium morphogenesis	9	7.54396	2.254e-07
GO:1902285	semaphorin-plexin signaling pathway involved in neuron projection guidance	11	6.38335	2.362e-07
GO:0003188	heart valve formation	11	6.38335	2.362e-07
GO:0043568	positive regulation of insulin-like growth factor receptor signaling pathway	11	6.38335	2.362e-07
GO:0008543	fibroblast growth factor receptor signaling pathway	31	2.88719	2.505e-07
GO:0035924	cellular response to vascular endothelial growth factor stimulus	20	3.8687	2.559e-07
GO:0070167	regulation of biomineral tissue development	34	2.72867	2.723e-07
GO:0110149	regulation of biomineralization	34	2.72867	2.723e-07
GO:0021543	pallium development	51	2.22394	2.787e-07
GO:0003174	mitral valve development	10	6.85815	2.852e-07
GO:0072202	cell differentiation involved in metanephros development	13	5.44842	3.021e-07
GO:0000165	MAPK cascade	88	1.7991	3.124e-07
GO:0038083	peptidyl-tyrosine autophosphorylation	19	3.98153	3.159e-07
GO:2001236	regulation of extrinsic apoptotic signaling pathway	48	2.27742	3.169e-07
GO:0060078	regulation of postsynaptic membrane potential	35	2.66706	3.29e-07
GO:0042509	regulation of tyrosine phosphorylation of STAT protein	30	2.90152	3.692e-07
GO:0002697	regulation of immune effector process	94	1.75528	3.718e-07
GO:0055023	positive regulation of cardiac muscle tissue growth	18	4.11489	3.772e-07
GO:0035115	embryonic forelimb morphogenesis	18	4.11489	3.772e-07
GO:0061351	neural precursor cell proliferation	29	2.95642	3.845e-07
GO:0032147	activation of protein kinase activity	79	1.85661	3.894e-07
GO:0008585	female gonad development	33	2.73572	4.04e-07
GO:0072273	metanephric nephron morphogenesis	14	5.02931	4.088e-07
GO:0035883	enteroendocrine cell differentiation	14	5.02931	4.088e-07
GO:0060563	neuroepithelial cell differentiation	22	3.53122	4.132e-07
GO:0010718	positive regulation of epithelial to mesenchymal transition	22	3.53122	4.132e-07
GO:0061037	negative regulation of cartilage development	17	4.27491	4.295e-07
GO:0043207	response to external biotic stimulus	235	1.39593	4.376e-07
GO:0048545	response to steroid hormone	72	1.91255	4.433e-07
GO:0051953	negative regulation of amine transport	16	4.4705	4.627e-07
GO:0048710	regulation of astrocyte differentiation	16	4.4705	4.627e-07
GO:0002011	morphogenesis of an epithelial sheet	23	3.40218	4.751e-07
GO:0021545	cranial nerve development	23	3.40218	4.751e-07
GO:0035914	skeletal muscle cell differentiation	23	3.40218	4.751e-07
GO:0048872	homeostasis of number of cells	57	2.08741	4.886e-07
GO:0021675	nerve development	30	2.8648	5.081e-07
GO:0035050	embryonic heart tube development	30	2.8648	5.081e-07
GO:0060828	regulation of canonical Wnt signaling pathway	72	1.90584	5.124e-07
GO:0048708	astrocyte differentiation	24	3.29191	5.207e-07
GO:0046632	alpha-beta T cell differentiation	24	3.29191	5.207e-07
GO:0050433	regulation of catecholamine secretion	24	3.29191	5.207e-07
GO:0002088	lens development in camera-type eye	29	2.917	5.347e-07
GO:0060413	atrial septum morphogenesis	12	5.65797	5.357e-07
GO:0061548	ganglion development	12	5.65797	5.357e-07
GO:0060421	positive regulation of heart growth	19	3.87393	5.471e-07
GO:0048048	embryonic eye morphogenesis	19	3.87393	5.471e-07
GO:0010171	body morphogenesis	21	3.60053	5.471e-07
GO:0045933	positive regulation of muscle contraction	21	3.60053	5.471e-07
GO:0050806	positive regulation of synaptic transmission	46	2.28304	5.52e-07
GO:0042531	positive regulation of tyrosine phosphorylation of STAT protein	27	3.0401	5.636e-07
GO:0043434	response to peptide hormone	91	1.75576	5.926e-07
GO:0009607	response to biotic stimulus	239	1.38586	6.062e-07
GO:0046622	positive regulation of organ growth	22	3.45765	6.473e-07
GO:0055010	ventricular cardiac muscle tissue morphogenesis	22	3.45765	6.473e-07
GO:0009799	specification of symmetry	41	2.39769	6.613e-07
GO:0030513	positive regulation of BMP signaling pathway	18	3.99386	6.732e-07
GO:0110111	negative regulation of animal organ morphogenesis	18	3.99386	6.732e-07
GO:0048286	lung alveolus development	20	3.67998	7.229e-07
GO:0032649	regulation of interferon-gamma production	35	2.58861	7.488e-07
GO:0090087	regulation of peptide transport	134	1.56727	7.635e-07
GO:1903670	regulation of sprouting angiogenesis	28	2.93376	7.8e-07
GO:0010634	positive regulation of epithelial cell migration	44	2.3051	7.861e-07
GO:0036342	post-anal tail morphogenesis	13	5.16166	7.912e-07
GO:0003309	type B pancreatic cell differentiation	13	5.16166	7.912e-07
GO:0099068	postsynapse assembly	13	5.16166	7.912e-07
GO:0030178	negative regulation of Wnt signaling pathway	58	2.04462	7.98e-07
GO:0031348	negative regulation of defense response	58	2.04462	7.98e-07
GO:0002062	chondrocyte differentiation	27	2.9954	8.016e-07
GO:0042246	tissue regeneration	26	3.06473	8.123e-07
GO:0051147	regulation of muscle cell differentiation	46	2.25339	8.388e-07
GO:0042129	regulation of T cell proliferation	48	2.20799	8.749e-07
GO:0051707	response to other organism	233	1.38623	8.776e-07
GO:1905209	positive regulation of cardiocyte differentiation	16	4.31083	9.042e-07
GO:0032355	response to estradiol	43	2.31707	9.306e-07
GO:1903351	cellular response to dopamine	30	2.79406	9.463e-07
GO:0090130	tissue migration	33	2.64841	9.463e-07
GO:0060045	positive regulation of cardiac muscle cell proliferation	15	4.52638	9.604e-07
GO:1905207	regulation of cardiocyte differentiation	22	3.38708	1.002e-06
GO:0035904	aorta development	23	3.27379	1.097e-06
GO:0042552	myelination	36	2.51465	1.103e-06
GO:0043085	positive regulation of catalytic activity	260	1.35458	1.141e-06
GO:0044706	multi-multicellular organism process	57	2.03794	1.156e-06
GO:0048013	ephrin receptor signaling pathway	31	2.71933	1.172e-06
GO:0042733	embryonic digit morphogenesis	25	3.09179	1.172e-06
GO:0046888	negative regulation of hormone secretion	25	3.09179	1.172e-06
GO:0060443	mammary gland morphogenesis	20	3.59236	1.173e-06
GO:1905332	positive regulation of morphogenesis of an epithelium	18	3.87975	1.176e-06
GO:1903350	response to dopamine	30	2.75999	1.286e-06
GO:0021954	central nervous system neuron development	30	2.75999	1.286e-06
GO:0050870	positive regulation of T cell activation	57	2.02833	1.369e-06
GO:1904948	midbrain dopaminergic neuron differentiation	10	6.28663	1.378e-06
GO:1902287	semaphorin-plexin signaling pathway involved in axon guidance	10	6.28663	1.378e-06
GO:0060976	coronary vasculature development	21	3.44398	1.378e-06
GO:0051145	smooth muscle cell differentiation	17	4.00773	1.45e-06
GO:0072189	ureter development	12	5.32515	1.515e-06
GO:0046850	regulation of bone remodeling	22	3.31934	1.534e-06
GO:0010700	negative regulation of norepinephrine secretion	8	7.54396	1.534e-06
GO:0060638	mesenchymal-epithelial cell signaling	8	7.54396	1.534e-06
GO:0009855	determination of bilateral symmetry	40	2.35749	1.546e-06
GO:0006937	regulation of muscle contraction	47	2.18868	1.561e-06
GO:0022037	metencephalon development	37	2.44848	1.561e-06
GO:0001841	neural tube formation	35	2.51465	1.634e-06
GO:0030201	heparan sulfate proteoglycan metabolic process	16	4.16219	1.714e-06
GO:0072111	cell proliferation involved in kidney development	9	6.78956	1.774e-06
GO:0003183	mitral valve morphogenesis	9	6.78956	1.774e-06
GO:0007272	ensheathment of neurons	36	2.46893	1.817e-06
GO:0008366	axon ensheathment	36	2.46893	1.817e-06
GO:0071880	adenylate cyclase-activating adrenergic receptor signaling pathway	13	4.90357	1.896e-06
GO:0038084	vascular endothelial growth factor signaling pathway	13	4.90357	1.896e-06
GO:0050954	sensory perception of mechanical stimulus	49	2.13673	1.897e-06
GO:0048333	mesodermal cell differentiation	15	4.35229	1.922e-06
GO:0007413	axonal fasciculation	14	4.59198	2.003e-06
GO:0015012	heparan sulfate proteoglycan biosynthetic process	14	4.59198	2.003e-06
GO:0072215	regulation of metanephros development	14	4.59198	2.003e-06
GO:0106030	neuron projection fasciculation	14	4.59198	2.003e-06
GO:0050951	sensory perception of temperature stimulus	14	4.59198	2.003e-06
GO:0003283	atrial septum development	14	4.59198	2.003e-06
GO:0048806	genitalia development	21	3.37071	2.126e-06
GO:0099565	chemical synaptic transmission, postsynaptic	26	2.92751	2.316e-06
GO:0046631	alpha-beta T cell activation	26	2.92751	2.316e-06
GO:0030858	positive regulation of epithelial cell differentiation	25	2.99364	2.4e-06
GO:0048660	regulation of smooth muscle cell proliferation	41	2.29113	2.524e-06
GO:0009617	response to bacterium	126	1.55826	2.536e-06
GO:0043270	positive regulation of ion transport	69	1.85905	2.536e-06
GO:0021988	olfactory lobe development	17	3.88628	2.536e-06
GO:0035850	epithelial cell differentiation involved in kidney development	17	3.88628	2.536e-06
GO:0001759	organ induction	11	5.53224	2.795e-06
GO:0048484	enteric nervous system development	11	5.53224	2.795e-06
GO:0045779	negative regulation of bone resorption	11	5.53224	2.795e-06
GO:0030500	regulation of bone mineralization	28	2.77935	2.797e-06
GO:0003254	regulation of membrane depolarization	20	3.42907	2.943e-06
GO:0030595	leukocyte chemotaxis	42	2.24714	3.219e-06
GO:0061041	regulation of wound healing	42	2.24714	3.219e-06
GO:0009987	cellular process	2064	1.03467	3.275e-06
GO:0002819	regulation of adaptive immune response	47	2.13594	3.367e-06
GO:0055021	regulation of cardiac muscle tissue growth	24	3.01758	3.493e-06
GO:0061098	positive regulation of protein tyrosine kinase activity	24	3.01758	3.493e-06
GO:0060042	retina morphogenesis in camera-type eye	24	3.01758	3.493e-06
GO:0060191	regulation of lipase activity	33	2.51465	3.614e-06
GO:0002027	regulation of heart rate	33	2.51465	3.614e-06
GO:0001702	gastrulation with mouth forming second	15	4.19109	3.68e-06
GO:0046777	protein autophosphorylation	52	2.04316	3.683e-06
GO:0009755	hormone-mediated signaling pathway	40	2.28605	3.721e-06
GO:0014821	phasic smooth muscle contraction	12	5.02931	3.797e-06
GO:1905276	regulation of epithelial tube formation	12	5.02931	3.797e-06
GO:0032331	negative regulation of chondrocyte differentiation	14	4.40064	4.094e-06
GO:0099172	presynapse organization	14	4.40064	4.094e-06
GO:0002693	positive regulation of cellular extravasation	13	4.67007	4.169e-06
GO:0060065	uterus development	13	4.67007	4.169e-06
GO:0060713	labyrinthine layer morphogenesis	13	4.67007	4.169e-06
GO:0048799	animal organ maturation	13	4.67007	4.169e-06
GO:2000738	positive regulation of stem cell differentiation	13	4.67007	4.169e-06
GO:0099054	presynapse assembly	13	4.67007	4.169e-06
GO:0061440	kidney vasculature development	13	4.67007	4.169e-06
GO:0061437	renal system vasculature development	13	4.67007	4.169e-06
GO:0071875	adrenergic receptor signaling pathway	13	4.67007	4.169e-06
GO:0002688	regulation of leukocyte chemotaxis	38	2.33065	4.207e-06
GO:0035633	maintenance of blood-brain barrier	17	3.77198	4.307e-06
GO:0072091	regulation of stem cell proliferation	26	2.84265	4.427e-06
GO:1901653	cellular response to peptide	77	1.76561	4.658e-06
GO:0050868	negative regulation of T cell activation	36	2.3823	4.694e-06
GO:0031646	positive regulation of nervous system process	25	2.90152	4.702e-06
GO:0060606	tube closure	31	2.56992	4.702e-06
GO:0007623	circadian rhythm	42	2.21571	4.787e-06
GO:0001710	mesodermal cell fate commitment	10	5.80305	4.869e-06
GO:0021520	spinal cord motor neuron cell fate specification	10	5.80305	4.869e-06
GO:0002087	regulation of respiratory gaseous exchange by nervous system process	10	5.80305	4.869e-06
GO:0060389	pathway-restricted SMAD protein phosphorylation	10	5.80305	4.869e-06
GO:1903844	regulation of cellular response to transforming growth factor beta stimulus	37	2.3456	4.968e-06
GO:0045620	negative regulation of lymphocyte differentiation	22	3.13146	4.987e-06
GO:0090132	epithelium migration	30	2.60137	5.325e-06
GO:0048661	positive regulation of smooth muscle cell proliferation	30	2.60137	5.325e-06
GO:0002792	negative regulation of peptide secretion	30	2.60137	5.325e-06
GO:0002703	regulation of leukocyte mediated immunity	55	1.9758	5.355e-06
GO:0042551	neuron maturation	18	3.57346	5.355e-06
GO:0014911	positive regulation of smooth muscle cell migration	18	3.57346	5.355e-06
GO:0060325	face morphogenesis	16	3.89366	5.416e-06
GO:0021772	olfactory bulb development	16	3.89366	5.416e-06
GO:1903708	positive regulation of hemopoiesis	53	1.99915	5.805e-06
GO:0071869	response to catecholamine	33	2.46486	5.875e-06
GO:0071867	response to monoamine	33	2.46486	5.875e-06
GO:0010595	positive regulation of endothelial cell migration	33	2.46486	5.875e-06
GO:0002718	regulation of cytokine production involved in immune response	29	2.63584	5.988e-06
GO:0014014	negative regulation of gliogenesis	19	3.41274	6.206e-06
GO:1903038	negative regulation of leukocyte cell-cell adhesion	38	2.29336	6.474e-06
GO:0060795	cell fate commitment involved in formation of primary germ layer	15	4.04141	6.651e-06
GO:0048596	embryonic camera-type eye morphogenesis	15	4.04141	6.651e-06
GO:0045776	negative regulation of blood pressure	20	3.27998	6.801e-06
GO:0014020	primary neural tube formation	32	2.48873	6.805e-06
GO:0071868	cellular response to monoamine stimulus	32	2.48873	6.805e-06
GO:0071870	cellular response to catecholamine stimulus	32	2.48873	6.805e-06
GO:0010812	negative regulation of cell-substrate adhesion	24	2.92024	6.826e-06
GO:0098801	regulation of renal system process	17	3.66421	7.099e-06
GO:0072176	nephric duct development	11	5.18647	7.342e-06
GO:0060231	mesenchymal to epithelial transition	11	5.18647	7.342e-06
GO:0010919	regulation of inositol phosphate biosynthetic process	11	5.18647	7.342e-06
GO:0050965	detection of temperature stimulus involved in sensory perception of pain	11	5.18647	7.342e-06
GO:0042074	cell migration involved in gastrulation	11	5.18647	7.342e-06
GO:0060561	apoptotic process involved in morphogenesis	11	5.18647	7.342e-06
GO:0014061	regulation of norepinephrine secretion	11	5.18647	7.342e-06
GO:0046879	hormone secretion	27	2.71583	7.399e-06
GO:0050790	regulation of catalytic activity	386	1.24816	7.566e-06
GO:0060669	embryonic placenta morphogenesis	14	4.22462	7.733e-06
GO:0045686	negative regulation of glial cell differentiation	14	4.22462	7.733e-06
GO:0060394	negative regulation of pathway-restricted SMAD protein phosphorylation	9	6.17233	7.789e-06
GO:0072173	metanephric tubule morphogenesis	9	6.17233	7.789e-06
GO:0031076	embryonic camera-type eye development	18	3.48183	8.455e-06
GO:0040019	positive regulation of embryonic development	18	3.48183	8.455e-06
GO:0034104	negative regulation of tissue remodeling	13	4.4578	8.504e-06
GO:0003272	endocardial cushion formation	12	4.76461	8.504e-06
GO:0072012	glomerulus vasculature development	12	4.76461	8.504e-06
GO:0060420	regulation of heart growth	25	2.81491	8.815e-06
GO:0070098	chemokine-mediated signaling pathway	28	2.64039	8.821e-06
GO:0045682	regulation of epidermis development	30	2.54291	8.961e-06
GO:0001947	heart looping	24	2.87389	9.435e-06
GO:1990138	neuron projection extension	24	2.87389	9.435e-06
GO:0045124	regulation of bone resorption	19	3.33338	9.444e-06
GO:0007368	determination of left/right symmetry	37	2.28792	9.457e-06
GO:2000241	regulation of reproductive process	46	2.07798	9.887e-06
GO:0031960	response to corticosteroid	45	2.09554	1.006e-05
GO:0051223	regulation of protein transport	124	1.52354	1.019e-05
GO:0035023	regulation of Rho protein signal transduction	29	2.57382	1.022e-05
GO:0072089	stem cell proliferation	22	3.01758	1.022e-05
GO:0021902	commitment of neuronal cell to specific neuron type in forebrain	7	7.54396	1.023e-05
GO:0007198	adenylate cyclase-inhibiting serotonin receptor signaling pathway	7	7.54396	1.023e-05
GO:0003357	noradrenergic neuron differentiation	7	7.54396	1.023e-05
GO:0061074	regulation of neural retina development	7	7.54396	1.023e-05
GO:0032960	regulation of inositol trisphosphate biosynthetic process	7	7.54396	1.023e-05
GO:0042593	glucose homeostasis	50	2.00637	1.041e-05
GO:0060693	regulation of branching involved in salivary gland morphogenesis	8	6.70574	1.07e-05
GO:0061549	sympathetic ganglion development	8	6.70574	1.07e-05
GO:0048865	stem cell fate commitment	8	6.70574	1.07e-05
GO:0014015	positive regulation of gliogenesis	26	2.72421	1.086e-05
GO:1901654	response to ketone	52	1.97129	1.13e-05
GO:0060323	head morphogenesis	17	3.56243	1.133e-05
GO:0048645	animal organ formation	17	3.56243	1.133e-05
GO:0001843	neural tube closure	30	2.51465	1.151e-05
GO:0007219	Notch signaling pathway	37	2.26932	1.16e-05
GO:0061371	determination of heart left/right asymmetry	25	2.77352	1.19e-05
GO:0033500	carbohydrate homeostasis	50	1.99576	1.223e-05
GO:0030501	positive regulation of bone mineralization	18	3.39478	1.306e-05
GO:0048713	regulation of oligodendrocyte differentiation	18	3.39478	1.306e-05
GO:0009791	post-embryonic development	29	2.54389	1.324e-05
GO:0002761	regulation of myeloid leukocyte differentiation	36	2.28221	1.387e-05
GO:0050930	induction of positive chemotaxis	10	5.38854	1.387e-05
GO:1904861	excitatory synapse assembly	10	5.38854	1.387e-05
GO:0033604	negative regulation of catecholamine secretion	10	5.38854	1.387e-05
GO:0097154	GABAergic neuron differentiation	10	5.38854	1.387e-05
GO:0060973	cell migration involved in heart development	10	5.38854	1.387e-05
GO:0060732	positive regulation of inositol phosphate biosynthetic process	10	5.38854	1.387e-05
GO:0090192	regulation of glomerulus development	10	5.38854	1.387e-05
GO:0072044	collecting duct development	10	5.38854	1.387e-05
GO:0042659	regulation of cell fate specification	10	5.38854	1.387e-05
GO:0022602	ovulation cycle process	19	3.25762	1.408e-05
GO:0050707	regulation of cytokine secretion	22	2.9637	1.432e-05
GO:0060324	face development	20	3.14332	1.461e-05
GO:0045599	negative regulation of fat cell differentiation	20	3.14332	1.461e-05
GO:0009948	anterior/posterior axis specification	21	3.0466	1.465e-05
GO:0043535	regulation of blood vessel endothelial cell migration	30	2.48702	1.472e-05
GO:0021549	cerebellum development	33	2.37096	1.481e-05
GO:2001237	negative regulation of extrinsic apoptotic signaling pathway	33	2.37096	1.481e-05
GO:0120161	regulation of cold-induced thermogenesis	41	2.14793	1.482e-05
GO:1902414	protein localization to cell junction	28	2.57599	1.496e-05
GO:2001234	negative regulation of apoptotic signaling pathway	57	1.88599	1.58e-05
GO:0003143	embryonic heart tube morphogenesis	25	2.73332	1.595e-05
GO:0046634	regulation of alpha-beta T cell activation	31	2.43607	1.614e-05
GO:0046620	regulation of organ growth	31	2.43607	1.614e-05
GO:0001945	lymph vessel development	13	4.26398	1.627e-05
GO:0043576	regulation of respiratory gaseous exchange	13	4.26398	1.627e-05
GO:0016048	detection of temperature stimulus	13	4.26398	1.627e-05
GO:0051302	regulation of cell division	46	2.04131	1.63e-05
GO:0001892	embryonic placenta development	29	2.51465	1.693e-05
GO:0048015	phosphatidylinositol-mediated signaling	27	2.61137	1.694e-05
GO:0043122	regulation of I-kappaB kinase/NF-kappaB signaling	60	1.8475	1.73e-05
GO:0032729	positive regulation of interferon-gamma production	24	2.78546	1.738e-05
GO:0023019	signal transduction involved in regulation of gene expression	12	4.52638	1.759e-05
GO:0060039	pericardium development	12	4.52638	1.759e-05
GO:1905939	regulation of gonad development	12	4.52638	1.759e-05
GO:0099175	regulation of postsynapse organization	33	2.34859	1.851e-05
GO:0014910	regulation of smooth muscle cell migration	23	2.84444	1.875e-05
GO:0051099	positive regulation of binding	46	2.02937	1.93e-05
GO:0002287	alpha-beta T cell activation involved in immune response	15	3.77198	1.941e-05
GO:0042310	vasoconstriction	15	3.77198	1.941e-05
GO:0002293	alpha-beta T cell differentiation involved in immune response	15	3.77198	1.941e-05
GO:0051150	regulation of smooth muscle cell differentiation	15	3.77198	1.941e-05
GO:0016339	calcium-dependent cell-cell adhesion via plasma membrane cell adhesion molecules	18	3.31198	1.962e-05
GO:0006936	muscle contraction	60	1.83999	1.975e-05
GO:0051051	negative regulation of transport	93	1.61285	1.999e-05
GO:0001541	ovarian follicle development	21	2.98912	2.068e-05
GO:0002762	negative regulation of myeloid leukocyte differentiation	20	3.07917	2.101e-05
GO:0099173	postsynapse organization	29	2.48608	2.172e-05
GO:0071260	cellular response to mechanical stimulus	27	2.57832	2.215e-05
GO:0046578	regulation of Ras protein signal transduction	50	1.95439	2.277e-05
GO:0043542	endothelial cell migration	24	2.74326	2.351e-05
GO:0045638	negative regulation of myeloid cell differentiation	30	2.43354	2.388e-05
GO:0042481	regulation of odontogenesis	14	3.91168	2.465e-05
GO:0034698	response to gonadotropin	14	3.91168	2.465e-05
GO:0055017	cardiac muscle tissue growth	14	3.91168	2.465e-05
GO:0017015	regulation of transforming growth factor beta receptor signaling pathway	35	2.25674	2.49e-05
GO:2001053	regulation of mesenchymal cell apoptotic process	9	5.65797	2.519e-05
GO:0072178	nephric duct morphogenesis	9	5.65797	2.519e-05
GO:0060536	cartilage morphogenesis	9	5.65797	2.519e-05
GO:0010454	negative regulation of cell fate commitment	9	5.65797	2.519e-05
GO:0050864	regulation of B cell activation	36	2.22609	2.541e-05
GO:0097756	negative regulation of blood vessel diameter	17	3.37493	2.744e-05
GO:1990868	response to chemokine	29	2.45814	2.779e-05
GO:1990869	cellular response to chemokine	29	2.45814	2.779e-05
GO:1903845	negative regulation of cellular response to transforming growth factor beta stimulus	27	2.54609	2.884e-05
GO:0060350	endochondral bone morphogenesis	21	2.93376	2.91e-05
GO:2000179	positive regulation of neural precursor cell proliferation	21	2.93376	2.91e-05
GO:0060343	trabecula formation	13	4.08631	3.004e-05
GO:0032925	regulation of activin receptor signaling pathway	13	4.08631	3.004e-05
GO:0062009	secondary palate development	13	4.08631	3.004e-05
GO:0001890	placenta development	42	2.07089	3.007e-05
GO:0030857	negative regulation of epithelial cell differentiation	19	3.11598	3.023e-05
GO:0090090	negative regulation of canonical Wnt signaling pathway	47	1.98082	3.025e-05
GO:0008045	motor neuron axon guidance	15	3.6503	3.21e-05
GO:0034103	regulation of tissue remodeling	26	2.58083	3.287e-05
GO:0008306	associative learning	26	2.58083	3.287e-05
GO:0060841	venous blood vessel development	10	5.02931	3.441e-05
GO:0007216	G protein-coupled glutamate receptor signaling pathway	10	5.02931	3.441e-05
GO:0071599	otic vesicle development	10	5.02931	3.441e-05
GO:0014048	regulation of glutamate secretion	10	5.02931	3.441e-05
GO:0042693	muscle cell fate commitment	10	5.02931	3.441e-05
GO:1904889	regulation of excitatory synapse assembly	10	5.02931	3.441e-05
GO:0001502	cartilage condensation	12	4.31083	3.458e-05
GO:2001026	regulation of endothelial cell chemotaxis	12	4.31083	3.458e-05
GO:0072207	metanephric epithelium development	12	4.31083	3.458e-05
GO:0072170	metanephric tubule development	11	4.6102	3.681e-05
GO:0070102	interleukin-6-mediated signaling pathway	11	4.6102	3.681e-05
GO:0072074	kidney mesenchyme development	11	4.6102	3.681e-05
GO:0099084	postsynaptic specialization organization	11	4.6102	3.681e-05
GO:0050961	detection of temperature stimulus involved in sensory perception	11	4.6102	3.681e-05
GO:0050709	negative regulation of protein secretion	27	2.51465	3.702e-05
GO:0055001	muscle cell development	40	2.09554	3.702e-05
GO:0021532	neural tube patterning	16	3.44867	3.761e-05
GO:0050680	negative regulation of epithelial cell proliferation	37	2.16377	3.78e-05
GO:0007229	integrin-mediated signaling pathway	30	2.3823	3.78e-05
GO:0045747	positive regulation of Notch signaling pathway	21	2.88042	4.024e-05
GO:0050772	positive regulation of axonogenesis	28	2.45617	4.101e-05
GO:0006950	response to stress	541	1.17922	4.101e-05
GO:2001233	regulation of apoptotic signaling pathway	86	1.61791	4.12e-05
GO:0007565	female pregnancy	47	1.95893	4.123e-05
GO:0045746	negative regulation of Notch signaling pathway	17	3.28839	4.128e-05
GO:0060419	heart growth	14	3.77198	4.155e-05
GO:0042755	eating behavior	14	3.77198	4.155e-05
GO:1902742	apoptotic process involved in development	14	3.77198	4.155e-05
GO:0006939	smooth muscle contraction	20	2.95842	4.209e-05
GO:1904953	Wnt signaling pathway involved in midbrain dopaminergic neuron differentiation	8	6.03517	4.263e-05
GO:0070472	regulation of uterine smooth muscle contraction	8	6.03517	4.263e-05
GO:0060600	dichotomous subdivision of an epithelial terminal unit	8	6.03517	4.263e-05
GO:0045687	positive regulation of glial cell differentiation	18	3.15794	4.292e-05
GO:0043113	receptor clustering	19	3.04969	4.308e-05
GO:0016358	dendrite development	33	2.26319	4.326e-05
GO:0002699	positive regulation of immune effector process	54	1.86015	4.331e-05
GO:0002244	hematopoietic progenitor cell differentiation	29	2.40412	4.418e-05
GO:0070201	regulation of establishment of protein localization	125	1.47574	4.491e-05
GO:0001952	regulation of cell-matrix adhesion	35	2.20032	4.5e-05
GO:0032642	regulation of chemokine production	23	2.71111	4.6e-05
GO:0002690	positive regulation of leukocyte chemotaxis	30	2.35749	4.721e-05
GO:0048017	inositol lipid-mediated signaling	27	2.48399	4.723e-05
GO:0010942	positive regulation of cell death	134	1.45243	4.757e-05
GO:0046328	regulation of JNK cascade	47	1.94817	4.776e-05
GO:0071900	regulation of protein serine/threonine kinase activity	104	1.53537	4.949e-05
GO:0001974	blood vessel remodeling	15	3.53623	5.093e-05
GO:0050869	negative regulation of B cell activation	15	3.53623	5.093e-05
GO:0002822	regulation of adaptive immune response based on somatic recombination of immune receptors built from immunoglobulin superfamily domains	41	2.04836	5.102e-05
GO:0042326	negative regulation of phosphorylation	93	1.5766	5.124e-05
GO:0062149	detection of stimulus involved in sensory perception of pain	13	3.92286	5.237e-05
GO:0060259	regulation of feeding behavior	13	3.92286	5.237e-05
GO:0021895	cerebral cortex neuron differentiation	13	3.92286	5.237e-05
GO:0045992	negative regulation of embryonic development	13	3.92286	5.237e-05
GO:0051148	negative regulation of muscle cell differentiation	21	2.82899	5.484e-05
GO:0030099	myeloid cell differentiation	54	1.84332	5.697e-05
GO:0050953	sensory perception of light stimulus	54	1.84332	5.697e-05
GO:0010656	negative regulation of muscle cell apoptotic process	16	3.35287	5.738e-05
GO:0034113	heterotypic cell-cell adhesion	16	3.35287	5.738e-05
GO:0048675	axon extension	16	3.35287	5.738e-05
GO:0110151	positive regulation of biomineralization	19	2.98615	6.104e-05
GO:0033628	regulation of cell adhesion mediated by integrin	19	2.98615	6.104e-05
GO:0070169	positive regulation of biomineral tissue development	19	2.98615	6.104e-05
GO:1902895	positive regulation of pri-miRNA transcription by RNA polymerase II	17	3.20618	6.104e-05
GO:0001775	cell activation	192	1.35116	6.106e-05
GO:0045197	establishment or maintenance of epithelial cell apical/basal polarity	18	3.08617	6.2e-05
GO:0045581	negative regulation of T cell differentiation	18	3.08617	6.2e-05
GO:1902284	neuron projection extension involved in neuron projection guidance	7	6.60097	6.285e-05
GO:0048846	axon extension involved in axon guidance	7	6.60097	6.285e-05
GO:0072048	renal system pattern specification	7	6.60097	6.285e-05
GO:0048664	neuron fate determination	7	6.60097	6.285e-05
GO:1902866	regulation of retina development in camera-type eye	7	6.60097	6.285e-05
GO:0061004	pattern specification involved in kidney development	7	6.60097	6.285e-05
GO:0007197	adenylate cyclase-inhibiting G protein-coupled acetylcholine receptor signaling pathway	7	6.60097	6.285e-05
GO:0003337	mesenchymal to epithelial transition involved in metanephros morphogenesis	7	6.60097	6.285e-05
GO:0007217	tachykinin receptor signaling pathway	7	6.60097	6.285e-05
GO:0002460	adaptive immune response based on somatic recombination of immune receptors built from immunoglobulin superfamily domains	39	2.07193	6.298e-05
GO:0060740	prostate gland epithelium morphogenesis	12	4.11489	6.317e-05
GO:0098743	cell aggregation	12	4.11489	6.317e-05
GO:1902547	regulation of cellular response to vascular endothelial growth factor stimulus	12	4.11489	6.317e-05
GO:0032874	positive regulation of stress-activated MAPK cascade	43	1.99012	6.582e-05
GO:0023061	signal release	49	1.89566	6.603e-05
GO:0099150	regulation of postsynaptic specialization assembly	9	5.22274	6.603e-05
GO:0021978	telencephalon regionalization	9	5.22274	6.603e-05
GO:0021794	thalamus development	9	5.22274	6.603e-05
GO:0072077	renal vesicle morphogenesis	9	5.22274	6.603e-05
GO:0070669	response to interleukin-2	9	5.22274	6.603e-05
GO:0003161	cardiac conduction system development	9	5.22274	6.603e-05
GO:0010002	cardioblast differentiation	9	5.22274	6.603e-05
GO:0150052	regulation of postsynapse assembly	9	5.22274	6.603e-05
GO:0033278	cell proliferation in midbrain	6	7.54396	6.603e-05
GO:1901166	neural crest cell migration involved in autonomic nervous system development	6	7.54396	6.603e-05
GO:0061312	BMP signaling pathway involved in heart development	6	7.54396	6.603e-05
GO:0072174	metanephric tubule formation	6	7.54396	6.603e-05
GO:0032962	positive regulation of inositol trisphosphate biosynthetic process	6	7.54396	6.603e-05
GO:0014060	regulation of epinephrine secretion	6	7.54396	6.603e-05
GO:0003310	pancreatic A cell differentiation	6	7.54396	6.603e-05
GO:0061643	chemorepulsion of axon	6	7.54396	6.603e-05
GO:0006027	glycosaminoglycan catabolic process	22	2.72077	6.643e-05
GO:0031102	neuron projection regeneration	14	3.64191	6.643e-05
GO:0002294	CD4-positive, alpha-beta T cell differentiation involved in immune response	14	3.64191	6.643e-05
GO:0001958	endochondral ossification	14	3.64191	6.643e-05
GO:0042093	T-helper cell differentiation	14	3.64191	6.643e-05
GO:0036075	replacement ossification	14	3.64191	6.643e-05
GO:2000696	regulation of epithelial cell differentiation involved in kidney development	11	4.36756	7.155e-05
GO:0097191	extrinsic apoptotic signaling pathway	30	2.30938	7.16e-05
GO:0003222	ventricular trabecula myocardium morphogenesis	10	4.71498	7.44e-05
GO:0044065	regulation of respiratory system process	10	4.71498	7.44e-05
GO:0042753	positive regulation of circadian rhythm	10	4.71498	7.44e-05
GO:2000136	regulation of cell proliferation involved in heart morphogenesis	10	4.71498	7.44e-05
GO:0009914	hormone transport	27	2.42484	7.476e-05
GO:0010631	epithelial cell migration	27	2.42484	7.476e-05
GO:0002691	regulation of cellular extravasation	15	3.42907	7.766e-05
GO:0034331	cell junction maintenance	15	3.42907	7.766e-05
GO:1902692	regulation of neuroblast proliferation	15	3.42907	7.766e-05
GO:0046640	regulation of alpha-beta T cell proliferation	15	3.42907	7.766e-05
GO:0003407	neural retina development	23	2.62896	7.886e-05
GO:0032880	regulation of protein localization	169	1.37385	8.318e-05
GO:0032760	positive regulation of tumor necrosis factor production	19	2.92521	8.362e-05
GO:0060711	labyrinthine layer development	19	2.92521	8.362e-05
GO:0032535	regulation of cellular component size	81	1.6123	8.379e-05
GO:0014037	Schwann cell differentiation	16	3.26225	8.449e-05
GO:1902932	positive regulation of alcohol biosynthetic process	13	3.77198	8.715e-05
GO:1903672	positive regulation of sprouting angiogenesis	17	3.12798	8.715e-05
GO:0045823	positive regulation of heart contraction	17	3.12798	8.715e-05
GO:1904035	regulation of epithelial cell apoptotic process	26	2.45179	8.715e-05
GO:0097305	response to alcohol	55	1.80399	8.794e-05
GO:0042490	mechanoreceptor differentiation	22	2.67689	8.814e-05
GO:0060079	excitatory postsynaptic potential	22	2.67689	8.814e-05
GO:0090277	positive regulation of peptide hormone secretion	30	2.28605	8.814e-05
GO:0042102	positive regulation of T cell proliferation	30	2.28605	8.814e-05
GO:0070304	positive regulation of stress-activated protein kinase signaling cascade	43	1.966	8.851e-05
GO:0009582	detection of abiotic stimulus	36	2.10529	9.277e-05
GO:0032092	positive regulation of protein binding	27	2.39632	9.412e-05
GO:0070664	negative regulation of leukocyte proliferation	27	2.39632	9.412e-05
GO:2000106	regulation of leukocyte apoptotic process	27	2.39632	9.412e-05
GO:0021885	forebrain cell migration	21	2.73143	9.795e-05
GO:0050777	negative regulation of immune response	40	2.01172	9.987e-05
GO:0051384	response to glucocorticoid	39	2.02907	0.0001033
GO:0060428	lung epithelium development	14	3.52052	0.0001062
GO:0030947	regulation of vascular endothelial growth factor receptor signaling pathway	14	3.52052	0.0001062
GO:0060603	mammary gland duct morphogenesis	14	3.52052	0.0001062
GO:0001941	postsynaptic membrane organization	14	3.52052	0.0001062
GO:0032655	regulation of interleukin-12 production	20	2.79406	0.0001073
GO:0007530	sex determination	12	3.93598	0.0001105
GO:0021766	hippocampus development	26	2.42152	0.0001106
GO:0055002	striated muscle cell development	36	2.0891	0.000111
GO:0060759	regulation of response to cytokine stimulus	44	1.92985	0.0001151
GO:0033077	T cell differentiation in thymus	19	2.86671	0.0001156
GO:0002292	T cell differentiation involved in immune response	15	3.32822	0.0001187
GO:0048854	brain morphogenesis	15	3.32822	0.0001187
GO:0045601	regulation of endothelial cell differentiation	15	3.32822	0.0001187
GO:0032872	regulation of stress-activated MAPK cascade	54	1.7946	0.0001221
GO:0070741	response to interleukin-6	16	3.1764	0.0001245
GO:0043367	CD4-positive, alpha-beta T cell differentiation	16	3.1764	0.0001245
GO:0051954	positive regulation of amine transport	16	3.1764	0.0001245
GO:0090193	positive regulation of glomerulus development	8	5.48652	0.0001245
GO:0021892	cerebral cortex GABAergic interneuron differentiation	8	5.48652	0.0001245
GO:0060573	cell fate specification involved in pattern specification	8	5.48652	0.0001245
GO:0070106	interleukin-27-mediated signaling pathway	8	5.48652	0.0001245
GO:0001946	lymphangiogenesis	8	5.48652	0.0001245
GO:0038110	interleukin-2-mediated signaling pathway	8	5.48652	0.0001245
GO:0021521	ventral spinal cord interneuron specification	8	5.48652	0.0001245
GO:0003207	cardiac chamber formation	8	5.48652	0.0001245
GO:0072283	metanephric renal vesicle morphogenesis	8	5.48652	0.0001245
GO:1904036	negative regulation of epithelial cell apoptotic process	17	3.05351	0.0001245
GO:0090278	negative regulation of peptide hormone secretion	17	3.05351	0.0001245
GO:0046330	positive regulation of JNK cascade	37	2.0524	0.0001284
GO:1900746	regulation of vascular endothelial growth factor signaling pathway	11	4.14918	0.0001331
GO:0007194	negative regulation of adenylate cyclase activity	11	4.14918	0.0001331
GO:0032332	positive regulation of chondrocyte differentiation	11	4.14918	0.0001331
GO:0009581	detection of external stimulus	35	2.09554	0.0001339
GO:1903555	regulation of tumor necrosis factor superfamily cytokine production	31	2.20625	0.0001352
GO:0044409	entry into host	31	2.20625	0.0001352
GO:0007605	sensory perception of sound	40	1.98525	0.0001369
GO:0001894	tissue homeostasis	52	1.80777	0.0001396
GO:0007601	visual perception	52	1.80777	0.0001396
GO:0097106	postsynaptic density organization	10	4.43762	0.0001509
GO:0070977	bone maturation	10	4.43762	0.0001509
GO:0007158	neuron cell-cell adhesion	10	4.43762	0.0001509
GO:0010092	specification of animal organ identity	10	4.43762	0.0001509
GO:0072148	epithelial cell fate commitment	9	4.84969	0.0001518
GO:0003323	type B pancreatic cell development	9	4.84969	0.0001518
GO:0014857	regulation of skeletal muscle cell proliferation	9	4.84969	0.0001518
GO:0021781	glial cell fate commitment	9	4.84969	0.0001518
GO:0060397	growth hormone receptor signaling pathway via JAK-STAT	9	4.84969	0.0001518
GO:0072087	renal vesicle development	9	4.84969	0.0001518
GO:0072216	positive regulation of metanephros development	9	4.84969	0.0001518
GO:0032652	regulation of interleukin-1 production	28	2.29599	0.0001536
GO:1903557	positive regulation of tumor necrosis factor superfamily cytokine production	19	2.8105	0.0001565
GO:0043954	cellular component maintenance	19	2.8105	0.0001565
GO:1902893	regulation of pri-miRNA transcription by RNA polymerase II	19	2.8105	0.0001565
GO:0010811	positive regulation of cell-substrate adhesion	34	2.10242	0.0001619
GO:0050672	negative regulation of lymphocyte proliferation	25	2.41794	0.0001621
GO:0030512	negative regulation of transforming growth factor beta receptor signaling pathway	25	2.41794	0.0001621
GO:0050974	detection of mechanical stimulus involved in sensory perception	14	3.40695	0.0001635
GO:0050905	neuromuscular process	31	2.18563	0.0001636
GO:0002673	regulation of acute inflammatory response	18	2.88918	0.0001678
GO:0031349	positive regulation of defense response	78	1.59466	0.0001755
GO:0045622	regulation of T-helper cell differentiation	15	3.23313	0.0001755
GO:0032735	positive regulation of interleukin-12 production	15	3.23313	0.0001755
GO:0032228	regulation of synaptic transmission, GABAergic	15	3.23313	0.0001755
GO:0070302	regulation of stress-activated protein kinase signaling cascade	54	1.77119	0.0001755
GO:0032722	positive regulation of chemokine production	17	2.9825	0.0001755
GO:0035710	CD4-positive, alpha-beta T cell activation	17	2.9825	0.0001755
GO:2000648	positive regulation of stem cell proliferation	17	2.9825	0.0001755
GO:0034762	regulation of transmembrane transport	109	1.47364	0.0001761
GO:0000578	embryonic axis specification	16	3.09496	0.0001787
GO:0060512	prostate gland morphogenesis	12	3.77198	0.0001851
GO:0090103	cochlea morphogenesis	12	3.77198	0.0001851
GO:0030325	adrenal gland development	12	3.77198	0.0001851
GO:0032024	positive regulation of insulin secretion	24	2.44669	0.0001891
GO:0043551	regulation of phosphatidylinositol 3-kinase activity	20	2.69427	0.0001914
GO:0032680	regulation of tumor necrosis factor production	30	2.19727	0.0001971
GO:0002700	regulation of production of molecular mediator of immune response	38	1.99077	0.0002032
GO:0032945	negative regulation of mononuclear cell proliferation	25	2.38733	0.0002045
GO:0001933	negative regulation of protein phosphorylation	84	1.55698	0.0002121
GO:2000677	regulation of transcription regulatory region DNA binding	19	2.75645	0.0002121
GO:0030210	heparin biosynthetic process	7	5.86753	0.0002236
GO:0071600	otic vesicle morphogenesis	7	5.86753	0.0002236
GO:0062042	regulation of cardiac epithelial to mesenchymal transition	7	5.86753	0.0002236
GO:0098698	postsynaptic specialization assembly	7	5.86753	0.0002236
GO:0048103	somatic stem cell division	7	5.86753	0.0002236
GO:0060484	lung-associated mesenchyme development	7	5.86753	0.0002236
GO:0045586	regulation of gamma-delta T cell differentiation	7	5.86753	0.0002236
GO:0002438	acute inflammatory response to antigenic stimulus	7	5.86753	0.0002236
GO:0061245	establishment or maintenance of bipolar cell polarity	18	2.82899	0.0002305
GO:0035088	establishment or maintenance of apical/basal cell polarity	18	2.82899	0.0002305
GO:1900017	positive regulation of cytokine production involved in inflammatory response	11	3.9516	0.0002352
GO:0042749	regulation of circadian sleep/wake cycle	11	3.9516	0.0002352
GO:0003177	pulmonary valve development	11	3.9516	0.0002352
GO:0033630	positive regulation of cell adhesion mediated by integrin	11	3.9516	0.0002352
GO:0035813	regulation of renal sodium excretion	11	3.9516	0.0002352
GO:0043123	positive regulation of I-kappaB kinase/NF-kappaB signaling	46	1.84586	0.0002373
GO:0007163	establishment or maintenance of cell polarity	48	1.81965	0.0002373
GO:0043068	positive regulation of programmed cell death	122	1.42914	0.0002433
GO:0007528	neuromuscular junction development	17	2.91471	0.0002454
GO:0034694	response to prostaglandin	14	3.30048	0.0002476
GO:0051968	positive regulation of synaptic transmission, glutamatergic	14	3.30048	0.0002476
GO:0043065	positive regulation of apoptotic process	121	1.43075	0.0002484
GO:0003382	epithelial cell morphogenesis	15	3.14332	0.0002573
GO:0006955	immune response	267	1.25654	0.0002621
GO:1901862	negative regulation of muscle tissue development	19	2.70444	0.0002848
GO:2000319	regulation of T-helper 17 cell differentiation	10	4.19109	0.0002853
GO:0048557	embryonic digestive tract morphogenesis	10	4.19109	0.0002853
GO:0040037	negative regulation of fibroblast growth factor receptor signaling pathway	10	4.19109	0.0002853
GO:2000831	regulation of steroid hormone secretion	10	4.19109	0.0002853
GO:0030888	regulation of B cell proliferation	21	2.55521	0.0002932
GO:1902107	positive regulation of leukocyte differentiation	40	1.92203	0.0002942
GO:0010770	positive regulation of cell morphogenesis involved in differentiation	40	1.92203	0.0002942
GO:0060670	branching involved in labyrinthine layer morphogenesis	8	5.02931	0.0003084
GO:1902337	regulation of apoptotic process involved in morphogenesis	8	5.02931	0.0003084
GO:0097104	postsynaptic membrane assembly	8	5.02931	0.0003084
GO:0071352	cellular response to interleukin-2	8	5.02931	0.0003084
GO:0090179	planar cell polarity pathway involved in neural tube closure	8	5.02931	0.0003084
GO:1904748	regulation of apoptotic process involved in development	8	5.02931	0.0003084
GO:0021903	rostrocaudal neural tube patterning	8	5.02931	0.0003084
GO:0099151	regulation of postsynaptic density assembly	8	5.02931	0.0003084
GO:0021559	trigeminal nerve development	8	5.02931	0.0003084
GO:2000351	regulation of endothelial cell apoptotic process	18	2.77125	0.0003124
GO:0033623	regulation of integrin activation	9	4.52638	0.0003177
GO:2000846	regulation of corticosteroid hormone secretion	9	4.52638	0.0003177
GO:0032651	regulation of interleukin-1 beta production	25	2.32838	0.000319
GO:0045670	regulation of osteoclast differentiation	22	2.47712	0.0003259
GO:0006026	aminoglycan catabolic process	22	2.47712	0.0003259
GO:0007613	memory	33	2.05744	0.0003314
GO:0097755	positive regulation of blood vessel diameter	20	2.60137	0.0003328
GO:0051098	regulation of binding	76	1.57511	0.0003334
GO:0001738	morphogenesis of a polarized epithelium	17	2.84994	0.0003381
GO:0060291	long-term synaptic potentiation	17	2.84994	0.0003381
GO:0052126	movement in host environment	31	2.10687	0.0003441
GO:0072678	T cell migration	13	3.38178	0.0003459
GO:2000352	negative regulation of endothelial cell apoptotic process	13	3.38178	0.0003459
GO:0042634	regulation of hair cycle	13	3.38178	0.0003459
GO:0070570	regulation of neuron projection regeneration	13	3.38178	0.0003459
GO:0051153	regulation of striated muscle cell differentiation	29	2.16609	0.0003475
GO:0002705	positive regulation of leukocyte mediated immunity	36	1.98235	0.0003525
GO:0072197	ureter morphogenesis	6	6.46625	0.0003567
GO:0032347	regulation of aldosterone biosynthetic process	6	6.46625	0.0003567
GO:0060405	regulation of penile erection	6	6.46625	0.0003567
GO:0045650	negative regulation of macrophage differentiation	6	6.46625	0.0003567
GO:0032808	lacrimal gland development	6	6.46625	0.0003567
GO:0033564	anterior/posterior axon guidance	6	6.46625	0.0003567
GO:0070474	positive regulation of uterine smooth muscle contraction	6	6.46625	0.0003567
GO:0072203	cell proliferation involved in metanephros development	6	6.46625	0.0003567
GO:0048341	paraxial mesoderm formation	6	6.46625	0.0003567
GO:0061101	neuroendocrine cell differentiation	6	6.46625	0.0003567
GO:0032344	regulation of aldosterone metabolic process	6	6.46625	0.0003567
GO:0045588	positive regulation of gamma-delta T cell differentiation	6	6.46625	0.0003567
GO:0043552	positive regulation of phosphatidylinositol 3-kinase activity	14	3.20047	0.0003647
GO:0090218	positive regulation of lipid kinase activity	15	3.05836	0.0003668
GO:0045445	myoblast differentiation	15	3.05836	0.0003668
GO:0032757	positive regulation of interleukin-8 production	19	2.65436	0.0003722
GO:0046637	regulation of alpha-beta T cell differentiation	21	2.51465	0.0003731
GO:0045604	regulation of epidermal cell differentiation	21	2.51465	0.0003731
GO:0030193	regulation of blood coagulation	25	2.29999	0.0003928
GO:0050778	positive regulation of immune response	115	1.42925	0.0003974
GO:1903036	positive regulation of response to wounding	22	2.44069	0.0004126
GO:0043393	regulation of protein binding	49	1.76868	0.0004141
GO:1903727	positive regulation of phospholipid metabolic process	18	2.71583	0.0004165
GO:0003164	His-Purkinje system development	5	7.54396	0.0004268
GO:0038169	somatostatin receptor signaling pathway	5	7.54396	0.0004268
GO:0035881	amacrine cell differentiation	5	7.54396	0.0004268
GO:0061551	trigeminal ganglion development	5	7.54396	0.0004268
GO:0035426	extracellular matrix-cell signaling	5	7.54396	0.0004268
GO:0060666	dichotomous subdivision of terminal units involved in salivary gland branching	5	7.54396	0.0004268
GO:0071205	protein localization to juxtaparanode region of axon	5	7.54396	0.0004268
GO:0038170	somatostatin signaling pathway	5	7.54396	0.0004268
GO:0048818	positive regulation of hair follicle maturation	5	7.54396	0.0004268
GO:2000809	positive regulation of synaptic vesicle clustering	5	7.54396	0.0004268
GO:0014050	negative regulation of glutamate secretion	5	7.54396	0.0004268
GO:1904938	planar cell polarity pathway involved in axon guidance	5	7.54396	0.0004268
GO:0001992	regulation of systemic arterial blood pressure by vasopressin	5	7.54396	0.0004268
GO:0036514	dopaminergic neuron axon guidance	5	7.54396	0.0004268
GO:0060406	positive regulation of penile erection	5	7.54396	0.0004268
GO:0055006	cardiac cell development	20	2.55727	0.0004268
GO:0045834	positive regulation of lipid metabolic process	38	1.92396	0.0004312
GO:0008277	regulation of G protein-coupled receptor signaling pathway	37	1.93838	0.0004547
GO:0050982	detection of mechanical stimulus	17	2.78799	0.0004552
GO:0008016	regulation of heart contraction	55	1.70048	0.0004596
GO:0010460	positive regulation of heart rate	12	3.48183	0.0004734
GO:0002063	chondrocyte development	12	3.48183	0.0004734
GO:0048520	positive regulation of behavior	12	3.48183	0.0004734
GO:1900046	regulation of hemostasis	25	2.27228	0.000483
GO:0007159	leukocyte cell-cell adhesion	19	2.6061	0.0004876
GO:0019226	transmission of nerve impulse	19	2.6061	0.0004876
GO:1905521	regulation of macrophage migration	16	2.87389	0.0004911
GO:0045684	positive regulation of epidermis development	16	2.87389	0.0004911
GO:0070542	response to fatty acid	26	2.2289	0.0004939
GO:0003085	negative regulation of systemic arterial blood pressure	10	3.97051	0.0005012
GO:0060438	trachea development	10	3.97051	0.0005012
GO:0046718	viral entry into host cell	28	2.15542	0.0005013
GO:0001959	regulation of cytokine-mediated signaling pathway	40	1.87428	0.000515
GO:0001659	temperature homeostasis	13	3.26905	0.0005154
GO:0032728	positive regulation of interferon-beta production	13	3.26905	0.0005154
GO:0010470	regulation of gastrulation	15	2.97788	0.0005168
GO:0045600	positive regulation of fat cell differentiation	22	2.40532	0.000517
GO:0043403	skeletal muscle tissue regeneration	14	3.10634	0.0005265
GO:0048566	embryonic digestive tract development	14	3.10634	0.0005265
GO:0071354	cellular response to interleukin-6	14	3.10634	0.0005265
GO:1904707	positive regulation of vascular associated smooth muscle cell proliferation	14	3.10634	0.0005265
GO:0045637	regulation of myeloid cell differentiation	57	1.67317	0.0005383
GO:0000187	activation of MAPK activity	39	1.88599	0.0005451
GO:0001706	endoderm formation	18	2.66257	0.0005479
GO:0090102	cochlea development	18	2.66257	0.0005479
GO:0032677	regulation of interleukin-8 production	23	2.34474	0.0005489
GO:0099601	regulation of neurotransmitter receptor activity	24	2.29184	0.0005748
GO:1902532	negative regulation of intracellular signal transduction	98	1.46108	0.0005975
GO:0045621	positive regulation of lymphocyte differentiation	29	2.1036	0.0005979
GO:1905874	regulation of postsynaptic density organization	9	4.24348	0.0005985
GO:0090185	negative regulation of kidney development	9	4.24348	0.0005985
GO:0021542	dentate gyrus development	9	4.24348	0.0005985
GO:0060977	coronary vasculature morphogenesis	9	4.24348	0.0005985
GO:0042487	regulation of odontogenesis of dentin-containing tooth	9	4.24348	0.0005985
GO:0036303	lymph vessel morphogenesis	9	4.24348	0.0005985
GO:0060602	branch elongation of an epithelium	9	4.24348	0.0005985
GO:0003211	cardiac ventricle formation	7	5.28077	0.0005985
GO:0030202	heparin metabolic process	7	5.28077	0.0005985
GO:0072070	loop of Henle development	7	5.28077	0.0005985
GO:0071104	response to interleukin-9	7	5.28077	0.0005985
GO:0090009	primitive streak formation	7	5.28077	0.0005985
GO:0060379	cardiac muscle cell myoblast differentiation	7	5.28077	0.0005985
GO:0048340	paraxial mesoderm morphogenesis	7	5.28077	0.0005985
GO:0048570	notochord morphogenesis	7	5.28077	0.0005985
GO:2001054	negative regulation of mesenchymal cell apoptotic process	7	5.28077	0.0005985
GO:0060911	cardiac cell fate commitment	7	5.28077	0.0005985
GO:0003149	membranous septum morphogenesis	7	5.28077	0.0005985
GO:0099612	protein localization to axon	7	5.28077	0.0005985
GO:0007440	foregut morphogenesis	7	5.28077	0.0005985
GO:0061303	cornea development in camera-type eye	7	5.28077	0.0005985
GO:0043550	regulation of lipid kinase activity	21	2.43728	0.0005992
GO:0062013	positive regulation of small molecule metabolic process	37	1.91183	0.0006033
GO:0048641	regulation of skeletal muscle tissue development	17	2.72867	0.0006033
GO:0008542	visual learning	17	2.72867	0.0006033
GO:0043370	regulation of CD4-positive, alpha-beta T cell differentiation	17	2.72867	0.0006033
GO:0043586	tongue development	11	3.60798	0.0006336
GO:0031280	negative regulation of cyclase activity	11	3.60798	0.0006336
GO:2000810	regulation of bicellular tight junction assembly	11	3.60798	0.0006336
GO:0030539	male genitalia development	11	3.60798	0.0006336
GO:0042752	regulation of circadian rhythm	32	2.01172	0.0006482
GO:0051928	positive regulation of calcium ion transport	32	2.01172	0.0006482
GO:0021984	adenohypophysis development	8	4.64244	0.0006507
GO:0071350	cellular response to interleukin-15	8	4.64244	0.0006507
GO:0014842	regulation of skeletal muscle satellite cell proliferation	8	4.64244	0.0006507
GO:0033605	positive regulation of catecholamine secretion	8	4.64244	0.0006507
GO:0035723	interleukin-15-mediated signaling pathway	8	4.64244	0.0006507
GO:0048266	behavioral response to pain	8	4.64244	0.0006507
GO:0090175	regulation of establishment of planar polarity	30	2.05744	0.0006884
GO:0032970	regulation of actin filament-based process	79	1.52423	0.0007051
GO:0007259	receptor signaling pathway via JAK-STAT	15	2.90152	0.0007121
GO:0010596	negative regulation of endothelial cell migration	18	2.61137	0.0007136
GO:0002861	regulation of inflammatory response to antigenic stimulus	12	3.35287	0.0007164
GO:0002335	mature B cell differentiation	12	3.35287	0.0007164
GO:0043534	blood vessel endothelial cell migration	13	3.1636	0.0007511
GO:0032922	circadian regulation of gene expression	21	2.40035	0.0007584
GO:0002706	regulation of lymphocyte mediated immunity	38	1.87366	0.0007593
GO:2000107	negative regulation of leukocyte apoptotic process	17	2.67182	0.0008077
GO:0031279	regulation of cyclase activity	17	2.67182	0.0008077
GO:0002262	myeloid cell homeostasis	30	2.03891	0.0008191
GO:0002573	myeloid leukocyte differentiation	30	2.03891	0.0008191
GO:0060396	growth hormone receptor signaling pathway	10	3.77198	0.0008412
GO:0042474	middle ear morphogenesis	10	3.77198	0.0008412
GO:0030903	notochord development	10	3.77198	0.0008412
GO:0048670	regulation of collateral sprouting	10	3.77198	0.0008412
GO:0060487	lung epithelial cell differentiation	10	3.77198	0.0008412
GO:0007398	ectoderm development	10	3.77198	0.0008412
GO:0002068	glandular epithelial cell development	10	3.77198	0.0008412
GO:0055007	cardiac muscle cell differentiation	24	2.23525	0.0008608
GO:0051668	localization within membrane	25	2.19301	0.0008722
GO:0050818	regulation of coagulation	25	2.19301	0.0008722
GO:1903725	regulation of phospholipid metabolic process	26	2.15542	0.0008743
GO:0043114	regulation of vascular permeability	16	2.74326	0.0008972
GO:0071375	cellular response to peptide hormone stimulus	58	1.63265	0.0009142
GO:0051924	regulation of calcium ion transport	54	1.66275	0.0009503
GO:0097696	receptor signaling pathway via STAT	15	2.82899	0.0009851
GO:0072676	lymphocyte migration	22	2.3051	0.001004
GO:0044062	regulation of excretion	11	3.45765	0.001004
GO:0010664	negative regulation of striated muscle cell apoptotic process	11	3.45765	0.001004
GO:1905809	negative regulation of synapse organization	11	3.45765	0.001004
GO:0043409	negative regulation of MAPK cascade	40	1.81782	0.001006
GO:0090303	positive regulation of wound healing	19	2.4713	0.001044
GO:0001508	action potential	27	2.09987	0.001046
GO:0010543	regulation of platelet activation	14	2.93376	0.001051
GO:0010662	regulation of striated muscle cell apoptotic process	14	2.93376	0.001051
GO:0097094	craniofacial suture morphogenesis	9	3.99386	0.001075
GO:0003184	pulmonary valve morphogenesis	9	3.99386	0.001075
GO:0086012	membrane depolarization during cardiac muscle cell action potential	9	3.99386	0.001075
GO:0072243	metanephric nephron epithelium development	9	3.99386	0.001075
GO:0030540	female genitalia development	9	3.99386	0.001075
GO:0060644	mammary gland epithelial cell differentiation	9	3.99386	0.001075
GO:0098962	regulation of postsynaptic neurotransmitter receptor activity	9	3.99386	0.001075
GO:0045603	positive regulation of endothelial cell differentiation	9	3.99386	0.001075
GO:0045577	regulation of B cell differentiation	12	3.23313	0.001075
GO:0019098	reproductive behavior	12	3.23313	0.001075
GO:0038128	ERBB2 signaling pathway	13	3.06473	0.001084
GO:0021987	cerebral cortex development	31	1.98189	0.001093
GO:0045787	positive regulation of cell cycle	76	1.51678	0.001097
GO:0050805	negative regulation of synaptic transmission	20	2.39491	0.001125
GO:0016043	cellular component organization	804	1.10601	0.001128
GO:0002285	lymphocyte activation involved in immune response	30	2.00282	0.001133
GO:0061626	pharyngeal arch artery morphogenesis	6	5.65797	0.001133
GO:0046532	regulation of photoreceptor cell differentiation	6	5.65797	0.001133
GO:0098757	cellular response to interleukin-21	6	5.65797	0.001133
GO:0062043	positive regulation of cardiac epithelial to mesenchymal transition	6	5.65797	0.001133
GO:0003190	atrioventricular valve formation	6	5.65797	0.001133
GO:1901213	regulation of transcription from RNA polymerase II promoter involved in heart development	6	5.65797	0.001133
GO:0030916	otic vesicle formation	6	5.65797	0.001133
GO:0072539	T-helper 17 cell differentiation	6	5.65797	0.001133
GO:0051890	regulation of cardioblast differentiation	6	5.65797	0.001133
GO:0072172	mesonephric tubule formation	6	5.65797	0.001133
GO:0001955	blood vessel maturation	6	5.65797	0.001133
GO:0015014	heparan sulfate proteoglycan biosynthetic process, polysaccharide chain biosynthetic process	6	5.65797	0.001133
GO:0038114	interleukin-21-mediated signaling pathway	6	5.65797	0.001133
GO:0072282	metanephric nephron tubule morphogenesis	6	5.65797	0.001133
GO:0002118	aggressive behavior	6	5.65797	0.001133
GO:1903238	positive regulation of leukocyte tethering or rolling	6	5.65797	0.001133
GO:0072109	glomerular mesangium development	6	5.65797	0.001133
GO:0003339	regulation of mesenchymal to epithelial transition involved in metanephros morphogenesis	6	5.65797	0.001133
GO:0046533	negative regulation of photoreceptor cell differentiation	6	5.65797	0.001133
GO:0003223	ventricular compact myocardium morphogenesis	6	5.65797	0.001133
GO:0051964	negative regulation of synapse assembly	6	5.65797	0.001133
GO:0098756	response to interleukin-21	6	5.65797	0.001133
GO:0048010	vascular endothelial growth factor receptor signaling pathway	21	2.32975	0.001176
GO:0001776	leukocyte homeostasis	21	2.32975	0.001176
GO:0014003	oligodendrocyte development	16	2.6823	0.001182
GO:0001754	eye photoreceptor cell differentiation	16	2.6823	0.001182
GO:0010524	positive regulation of calcium ion transport into cytosol	18	2.51465	0.001189
GO:0031295	T cell costimulation	18	2.51465	0.001189
GO:0051101	regulation of DNA binding	32	1.94683	0.001206
GO:0007160	cell-matrix adhesion	32	1.94683	0.001206
GO:0072075	metanephric mesenchyme development	8	4.31083	0.001267
GO:0043931	ossification involved in bone maturation	8	4.31083	0.001267
GO:0070307	lens fiber cell development	8	4.31083	0.001267
GO:0060026	convergent extension	8	4.31083	0.001267
GO:0060038	cardiac muscle cell proliferation	8	4.31083	0.001267
GO:0090178	regulation of establishment of planar polarity involved in neural tube closure	8	4.31083	0.001267
GO:0045176	apical protein localization	8	4.31083	0.001267
GO:0007512	adult heart development	8	4.31083	0.001267
GO:0003214	cardiac left ventricle morphogenesis	8	4.31083	0.001267
GO:0070672	response to interleukin-15	8	4.31083	0.001267
GO:0045058	T cell selection	15	2.75999	0.00131
GO:0007568	aging	58	1.60864	0.001338
GO:0021854	hypothalamus development	10	3.59236	0.001348
GO:0010667	negative regulation of cardiac muscle cell apoptotic process	10	3.59236	0.001348
GO:0060479	lung cell differentiation	10	3.59236	0.001348
GO:2000316	regulation of T-helper 17 type immune response	10	3.59236	0.001348
GO:0071378	cellular response to growth hormone stimulus	10	3.59236	0.001348
GO:0070757	interleukin-35-mediated signaling pathway	7	4.8007	0.001348
GO:0003093	regulation of glomerular filtration	7	4.8007	0.001348
GO:0061314	Notch signaling involved in heart development	7	4.8007	0.001348
GO:0046643	regulation of gamma-delta T cell activation	7	4.8007	0.001348
GO:0061430	bone trabecula morphogenesis	7	4.8007	0.001348
GO:0048672	positive regulation of collateral sprouting	7	4.8007	0.001348
GO:0060174	limb bud formation	7	4.8007	0.001348
GO:0001780	neutrophil homeostasis	7	4.8007	0.001348
GO:0045843	negative regulation of striated muscle tissue development	17	2.56495	0.001359
GO:0010660	regulation of muscle cell apoptotic process	20	2.35749	0.001384
GO:0014065	phosphatidylinositol 3-kinase signaling	14	2.85447	0.001419
GO:0098926	postsynaptic signal transduction	14	2.85447	0.001419
GO:0014002	astrocyte development	14	2.85447	0.001419
GO:0035637	multicellular organismal signaling	34	1.88599	0.001447
GO:0010633	negative regulation of epithelial cell migration	21	2.29599	0.001449
GO:1901184	regulation of ERBB signaling pathway	26	2.08663	0.001484
GO:2000116	regulation of cysteine-type endopeptidase activity	51	1.65837	0.001484
GO:0051350	negative regulation of lyase activity	11	3.31934	0.001497
GO:2000311	regulation of AMPA receptor activity	11	3.31934	0.001497
GO:2000679	positive regulation of transcription regulatory region DNA binding	11	3.31934	0.001497
GO:0042596	fear response	13	2.97186	0.001505
GO:0022029	telencephalon cell migration	18	2.46893	0.001512
GO:0060113	inner ear receptor cell differentiation	18	2.46893	0.001512
GO:0045671	negative regulation of osteoclast differentiation	12	3.12164	0.00154
GO:0002675	positive regulation of acute inflammatory response	12	3.12164	0.00154
GO:0032570	response to progesterone	16	2.62399	0.001548
GO:0006915	apoptotic process	156	1.31199	0.001595
GO:0097529	myeloid leukocyte migration	32	1.91593	0.001619
GO:0051092	positive regulation of NF-kappaB transcription factor activity	38	1.80296	0.001673
GO:2001257	regulation of cation channel activity	41	1.7574	0.001722
GO:0045123	cellular extravasation	15	2.69427	0.001751
GO:0044058	regulation of digestive system process	15	2.69427	0.001751
GO:0008544	epidermis development	81	1.47244	0.001759
GO:0045936	negative regulation of phosphate metabolic process	104	1.40102	0.00176
GO:0098900	regulation of action potential	17	2.51465	0.00176
GO:1904705	regulation of vascular associated smooth muscle cell proliferation	17	2.51465	0.00176
GO:0048635	negative regulation of muscle organ development	17	2.51465	0.00176
GO:0060071	Wnt signaling pathway, planar cell polarity pathway	26	2.06466	0.001765
GO:0070661	leukocyte proliferation	26	2.06466	0.001765
GO:0048339	paraxial mesoderm development	9	3.77198	0.001788
GO:0061298	retina vasculature development in camera-type eye	9	3.77198	0.001788
GO:0071371	cellular response to gonadotropin stimulus	9	3.77198	0.001788
GO:0033002	muscle cell proliferation	9	3.77198	0.001788
GO:1903035	negative regulation of response to wounding	24	2.13006	0.001825
GO:0010563	negative regulation of phosphorus metabolic process	104	1.39852	0.001874
GO:0031294	lymphocyte costimulation	18	2.42484	0.001929
GO:0090049	regulation of cell migration involved in sprouting angiogenesis	14	2.77935	0.001935
GO:0001953	negative regulation of cell-matrix adhesion	14	2.77935	0.001935
GO:0045444	fat cell differentiation	28	1.99274	0.001957
GO:0060437	lung growth	5	6.28663	0.001963
GO:0060684	epithelial-mesenchymal cell signaling	5	6.28663	0.001963
GO:0097119	postsynaptic density protein 95 clustering	5	6.28663	0.001963
GO:0003284	septum primum development	5	6.28663	0.001963
GO:1904746	negative regulation of apoptotic process involved in development	5	6.28663	0.001963
GO:2000739	regulation of mesenchymal stem cell differentiation	5	6.28663	0.001963
GO:1901552	positive regulation of endothelial cell development	5	6.28663	0.001963
GO:0060028	convergent extension involved in axis elongation	5	6.28663	0.001963
GO:0008354	germ cell migration	5	6.28663	0.001963
GO:0060923	cardiac muscle cell fate commitment	5	6.28663	0.001963
GO:1903142	positive regulation of establishment of endothelial barrier	5	6.28663	0.001963
GO:0046958	nonassociative learning	5	6.28663	0.001963
GO:0060896	neural plate pattern specification	5	6.28663	0.001963
GO:0051891	positive regulation of cardioblast differentiation	5	6.28663	0.001963
GO:0032353	negative regulation of hormone biosynthetic process	5	6.28663	0.001963
GO:0061550	cranial ganglion development	5	6.28663	0.001963
GO:1902338	negative regulation of apoptotic process involved in morphogenesis	5	6.28663	0.001963
GO:0038030	non-canonical Wnt signaling pathway via MAPK cascade	5	6.28663	0.001963
GO:0042661	regulation of mesodermal cell fate specification	5	6.28663	0.001963
GO:0007185	transmembrane receptor protein tyrosine phosphatase signaling pathway	5	6.28663	0.001963
GO:0060754	positive regulation of mast cell chemotaxis	5	6.28663	0.001963
GO:0035567	non-canonical Wnt signaling pathway	33	1.87181	0.00202
GO:0071356	cellular response to tumor necrosis factor	52	1.62774	0.002033
GO:0014902	myotube differentiation	19	2.34976	0.002033
GO:0010665	regulation of cardiac muscle cell apoptotic process	13	2.88446	0.002077
GO:0017145	stem cell division	13	2.88446	0.002077
GO:0002089	lens morphogenesis in camera-type eye	10	3.42907	0.002079
GO:0072010	glomerular epithelium development	10	3.42907	0.002079
GO:0021533	cell differentiation in hindbrain	10	3.42907	0.002079
GO:0035584	calcium-mediated signaling using intracellular calcium source	10	3.42907	0.002079
GO:0001935	endothelial cell proliferation	10	3.42907	0.002079
GO:0071357	cellular response to type I interferon	20	2.28605	0.002114
GO:0060337	type I interferon signaling pathway	20	2.28605	0.002114
GO:0032890	regulation of organic acid transport	20	2.28605	0.002114
GO:0003014	renal system process	29	1.95335	0.002165
GO:0008589	regulation of smoothened signaling pathway	24	2.10529	0.002165
GO:0034340	response to type I interferon	21	2.23131	0.002165
GO:0051785	positive regulation of nuclear division	21	2.23131	0.002165
GO:0060333	interferon-gamma-mediated signaling pathway	21	2.23131	0.002165
GO:1904994	regulation of leukocyte adhesion to vascular endothelial cell	11	3.19168	0.00219
GO:0071711	basement membrane organization	11	3.19168	0.00219
GO:0021884	forebrain neuron development	11	3.19168	0.00219
GO:0030225	macrophage differentiation	11	3.19168	0.00219
GO:0070306	lens fiber cell differentiation	11	3.19168	0.00219
GO:0051129	negative regulation of cellular component organization	126	1.34637	0.00219
GO:0010959	regulation of metal ion transport	75	1.48503	0.002203
GO:1901550	regulation of endothelial cell development	8	4.02345	0.002249
GO:0050651	dermatan sulfate proteoglycan biosynthetic process	8	4.02345	0.002249
GO:1903140	regulation of establishment of endothelial barrier	8	4.02345	0.002249
GO:0002864	regulation of acute inflammatory response to antigenic stimulus	8	4.02345	0.002249
GO:0014855	striated muscle cell proliferation	8	4.02345	0.002249
GO:0060914	heart formation	8	4.02345	0.002249
GO:2001028	positive regulation of endothelial cell chemotaxis	8	4.02345	0.002249
GO:0072234	metanephric nephron tubule development	8	4.02345	0.002249
GO:0060347	heart trabecula formation	8	4.02345	0.002249
GO:0030574	collagen catabolic process	15	2.63161	0.002265
GO:0061178	regulation of insulin secretion involved in cellular response to glucose stimulus	18	2.3823	0.002388
GO:0048813	dendrite morphogenesis	18	2.3823	0.002388
GO:0043388	positive regulation of DNA binding	18	2.3823	0.002388
GO:0120162	positive regulation of cold-induced thermogenesis	26	2.02209	0.002437
GO:0043281	regulation of cysteine-type endopeptidase activity involved in apoptotic process	46	1.66838	0.002492
GO:0098693	regulation of synaptic vesicle cycle	29	1.93606	0.002513
GO:2000514	regulation of CD4-positive, alpha-beta T cell activation	19	2.31186	0.002514
GO:0030072	peptide hormone secretion	19	2.31186	0.002514
GO:0050853	B cell receptor signaling pathway	14	2.70809	0.002554
GO:0046006	regulation of activated T cell proliferation	14	2.70809	0.002554
GO:0042058	regulation of epidermal growth factor receptor signaling pathway	24	2.08109	0.002575
GO:0030199	collagen fibril organization	16	2.51465	0.002575
GO:0042220	response to cocaine	16	2.51465	0.002575
GO:0002821	positive regulation of adaptive immune response	28	1.95584	0.002627
GO:0051798	positive regulation of hair follicle development	7	4.40064	0.002627
GO:0071696	ectodermal placode development	7	4.40064	0.002627
GO:0071679	commissural neuron axon guidance	7	4.40064	0.002627
GO:0048712	negative regulation of astrocyte differentiation	7	4.40064	0.002627
GO:0150105	protein localization to cell-cell junction	7	4.40064	0.002627
GO:0060900	embryonic camera-type eye formation	7	4.40064	0.002627
GO:1902548	negative regulation of cellular response to vascular endothelial growth factor stimulus	7	4.40064	0.002627
GO:0060746	parental behavior	7	4.40064	0.002627
GO:0150146	cell junction disassembly	7	4.40064	0.002627
GO:0002320	lymphoid progenitor cell differentiation	7	4.40064	0.002627
GO:1905941	positive regulation of gonad development	7	4.40064	0.002627
GO:0003198	epithelial to mesenchymal transition involved in endocardial cushion formation	7	4.40064	0.002627
GO:0045161	neuronal ion channel clustering	7	4.40064	0.002627
GO:0042711	maternal behavior	7	4.40064	0.002627
GO:1904862	inhibitory synapse assembly	7	4.40064	0.002627
GO:0061642	chemoattraction of axon	4	7.54396	0.002627
GO:0060665	regulation of branching involved in salivary gland morphogenesis by mesenchymal-epithelial signaling	4	7.54396	0.002627
GO:0036484	trunk neural crest cell migration	4	7.54396	0.002627
GO:0001880	Mullerian duct regression	4	7.54396	0.002627
GO:0061183	regulation of dermatome development	4	7.54396	0.002627
GO:0021797	forebrain anterior/posterior pattern specification	4	7.54396	0.002627
GO:0090244	Wnt signaling pathway involved in somitogenesis	4	7.54396	0.002627
GO:0060897	neural plate regionalization	4	7.54396	0.002627
GO:0036515	serotonergic neuron axon guidance	4	7.54396	0.002627
GO:0032811	negative regulation of epinephrine secretion	4	7.54396	0.002627
GO:1905278	positive regulation of epithelial tube formation	4	7.54396	0.002627
GO:0048866	stem cell fate specification	4	7.54396	0.002627
GO:0035290	trunk segmentation	4	7.54396	0.002627
GO:0032345	negative regulation of aldosterone metabolic process	4	7.54396	0.002627
GO:0072107	positive regulation of ureteric bud formation	4	7.54396	0.002627
GO:0097491	sympathetic neuron projection guidance	4	7.54396	0.002627
GO:0014827	intestine smooth muscle contraction	4	7.54396	0.002627
GO:0003166	bundle of His development	4	7.54396	0.002627
GO:0072289	metanephric nephron tubule formation	4	7.54396	0.002627
GO:0060300	regulation of cytokine activity	4	7.54396	0.002627
GO:0021913	regulation of transcription from RNA polymerase II promoter involved in ventral spinal cord interneuron specification	4	7.54396	0.002627
GO:0060535	trachea cartilage morphogenesis	4	7.54396	0.002627
GO:2000065	negative regulation of cortisol biosynthetic process	4	7.54396	0.002627
GO:0051794	regulation of timing of catagen	4	7.54396	0.002627
GO:0003402	planar cell polarity pathway involved in axis elongation	4	7.54396	0.002627
GO:0014034	neural crest cell fate commitment	4	7.54396	0.002627
GO:0097118	neuroligin clustering involved in postsynaptic membrane assembly	4	7.54396	0.002627
GO:0021855	hypothalamus cell migration	4	7.54396	0.002627
GO:0014028	notochord formation	4	7.54396	0.002627
GO:0060676	ureteric bud formation	4	7.54396	0.002627
GO:0032348	negative regulation of aldosterone biosynthetic process	4	7.54396	0.002627
GO:1902731	negative regulation of chondrocyte proliferation	4	7.54396	0.002627
GO:0036486	ventral trunk neural crest cell migration	4	7.54396	0.002627
GO:1900738	positive regulation of phospholipase C-activating G protein-coupled receptor signaling pathway	4	7.54396	0.002627
GO:0072106	regulation of ureteric bud formation	4	7.54396	0.002627
GO:0097490	sympathetic neuron projection extension	4	7.54396	0.002627
GO:0072124	regulation of glomerular mesangial cell proliferation	6	5.02931	0.002669
GO:0060872	semicircular canal development	6	5.02931	0.002669
GO:0048819	regulation of hair follicle maturation	6	5.02931	0.002669
GO:0038113	interleukin-9-mediated signaling pathway	6	5.02931	0.002669
GO:0046629	gamma-delta T cell activation	6	5.02931	0.002669
GO:2000849	regulation of glucocorticoid secretion	6	5.02931	0.002669
GO:0048617	embryonic foregut morphogenesis	6	5.02931	0.002669
GO:0001993	regulation of systemic arterial blood pressure by norepinephrine-epinephrine	6	5.02931	0.002669
GO:0060601	lateral sprouting from an epithelium	6	5.02931	0.002669
GO:0003266	regulation of secondary heart field cardioblast proliferation	6	5.02931	0.002669
GO:0046645	positive regulation of gamma-delta T cell activation	6	5.02931	0.002669
GO:0030917	midbrain-hindbrain boundary development	6	5.02931	0.002669
GO:0071355	cellular response to interleukin-9	6	5.02931	0.002669
GO:0061072	iris morphogenesis	6	5.02931	0.002669
GO:0033625	positive regulation of integrin activation	6	5.02931	0.002669
GO:2000807	regulation of synaptic vesicle clustering	6	5.02931	0.002669
GO:0048382	mesendoderm development	6	5.02931	0.002669
GO:0061140	lung secretory cell differentiation	6	5.02931	0.002669
GO:0072538	T-helper 17 type immune response	6	5.02931	0.002669
GO:0007632	visual behavior	17	2.41976	0.002723
GO:0048008	platelet-derived growth factor receptor signaling pathway	13	2.80204	0.002726
GO:0007213	G protein-coupled acetylcholine receptor signaling pathway	9	3.57346	0.002752
GO:0032793	positive regulation of CREB transcription factor activity	9	3.57346	0.002752
GO:0045683	negative regulation of epidermis development	9	3.57346	0.002752
GO:0048486	parasympathetic nervous system development	9	3.57346	0.002752
GO:0035269	protein O-linked mannosylation	9	3.57346	0.002752
GO:0071625	vocalization behavior	9	3.57346	0.002752
GO:0045639	positive regulation of myeloid cell differentiation	26	2.00146	0.002766
GO:0071219	cellular response to molecule of bacterial origin	43	1.68953	0.002773
GO:0033003	regulation of mast cell activation	15	2.5718	0.002863
GO:0098815	modulation of excitatory postsynaptic potential	15	2.5718	0.002863
GO:0046849	bone remodeling	15	2.5718	0.002863
GO:0046530	photoreceptor cell differentiation	18	2.34123	0.002885
GO:0085029	extracellular matrix assembly	12	2.92024	0.002929
GO:0007405	neuroblast proliferation	12	2.92024	0.002929
GO:0001662	behavioral fear response	12	2.92024	0.002929
GO:0014044	Schwann cell development	12	2.92024	0.002929
GO:0030307	positive regulation of cell growth	38	1.74799	0.002945
GO:0051149	positive regulation of muscle cell differentiation	24	2.05744	0.002949
GO:0042130	negative regulation of T cell proliferation	19	2.27516	0.002995
GO:0009100	glycoprotein metabolic process	72	1.48001	0.003008
GO:0001736	establishment of planar polarity	10	3.27998	0.003008
GO:0002052	positive regulation of neuroblast proliferation	10	3.27998	0.003008
GO:0007164	establishment of tissue polarity	10	3.27998	0.003008
GO:0097150	neuronal stem cell population maintenance	10	3.27998	0.003008
GO:0048714	positive regulation of oligodendrocyte differentiation	10	3.27998	0.003008
GO:0031103	axon regeneration	10	3.27998	0.003008
GO:0031645	negative regulation of nervous system process	11	3.07347	0.00304
GO:1903671	negative regulation of sprouting angiogenesis	11	3.07347	0.00304
GO:0030010	establishment of cell polarity	30	1.88599	0.003058
GO:0001816	cytokine production	34	1.8063	0.003085
GO:0071383	cellular response to steroid hormone stimulus	34	1.8063	0.003085
GO:0003015	heart process	26	1.98124	0.003241
GO:0032231	regulation of actin filament bundle assembly	26	1.98124	0.003241
GO:0051281	positive regulation of release of sequestered calcium ion into cytosol	14	2.64039	0.003254
GO:0052547	regulation of peptidase activity	83	1.43283	0.003298
GO:0034765	regulation of ion transmembrane transport	89	1.4135	0.003304
GO:0009101	glycoprotein biosynthetic process	61	1.52884	0.003415
GO:0051155	positive regulation of striated muscle cell differentiation	18	2.30155	0.003592
GO:1902041	regulation of extrinsic apoptotic signaling pathway via death domain receptors	18	2.30155	0.003592
GO:0002708	positive regulation of lymphocyte mediated immunity	27	1.93988	0.003629
GO:0046676	negative regulation of insulin secretion	13	2.72421	0.003672
GO:0007567	parturition	8	3.77198	0.003697
GO:0070593	dendrite self-avoidance	8	3.77198	0.003697
GO:0032354	response to follicle-stimulating hormone	8	3.77198	0.003697
GO:0051151	negative regulation of smooth muscle cell differentiation	8	3.77198	0.003697
GO:1903587	regulation of blood vessel endothelial cell proliferation involved in sprouting angiogenesis	8	3.77198	0.003697
GO:0050655	dermatan sulfate proteoglycan metabolic process	8	3.77198	0.003697
GO:0098542	defense response to other organism	156	1.28478	0.003828
GO:0034612	response to tumor necrosis factor	55	1.55984	0.003833
GO:0110020	regulation of actomyosin structure organization	25	1.98525	0.003985
GO:0045761	regulation of adenylate cyclase activity	12	2.82899	0.004044
GO:0050715	positive regulation of cytokine secretion	12	2.82899	0.004044
GO:0002209	behavioral defense response	12	2.82899	0.004044
GO:0061028	establishment of endothelial barrier	12	2.82899	0.004044
GO:0050885	neuromuscular process controlling balance	16	2.41407	0.004044
GO:0086001	cardiac muscle cell action potential	16	2.41407	0.004044
GO:0051339	regulation of lyase activity	16	2.41407	0.004044
GO:1903305	regulation of regulated secretory pathway	37	1.73371	0.004047
GO:0010952	positive regulation of peptidase activity	42	1.66761	0.004192
GO:0150076	neuroinflammatory response	14	2.57599	0.004276
GO:0035987	endodermal cell differentiation	14	2.57599	0.004276
GO:1902622	regulation of neutrophil migration	14	2.57599	0.004276
GO:0002720	positive regulation of cytokine production involved in immune response	17	2.33177	0.004276
GO:0071398	cellular response to fatty acid	17	2.33177	0.004276
GO:0007350	blastoderm segmentation	9	3.39478	0.004276
GO:0032303	regulation of icosanoid secretion	9	3.39478	0.004276
GO:1904996	positive regulation of leukocyte adhesion to vascular endothelial cell	9	3.39478	0.004276
GO:0032727	positive regulation of interferon-alpha production	9	3.39478	0.004276
GO:2000191	regulation of fatty acid transport	11	2.9637	0.004304
GO:0007205	protein kinase C-activating G protein-coupled receptor signaling pathway	11	2.9637	0.004304
GO:0021846	cell proliferation in forebrain	11	2.9637	0.004304
GO:0032292	peripheral nervous system axon ensheathment	11	2.9637	0.004304
GO:0010575	positive regulation of vascular endothelial growth factor production	11	2.9637	0.004304
GO:2000463	positive regulation of excitatory postsynaptic potential	11	2.9637	0.004304
GO:0022011	myelination in peripheral nervous system	11	2.9637	0.004304
GO:0104004	cellular response to environmental stimulus	61	1.51376	0.004373
GO:0071214	cellular response to abiotic stimulus	61	1.51376	0.004373
GO:0019216	regulation of lipid metabolic process	79	1.43263	0.004411
GO:0071384	cellular response to corticosteroid stimulus	18	2.26319	0.004411
GO:0033688	regulation of osteoblast proliferation	10	3.14332	0.004412
GO:0006972	hyperosmotic response	10	3.14332	0.004412
GO:0021544	subpallium development	10	3.14332	0.004412
GO:0034695	response to prostaglandin E	10	3.14332	0.004412
GO:0003071	renal system process involved in regulation of systemic arterial blood pressure	10	3.14332	0.004412
GO:0031100	animal organ regeneration	21	2.11231	0.004443
GO:0038127	ERBB signaling pathway	20	2.15542	0.004485
GO:1901655	cellular response to ketone	25	1.96457	0.004632
GO:0007215	glutamate receptor signaling pathway	15	2.45999	0.004697
GO:0003044	regulation of systemic arterial blood pressure mediated by a chemical signal	15	2.45999	0.004697
GO:0002686	negative regulation of leukocyte migration	15	2.45999	0.004697
GO:0048935	peripheral nervous system neuron development	7	4.06213	0.004697
GO:1901722	regulation of cell proliferation involved in kidney development	7	4.06213	0.004697
GO:0072182	regulation of nephron tubule epithelial cell differentiation	7	4.06213	0.004697
GO:0042635	positive regulation of hair cycle	7	4.06213	0.004697
GO:0048505	regulation of timing of cell differentiation	7	4.06213	0.004697
GO:0048715	negative regulation of oligodendrocyte differentiation	7	4.06213	0.004697
GO:1903236	regulation of leukocyte tethering or rolling	7	4.06213	0.004697
GO:0061469	regulation of type B pancreatic cell proliferation	7	4.06213	0.004697
GO:0060123	regulation of growth hormone secretion	7	4.06213	0.004697
GO:0034616	response to laminar fluid shear stress	7	4.06213	0.004697
GO:2000194	regulation of female gonad development	7	4.06213	0.004697
GO:0048934	peripheral nervous system neuron differentiation	7	4.06213	0.004697
GO:0003084	positive regulation of systemic arterial blood pressure	7	4.06213	0.004697
GO:0045582	positive regulation of T cell differentiation	24	1.98962	0.004811
GO:0060047	heart contraction	23	2.01757	0.005011
GO:0048678	response to axon injury	16	2.36673	0.005045
GO:0032731	positive regulation of interleukin-1 beta production	16	2.36673	0.005045
GO:2000064	regulation of cortisol biosynthetic process	5	5.38854	0.005321
GO:2000544	regulation of endothelial cell chemotaxis to fibroblast growth factor	5	5.38854	0.005321
GO:0016198	axon choice point recognition	5	5.38854	0.005321
GO:0048842	positive regulation of axon extension involved in axon guidance	5	5.38854	0.005321
GO:1904847	regulation of cell chemotaxis to fibroblast growth factor	5	5.38854	0.005321
GO:0060753	regulation of mast cell chemotaxis	5	5.38854	0.005321
GO:1905150	regulation of voltage-gated sodium channel activity	5	5.38854	0.005321
GO:0003308	negative regulation of Wnt signaling pathway involved in heart development	5	5.38854	0.005321
GO:0060455	negative regulation of gastric acid secretion	5	5.38854	0.005321
GO:0060710	chorio-allantoic fusion	5	5.38854	0.005321
GO:0032229	negative regulation of synaptic transmission, GABAergic	5	5.38854	0.005321
GO:0001839	neural plate morphogenesis	5	5.38854	0.005321
GO:0060839	endothelial cell fate commitment	5	5.38854	0.005321
GO:1905770	regulation of mesodermal cell differentiation	5	5.38854	0.005321
GO:0048752	semicircular canal morphogenesis	5	5.38854	0.005321
GO:0060592	mammary gland formation	5	5.38854	0.005321
GO:0007501	mesodermal cell fate specification	5	5.38854	0.005321
GO:0045162	clustering of voltage-gated sodium channels	5	5.38854	0.005321
GO:0060449	bud elongation involved in lung branching	5	5.38854	0.005321
GO:2000848	positive regulation of corticosteroid hormone secretion	5	5.38854	0.005321
GO:0021798	forebrain dorsal/ventral pattern formation	5	5.38854	0.005321
GO:0032277	negative regulation of gonadotropin secretion	5	5.38854	0.005321
[truncated: 821 more rows]

## Sheet: SupTab18
Supplementary Table 18.
Gene Ontology (GO) Cellular Components enriched in the MC genes with 0-0.25 fraction of UC proteins
in one-step interactome neighborhood of their encoded proteins.
N_sample -- the observed number of genes belonging to a GO category in the gene sample;
Ratio -- the ratio of observed to expected numbers of genes belonging to a GO category in the gene sample;
q-value -- false discovery rate (can be considered as p-value corrected for multiple comparisons).
GO_ID	GO_name	N_sample	Ratio	q-value
GO:0031226	intrinsic component of plasma membrane	561	2.51541	4.553e-109
GO:0005887	integral component of plasma membrane	536	2.52034	3.84e-104
GO:0071944	cell periphery	1125	1.58716	1.645e-81
GO:0005886	plasma membrane	1108	1.59671	1.645e-81
GO:0031012	extracellular matrix	219	2.98923	3.62e-53
GO:0043235	receptor complex	173	3.38361	1.506e-50
GO:0030054	cell junction	505	1.86582	1.87e-48
GO:0000790	nuclear chromatin	366	2.1308	1.254e-47
GO:0009986	cell surface	266	2.50001	1.391e-47
GO:0031224	intrinsic component of membrane	1003	1.43125	6.229e-44
GO:0016021	integral component of membrane	956	1.40706	1.869e-37
GO:0000785	chromatin	375	1.91734	2.109e-37
GO:0000228	nuclear chromosome	369	1.83446	2.481e-32
GO:0062023	collagen-containing extracellular matrix	152	2.75655	8.64e-32
GO:0045202	synapse	329	1.87581	1.928e-30
GO:0005911	cell-cell junction	164	2.56997	2.916e-30
GO:0005576	extracellular region	746	1.38507	2.682e-24
GO:0043005	neuron projection	308	1.74449	1.219e-22
GO:0070161	anchoring junction	213	1.98021	3.756e-22
GO:0098794	postsynapse	177	2.13661	4.187e-22
GO:0098797	plasma membrane protein complex	162	2.19569	1.684e-21
GO:0099240	intrinsic component of synaptic membrane	73	3.3974	3.818e-21
GO:0097060	synaptic membrane	123	2.45542	1.341e-20
GO:0009897	external side of plasma membrane	111	2.56749	2.982e-20
GO:0036477	somatodendritic compartment	209	1.88627	4.674e-19
GO:0099699	integral component of synaptic membrane	65	3.2608	1.105e-17
GO:0098590	plasma membrane region	266	1.66532	1.552e-16
GO:0098936	intrinsic component of postsynaptic membrane	55	3.48285	1.697e-16
GO:0045211	postsynaptic membrane	92	2.53841	2.199e-16
GO:0099572	postsynaptic specialization	108	2.31126	6.098e-16
GO:0098802	plasma membrane signaling receptor complex	69	2.8971	1.462e-15
GO:0098552	side of membrane	142	2.02779	1.503e-15
GO:0005694	chromosome	386	1.47994	1.913e-15
GO:0099055	integral component of postsynaptic membrane	52	3.4336	2.501e-15
GO:0097447	dendritic tree	152	1.91252	2.782e-14
GO:0030425	dendrite	151	1.90615	4.62e-14
GO:0042995	cell projection	425	1.41892	5.134e-14
GO:0098984	neuron to neuron synapse	105	2.20431	5.134e-14
GO:0032279	asymmetric synapse	100	2.25236	5.19e-14
GO:0070160	tight junction	53	3.17408	6.463e-14
GO:0005667	transcription regulator complex	113	2.11891	8.439e-14
GO:0098978	glutamatergic synapse	103	2.20425	8.771e-14
GO:0005923	bicellular tight junction	51	3.22955	8.808e-14
GO:0014069	postsynaptic density	97	2.22369	3.046e-13
GO:0099634	postsynaptic specialization membrane	49	3.20808	4.098e-13
GO:0043296	apical junction complex	55	2.97138	4.861e-13
GO:0016020	membrane	1357	1.14488	4.911e-13
GO:0005604	basement membrane	44	3.33261	1.712e-12
GO:0098948	intrinsic component of postsynaptic specialization membrane	37	3.7123	2.84e-12
GO:0099060	integral component of postsynaptic specialization membrane	36	3.7584	3.745e-12
GO:0120025	plasma membrane bounded cell projection	400	1.39577	4.499e-12
GO:0045121	membrane raft	92	2.16035	8.414e-12
GO:0098857	membrane microdomain	92	2.1538	1.002e-11
GO:0044297	cell body	139	1.8201	2.044e-11
GO:0043025	neuronal cell body	126	1.87197	3.17e-11
GO:0005912	adherens junction	57	2.65276	3.696e-11
GO:0098889	intrinsic component of presynaptic membrane	37	3.44394	4.447e-11
GO:0016342	catenin complex	21	5.23347	8.565e-11
GO:0098589	membrane region	92	2.07217	1.009e-10
GO:0042734	presynaptic membrane	53	2.62472	3.389e-10
GO:0005615	extracellular space	531	1.28841	3.389e-10
GO:0098839	postsynaptic density membrane	37	3.10703	1.699e-09
GO:0005796	Golgi lumen	39	2.92522	4.418e-09
GO:0030424	axon	139	1.67007	1.156e-08
GO:0031225	anchored component of membrane	53	2.40857	1.188e-08
GO:0043256	laminin complex	11	7.08179	5.323e-08
GO:0099146	intrinsic component of postsynaptic density membrane	25	3.57666	6.269e-08
GO:0099056	integral component of presynaptic membrane	30	3.132	8.073e-08
GO:0099061	integral component of postsynaptic density membrane	24	3.63557	8.457e-08
GO:0019897	extrinsic component of plasma membrane	51	2.29073	1.609e-07
GO:0098793	presynapse	111	1.63653	1.967e-06
GO:0005788	endoplasmic reticulum lumen	72	1.80598	8.607e-06
GO:0002116	semaphorin receptor complex	9	6.32094	1.175e-05
GO:0016010	dystrophin-associated glycoprotein complex	12	4.87932	1.187e-05
GO:0090665	glycoprotein complex	12	4.87932	1.187e-05
GO:0098685	Schaffer collateral - CA1 synapse	28	2.5752	3.023e-05
GO:0046658	anchored component of plasma membrane	22	2.83272	6.89e-05
GO:0005921	gap junction	15	3.62137	7.527e-05
GO:0098982	GABA-ergic synapse	25	2.61	8.145e-05
GO:0016327	apicolateral plasma membrane	11	4.47271	0.0001151
GO:0031594	neuromuscular junction	25	2.54131	0.0001369
GO:0044304	main axon	23	2.61307	0.0001871
GO:0043198	dendritic shaft	16	3.25288	0.0001871
GO:0099026	anchored component of presynaptic membrane	7	6.00879	0.000404
GO:0031680	G-protein beta/gamma-subunit complex	8	5.15039	0.0005474
GO:0099144	anchored component of synaptic membrane	8	5.15039	0.0005474
GO:0048179	activin receptor complex	6	6.62194	0.0006561
GO:0016011	dystroglycan complex	6	6.62194	0.0006561
GO:0016328	lateral plasma membrane	21	2.49596	0.0009294
GO:0060076	excitatory synapse	18	2.67424	0.001151
GO:0043204	perikaryon	38	1.88187	0.001564
GO:0044853	plasma membrane raft	30	2.05104	0.001644
GO:0043083	synaptic cleft	9	4.09002	0.001953
GO:0045177	apical part of cell	83	1.49122	0.002254
GO:0044291	cell-cell contact zone	22	2.2968	0.002359
GO:0098858	actin-based cell projection	48	1.70105	0.00277
GO:0048786	presynaptic active zone	22	2.23636	0.003557
GO:0016012	sarcoglycan complex	5	6.43799	0.003922
GO:0019898	extrinsic component of membrane	62	1.56532	0.003952
GO:0110165	cellular anatomical entity	2325	1.00341	0.004127
GO:0005901	caveola	23	2.16693	0.004127
GO:0033268	node of Ranvier	8	4.12032	0.004176
GO:0150034	distal axon	62	1.55012	0.005015
GO:0098966	perisynaptic extracellular matrix	4	7.72559	0.00524
GO:1990851	Wnt-Frizzled-LRP5/6 complex	4	7.72559	0.00524
GO:0099535	synapse-associated extracellular matrix	4	7.72559	0.00524
GO:0044306	neuron projection terminus	35	1.81474	0.005343
GO:0008328	ionotropic glutamate receptor complex	16	2.52264	0.005349
GO:0005892	acetylcholine-gated channel complex	8	3.8628	0.00693
GO:0016323	basolateral plasma membrane	51	1.60165	0.007177
GO:0042383	sarcolemma	32	1.83125	0.007741
GO:0043679	axon terminus	31	1.84226	0.00838
GO:0098878	neurotransmitter receptor complex	16	2.42371	0.008505
GO:0032589	neuron projection membrane	18	2.27968	0.008864
GO:0031234	extrinsic component of cytoplasmic side of plasma membrane	25	1.95091	0.01139
GO:0005922	connexin complex	9	3.31097	0.01164
GO:0031091	platelet alpha granule	23	1.95262	0.01781
GO:0097025	MPP7-DLG1-LIN7 complex	4	6.18047	0.02092
GO:0099544	perisynaptic space	4	6.18047	0.02092
GO:0071144	heteromeric SMAD protein complex	5	4.82849	0.02364
GO:0033010	paranodal junction	5	4.82849	0.02364
GO:0016581	NuRD complex	7	3.60528	0.0242
GO:0090545	CHD-type complex	7	3.60528	0.0242
GO:0098945	intrinsic component of presynaptic active zone membrane	8	3.25288	0.02477
GO:0089717	spanning component of membrane	8	3.25288	0.02477
GO:0031093	platelet alpha granule lumen	18	2.07553	0.02673
GO:1990909	Wnt signalosome	6	3.8628	0.03279
GO:0098855	HCN channel complex	3	7.72559	0.03279
GO:0043260	laminin-11 complex	3	7.72559	0.03279
GO:0005610	laminin-5 complex	3	7.72559	0.03279
GO:0034673	inhibin-betaglycan-ActRII complex	3	7.72559	0.03279
GO:0071141	SMAD protein complex	5	4.292	0.04323
GO:0097648	G protein-coupled receptor complex	5	4.292	0.04323

## Sheet: SupTab19
Supplementary Table 19.
Gene Ontology (GO) Molecular Functions enriched in the MC genes with 0-0.25 fraction of UC proteins
in one-step interactome neighborhood of their encoded proteins.
N_sample -- the observed number of genes belonging to a GO category in the gene sample;
Ratio -- the ratio of observed to expected numbers of genes belonging to a GO category in the gene sample;
q-value -- false discovery rate (can be considered as p-value corrected for multiple comparisons).
GO_ID	GO_name	N_sample	Ratio	q-value
GO:0038023	signaling receptor activity	488	2.62911	3.493e-101
GO:0060089	molecular transducer activity	488	2.62911	3.493e-101
GO:0005102	signaling receptor binding	512	2.53731	3.164e-100
GO:0004888	transmembrane signaling receptor activity	438	2.72103	1.537e-95
GO:0030546	signaling receptor activator activity	215	3.43222	2.227e-64
GO:0048018	receptor ligand activity	213	3.43549	6.504e-64
GO:0030545	receptor regulator activity	223	3.29648	4.198e-63
GO:0008528	G protein-coupled peptide receptor activity	101	5.38921	2.097e-53
GO:0000981	DNA-binding transcription factor activity, RNA polymerase II-specific	399	2.12901	3.512e-52
GO:0001653	peptide receptor activity	101	5.2455	9.521e-52
GO:0003700	DNA-binding transcription factor activity	404	2.06651	2.744e-49
GO:0098772	molecular function regulator	763	1.58508	3.926e-47
GO:0004930	G protein-coupled receptor activity	262	2.44147	1.842e-44
GO:0001228	DNA-binding transcription activator activity, RNA polymerase II-specific	192	2.91568	2.163e-44
GO:0001216	DNA-binding transcription activator activity	192	2.89873	5.576e-44
GO:1990837	sequence-specific double-stranded DNA binding	386	1.919	1.319e-38
GO:0008083	growth factor activity	92	4.45163	2.143e-38
GO:0000977	RNA polymerase II transcription regulatory region sequence-specific DNA binding	347	1.96886	8.944e-37
GO:0043565	sequence-specific DNA binding	401	1.85286	1.618e-36
GO:0140110	transcription regulator activity	449	1.76838	4.56e-36
GO:0000976	transcription regulatory region sequence-specific DNA binding	360	1.91304	1.803e-35
GO:0001067	regulatory region nucleic acid binding	360	1.91174	2.014e-35
GO:0000987	cis-regulatory region sequence-specific DNA binding	298	2.06358	3.366e-35
GO:0003690	double-stranded DNA binding	392	1.84298	4.075e-35
GO:0000978	RNA polymerase II cis-regulatory region sequence-specific DNA binding	291	2.06278	2.715e-34
GO:0019199	transmembrane receptor protein kinase activity	59	5.74538	1.462e-33
GO:0019955	cytokine binding	72	4.15485	2.287e-27
GO:0004714	transmembrane receptor protein tyrosine kinase activity	46	5.87469	1.061e-26
GO:0004713	protein tyrosine kinase activity	70	4.03944	1.286e-25
GO:0004896	cytokine receptor activity	58	4.65814	1.875e-25
GO:0019838	growth factor binding	69	3.95245	1.592e-24
GO:0005539	glycosaminoglycan binding	90	3.0352	1.04e-21
GO:0008188	neuropeptide receptor activity	34	6.01981	3.7e-20
GO:0008201	heparin binding	72	3.31896	6.773e-20
GO:0001664	G protein-coupled receptor binding	100	2.67709	1.899e-19
GO:0140375	immune receptor activity	62	3.60449	2.587e-19
GO:0003677	DNA binding	465	1.46898	2.755e-18
GO:0005125	cytokine activity	85	2.81778	4.656e-18
GO:0070851	growth factor receptor binding	62	3.42554	6.192e-18
GO:0030215	semaphorin receptor binding	22	7.45163	5.251e-17
GO:0005109	frizzled binding	29	5.94526	6.829e-17
GO:0045499	chemorepellent activity	24	6.67744	4.876e-16
GO:0005179	hormone activity	53	3.46965	1.426e-15
GO:0005178	integrin binding	59	3.19188	2.657e-15
GO:0005515	protein binding	1881	1.08513	8.366e-15
GO:0017046	peptide hormone binding	32	4.88806	9.941e-15
GO:0008227	G protein-coupled amine receptor activity	30	4.7696	2.362e-13
GO:0001217	DNA-binding transcription repressor activity	97	2.249	3.069e-13
GO:0050839	cell adhesion molecule binding	136	1.94759	3.787e-13
GO:0001227	DNA-binding transcription repressor activity, RNA polymerase II-specific	96	2.23246	6.83e-13
GO:0042562	hormone binding	40	3.70969	6.917e-13
GO:1901681	sulfur compound binding	81	2.41769	7.013e-13
GO:0015026	coreceptor activity	27	4.38207	9.402e-11
GO:0042923	neuropeptide binding	19	5.69294	2.487e-10
GO:0005184	neuropeptide hormone activity	20	5.37265	3.652e-10
GO:0005126	cytokine receptor binding	77	2.21349	4.603e-10
GO:0005201	extracellular matrix structural constituent	56	2.58142	4.923e-10
GO:0008134	transcription factor binding	143	1.74066	7.314e-10
GO:0017147	Wnt-protein binding	20	5.19356	8.976e-10
GO:0019904	protein domain specific binding	154	1.69451	9.823e-10
GO:1990782	protein tyrosine kinase binding	39	3.10024	1.398e-09
GO:0045028	G protein-coupled purinergic nucleotide receptor activity	13	7.23389	2.267e-09
GO:0016493	C-C chemokine receptor activity	17	5.75808	2.267e-09
GO:0070888	E-box binding	26	4.05098	2.267e-09
GO:0004222	metalloendopeptidase activity	41	2.95745	2.375e-09
GO:0004950	chemokine receptor activity	18	5.39332	3.293e-09
GO:0001637	G protein-coupled chemoattractant receptor activity	18	5.39332	3.293e-09
GO:0016502	nucleotide receptor activity	16	5.9355	3.779e-09
GO:0001614	purinergic nucleotide receptor activity	16	5.9355	3.779e-09
GO:0005003	ephrin receptor activity	15	6.15027	6.33e-09
GO:0099589	serotonin receptor activity	20	4.72142	9.488e-09
GO:0004993	G protein-coupled serotonin receptor activity	20	4.72142	9.488e-09
GO:0005005	transmembrane-ephrin receptor activity	14	6.41558	9.488e-09
GO:0005104	fibroblast growth factor receptor binding	17	5.29743	1.624e-08
GO:0043425	bHLH transcription factor binding	18	4.83539	4.434e-08
GO:0045125	bioactive lipid receptor activity	13	6.32965	5.888e-08
GO:0030594	neurotransmitter receptor activity	39	2.76203	6.313e-08
GO:0030165	PDZ domain binding	33	3.02449	8.137e-08
GO:0019957	C-C chemokine binding	16	5.19356	8.137e-08
GO:0046875	ephrin receptor binding	17	4.90503	9.072e-08
GO:0005488	binding	2102	1.03563	1.077e-07
GO:0042277	peptide binding	75	1.96726	2.214e-07
GO:0030971	receptor tyrosine kinase binding	29	3.13778	2.811e-07
GO:0004715	non-membrane spanning protein tyrosine kinase activity	22	3.72582	4.372e-07
GO:0001102	RNA polymerase II activating transcription factor binding	22	3.64654	7.14e-07
GO:0004675	transmembrane receptor protein serine/threonine kinase activity	13	5.33024	1.728e-06
GO:0033612	receptor serine/threonine kinase binding	16	4.45163	1.837e-06
GO:0017154	semaphorin receptor activity	10	6.49195	3.274e-06
GO:0099528	G protein-coupled neurotransmitter receptor activity	9	7.01131	4.331e-06
GO:0070696	transmembrane receptor protein serine/threonine kinase binding	14	4.74195	4.331e-06
GO:0019956	chemokine binding	17	4.01321	5.129e-06
GO:0035591	signaling adaptor activity	26	2.97866	5.496e-06
GO:0004953	icosanoid receptor activity	11	5.71292	6.307e-06
GO:0042813	Wnt-activated receptor activity	11	5.71292	6.307e-06
GO:0098632	cell-cell adhesion mediator activity	21	3.20779	2.05e-05
GO:0098631	cell adhesion mediator activity	23	2.9863	2.68e-05
GO:0004935	adrenergic receptor activity	8	6.92475	2.807e-05
GO:0098960	postsynaptic neurotransmitter receptor activity	24	2.87643	3.356e-05
GO:0042802	identical protein binding	316	1.2795	3.634e-05
GO:0050431	transforming growth factor beta binding	13	4.40324	3.793e-05
GO:0050840	extracellular matrix binding	22	3.0068	3.9e-05
GO:0016500	protein-hormone receptor activity	11	5.04081	4.104e-05
GO:0031681	G-protein beta-subunit binding	12	4.67421	4.104e-05
GO:0033613	activating transcription factor binding	27	2.62924	5.18e-05
GO:0051378	serotonin binding	9	5.84276	6.285e-05
GO:0043176	amine binding	9	5.84276	6.285e-05
GO:0051428	peptide hormone receptor binding	12	4.45163	8.138e-05
GO:0048185	activin binding	10	5.19356	8.388e-05
GO:0001618	virus receptor activity	25	2.63187	0.0001184
GO:0140272	exogenous protein binding	25	2.63187	0.0001184
GO:0046332	SMAD binding	26	2.56391	0.0001303
GO:0015464	acetylcholine receptor activity	12	4.24928	0.000151
GO:0070700	BMP receptor binding	9	5.39332	0.0001681
GO:0005024	transforming growth factor beta-activated receptor activity	9	5.39332	0.0001681
GO:0004936	alpha-adrenergic receptor activity	6	7.79034	0.0001795
GO:0047238	glucuronosyl-N-acetylgalactosaminyl-proteoglycan 4-beta-N-acetylgalactosaminyltransferase activity	6	7.79034	0.0001795
GO:0071837	HMG box domain binding	10	4.86897	0.0001826
GO:0030159	signaling receptor complex adaptor activity	17	3.23014	0.0001858
GO:0005509	calcium ion binding	131	1.45169	0.0002029
GO:0004672	protein kinase activity	109	1.51094	0.0002029
GO:0017134	fibroblast growth factor binding	12	4.06453	0.0002581
GO:0004954	prostanoid receptor activity	8	5.6657	0.0003216
GO:1901338	catecholamine binding	9	5.00808	0.0003864
GO:0008146	sulfotransferase activity	19	2.84647	0.0004497
GO:0033218	amide binding	76	1.61326	0.0005106
GO:0071855	neuropeptide receptor binding	14	3.40828	0.0005753
GO:0043394	proteoglycan binding	15	3.24598	0.000583
GO:0071936	coreceptor activity involved in Wnt signaling pathway	7	6.05916	0.000587
GO:0005127	ciliary neurotrophic factor receptor binding	7	6.05916	0.000587
GO:0034483	heparan sulfate sulfotransferase activity	9	4.67421	0.0008094
GO:0005520	insulin-like growth factor binding	13	3.49222	0.000811
GO:0042056	chemoattractant activity	15	3.15825	0.0008318
GO:0004703	G protein-coupled receptor kinase activity	6	6.67744	0.0009541
GO:0016907	G protein-coupled acetylcholine receptor activity	6	6.67744	0.0009541
GO:0005004	GPI-linked ephrin receptor activity	6	6.67744	0.0009541
GO:0005021	vascular endothelial growth factor-activated receptor activity	6	6.67744	0.0009541
GO:0038085	vascular endothelial growth factor binding	5	7.79034	0.001145
GO:0005007	fibroblast growth factor-activated receptor activity	5	7.79034	0.001145
GO:0005111	type 2 fibroblast growth factor receptor binding	5	7.79034	0.001145
GO:0070915	lysophosphatidic acid receptor activity	5	7.79034	0.001145
GO:0086006	voltage-gated sodium channel activity involved in cardiac muscle cell action potential	5	7.79034	0.001145
GO:0004994	somatostatin receptor activity	5	7.79034	0.001145
GO:0022829	wide pore channel activity	13	3.37582	0.001157
GO:0140297	DNA-binding transcription factor binding	71	1.59399	0.001265
GO:0001085	RNA polymerase II transcription factor binding	19	2.64315	0.001286
GO:0098531	ligand-activated transcription factor activity	18	2.69666	0.001486
GO:0004879	nuclear receptor activity	18	2.69666	0.001486
GO:0005031	tumor necrosis factor-activated receptor activity	7	5.45324	0.001495
GO:0004955	prostaglandin receptor activity	7	5.45324	0.001495
GO:0017002	activin-activated receptor activity	7	5.45324	0.001495
GO:0036122	BMP binding	8	4.79406	0.001573
GO:0005068	transmembrane receptor protein tyrosine kinase adaptor activity	8	4.79406	0.001573
GO:0039706	co-receptor binding	8	4.79406	0.001573
GO:0005160	transforming growth factor beta receptor binding	11	3.57057	0.002299
GO:0008327	methyl-CpG binding	11	3.57057	0.002299
GO:0046983	protein dimerization activity	172	1.31367	0.002342
GO:0008237	metallopeptidase activity	43	1.78183	0.002907
GO:0038036	sphingosine-1-phosphate receptor activity	6	5.84276	0.002907
GO:0016494	C-X-C chemokine receptor activity	6	5.84276	0.002907
GO:0005172	vascular endothelial growth factor receptor binding	8	4.45163	0.003114
GO:0043236	laminin binding	12	3.22359	0.003538
GO:0051379	epinephrine binding	5	6.49195	0.005344
GO:0004977	melanocortin receptor activity	5	6.49195	0.005344
GO:0019901	protein kinase binding	117	1.3727	0.005474
GO:0005161	platelet-derived growth factor receptor binding	8	4.15485	0.005742
GO:0005165	neurotrophin receptor binding	7	4.54437	0.007
GO:0005035	death receptor activity	7	4.54437	0.007
GO:0050510	N-acetylgalactosaminyl-proteoglycan 3-beta-glucuronosyltransferase activity	4	7.79034	0.007416
GO:0004966	galanin receptor activity	4	7.79034	0.007416
GO:0047696	beta-adrenergic receptor kinase activity	4	7.79034	0.007416
GO:0099530	G protein-coupled receptor activity involved in regulation of postsynaptic membrane potential	4	7.79034	0.007416
GO:0005248	voltage-gated sodium channel activity	10	3.38711	0.007542
GO:0022848	acetylcholine-gated cation-selective channel activity	8	3.89517	0.009666
GO:0008191	metalloendopeptidase inhibitor activity	8	3.89517	0.009666
GO:0061629	RNA polymerase II-specific DNA-binding transcription factor binding	54	1.57558	0.01121
GO:0001221	transcription cofactor binding	16	2.44403	0.01172
GO:0005041	low-density lipoprotein particle receptor activity	7	4.1948	0.01265
GO:0086080	protein binding involved in heterotypic cell-cell adhesion	7	4.1948	0.01265
GO:0001784	phosphotyrosine residue binding	14	2.59678	0.01303
GO:0015267	channel activity	86	1.41344	0.01332
GO:0022803	passive transmembrane transporter activity	86	1.41046	0.01418
GO:0019911	structural constituent of myelin sheath	6	4.67421	0.01504
GO:0043560	insulin receptor substrate binding	6	4.67421	0.01504
GO:0019198	transmembrane receptor protein phosphatase activity	8	3.66604	0.01525
GO:0005001	transmembrane receptor protein tyrosine phosphatase activity	8	3.66604	0.01525
GO:0005198	structural molecule activity	116	1.33483	0.01545
GO:0005243	gap junction channel activity	9	3.33872	0.01601
GO:0005231	excitatory extracellular ligand-gated ion channel activity	11	2.85646	0.01978
GO:0043548	phosphatidylinositol 3-kinase binding	11	2.85646	0.01978
GO:0008013	beta-catenin binding	22	2.01632	0.02097
GO:0004435	phosphatidylinositol phospholipase C activity	10	2.99629	0.0218
GO:0001965	G-protein alpha-subunit binding	10	2.99629	0.0218
GO:0003682	chromatin binding	102	1.34681	0.02282
GO:0005540	hyaluronic acid binding	9	3.18696	0.02316
GO:0016782	transferase activity, transferring sulfur-containing groups	19	2.11452	0.02429
GO:0005080	protein kinase C binding	16	2.26628	0.02646
GO:0019900	kinase binding	125	1.29839	0.02715
GO:0034481	chondroitin sulfotransferase activity	4	6.23228	0.0279
GO:0005025	transforming growth factor beta receptor activity, type I	4	6.23228	0.0279
GO:0004952	dopamine neurotransmitter receptor activity	4	6.23228	0.0279
GO:0016167	glial cell-derived neurotrophic factor receptor activity	4	6.23228	0.0279
GO:0034711	inhibin binding	4	6.23228	0.0279
GO:0015057	thrombin-activated receptor activity	4	6.23228	0.0279
GO:0004957	prostaglandin E receptor activity	4	6.23228	0.0279
GO:0001968	fibronectin binding	10	2.88531	0.02873
GO:0004897	ciliary neurotrophic factor receptor activity	5	4.86897	0.03108
GO:0031995	insulin-like growth factor II binding	5	4.86897	0.03108
GO:0035240	dopamine binding	5	4.86897	0.03108
GO:0005114	type II transforming growth factor beta receptor binding	5	4.86897	0.03108
GO:0005158	insulin receptor binding	9	3.0484	0.03118
GO:0004629	phospholipase C activity	10	2.78227	0.03847
GO:0070410	co-SMAD binding	6	3.89517	0.04396
GO:0004938	alpha2-adrenergic receptor activity	3	7.79034	0.04396
GO:0071553	G protein-coupled pyrimidinergic nucleotide receptor activity	3	7.79034	0.04396
GO:0097108	hedgehog family protein binding	3	7.79034	0.04396
GO:0001601	peptide YY receptor activity	3	7.79034	0.04396
GO:0017095	heparan sulfate 6-O-sulfotransferase activity	3	7.79034	0.04396
GO:0001621	G protein-coupled ADP receptor activity	3	7.79034	0.04396
GO:0004949	cannabinoid receptor activity	3	7.79034	0.04396
GO:0035373	chondroitin sulfate proteoglycan binding	3	7.79034	0.04396
GO:1904928	coreceptor activity involved in canonical Wnt signaling pathway	3	7.79034	0.04396
GO:0004995	tachykinin receptor activity	3	7.79034	0.04396
GO:0004937	alpha1-adrenergic receptor activity	3	7.79034	0.04396
GO:0047756	chondroitin 4-sulfotransferase activity	3	7.79034	0.04396
GO:0033829	O-fucosylpeptide 3-beta-N-acetylglucosaminyltransferase activity	3	7.79034	0.04396
GO:0005261	cation channel activity	61	1.43568	0.04432
GO:0061809	NAD+ nucleotidase, cyclic ADP-ribose generating	7	3.40828	0.04556
GO:0030228	lipoprotein particle receptor activity	7	3.40828	0.04556
GO:0003953	NAD+ nucleosidase activity	7	3.40828	0.04556
GO:0050135	NAD(P)+ nucleosidase activity	7	3.40828	0.04556
GO:0043395	heparan sulfate proteoglycan binding	7	3.40828	0.04556
GO:0001161	intronic transcription regulatory region sequence-specific DNA binding	7	3.40828	0.04556

## Sheet: SupTab20
Supplementary Table 20.
BioSystems Pathways enriched in the MC genes with 0-0.25 fraction of UC proteins
in one-step interactome neighborhood of their encoded proteins.
N_sample -- the observed number of genes belonging to a GO category in the gene sample;
Ratio -- the ratio of observed to expected numbers of genes belonging to a GO category in the gene sample;
q-value -- false discovery rate (can be considered as p-value corrected for multiple comparisons).
Pathway_ID	Pathway_name	N_sample	Ratio	q-value
HS_bivalent	HS_bivalent_Oncotarget'17	1055	2.28238	2.118e-194
1269544__REACTOME__R-HSA-500792	GPCR ligand binding	283	5.15992	2.421e-144
1269545__REACTOME__R-HSA-373076	Class A/1 (Rhodopsin-like receptors)	214	5.49917	1.941e-116
462__KEGG__ko04080; 83053__KEGG__hsa04080	Neuroactive ligand-receptor interaction	173	5.1357	2.705e-86
HS_bivalent_Fantom5	HS_bivalent_Fantom5_Oncotarget'17	343	2.87807	1.177e-79
198886__WikiPathways__WP455	GPCRs, Class A Rhodopsin-like	158	5.01638	1.842e-76
1269543__REACTOME__R-HSA-372790	Signaling by GPCR	372	2.32799	1.842e-58
TF_AnimalTFDB	AnimalTFDB (Hu et al. 2019)	424	2.13507	8.739e-56
1269546__REACTOME__R-HSA-375276	Peptide ligand-binding receptors	115	5.03006	1.895e-55
1269379__REACTOME__R-HSA-162582	Signal Transduction	571	1.85003	4.136e-54
TF_humanTFDB	HumanTFDB (Lambert et al. 2018)	418	2.11133	1.638e-53
HS_ohno_strict	HS_ohno_strict_NAR'20 (Singh,Isambert)	914	1.54267	6.33e-53
1269578__REACTOME__R-HSA-416476	G alpha (q) signalling events	111	4.77885	2.436e-50
1269576__REACTOME__R-HSA-418594	G alpha (i) signalling events	126	4.28143	5.786e-50
1269592__REACTOME__R-HSA-881907	Gastrin-CREB signalling pathway via PKC and MAPK	169	3.17282	2.216e-44
1269574__REACTOME__R-HSA-388396	GPCR downstream signaling	283	2.34117	3.93e-44
460__KEGG__ko04060; 83051__KEGG__hsa04060	Cytokine-cytokine receptor interaction	121	3.68515	2.619e-39
198897__WikiPathways__WP24	Peptide GPCRs	58	6.53339	8.565e-38
83105__KEGG__hsa05200	Pathways in cancer	147	3.06799	1.636e-36
1269575__REACTOME__R-HSA-418555	G alpha (s) signalling events	81	4.65782	1.747e-35
480__KEGG__ko04514; 83069__KEGG__hsa04514	Cell adhesion molecules (CAMs)	79	4.51126	2.996e-33
1026136__KEGG__hsa04550; 1033502__KEGG__ko04550	Signaling pathways regulating pluripotency of stem cells	77	4.55522	8.31e-33
692234__KEGG__hsa04151; 692979__KEGG__ko04151	PI3K-Akt signaling pathway	125	3.0055	6.408e-30
1269570__REACTOME__R-HSA-373080	Class B/2 (Secretin family receptors)	56	5.06034	5.198e-27
476__KEGG__ko04360; 83065__KEGG__hsa04360	Axon guidance	78	3.66513	5.619e-25
1269010__REACTOME__R-HSA-3781865	Diseases of glycosylation	52	5.03058	6.936e-25
1435182__KEGG__ko05224; 1435207__KEGG__hsa05224	Breast cancer	69	3.94022	2.282e-24
1269310__REACTOME__R-HSA-1280215	Cytokine Signaling in Immune system	191	2.11672	2.642e-23
1270233__REACTOME__R-HSA-421270	Cell-cell junction organization	42	5.66178	4.493e-23
198861__WikiPathways__WP58	Monoamine GPCRs	30	7.47551	6.65e-23
1269553__REACTOME__R-HSA-375280	Amine ligand-binding receptors	34	6.65676	1.587e-22
868086__KEGG__hsa04015; 878042__KEGG__ko04015	Rap1 signaling pathway	83	3.25007	2.298e-22
1268735__REACTOME__R-HSA-5173214	O-glycosylation of TSR domain-containing proteins	32	6.92468	3.189e-22
1383054__REACTOME__R-HSA-5083635	Defective B3GALTL causes Peters-plus syndrome (PpS)	31	7.08097	3.971e-22
HALLMARK_INFLAMMATORY_RESPONSE	http://www.gsea-msigdb.org/gsea/msigdb/cards/HALLMARK_INFLAMMATORY_RESPONSE	79	3.24811	2.83e-21
1270231__REACTOME__R-HSA-1500931	Cell-Cell communication	61	3.82906	9.287e-21
1269318__REACTOME__R-HSA-449147	Signaling by Interleukins	142	2.26293	4.749e-20
1270303__REACTOME__R-HSA-422475	Axon guidance	147	2.2139	8.504e-20
198765__WikiPathways__WP117	GPCRs, Other	49	4.33258	1.372e-19
672460__WikiPathways__WP2064	Neural Crest Differentiation	51	4.15224	2.55e-19
1270232__REACTOME__R-HSA-446728	Cell junction organization	46	4.39838	9.553e-19
198802__WikiPathways__WP1591	Heart Development	32	5.98041	9.553e-19
HALLMARK_EPITHELIAL_MESENCHYMAL_TRANSITION	http://www.gsea-msigdb.org/gsea/msigdb/cards/HALLMARK_EPITHELIAL_MESENCHYMAL_TRANSITION	75	3.08365	1.154e-18
1458216__WikiPathways__WP2857	Mesodermal Commitment Pathway	62	3.46823	2.042e-18
749777__KEGG__hsa04390; 750388__KEGG__ko04390	Hippo signaling pathway	63	3.36398	6.72e-18
868085__KEGG__hsa04014	Ras signaling pathway	79	2.86177	2.095e-17
1270244__REACTOME__R-HSA-1474244	Extracellular matrix organization	91	2.58034	1.1e-16
475__KEGG__ko04350; 83064__KEGG__hsa04350	TGF-beta signaling pathway	43	4.20942	1.374e-16
1268880__REACTOME__R-HSA-2219530	Constitutive Signaling by Aberrant PI3K in Cancer	37	4.68082	2.745e-16
1427850__REACTOME__R-HSA-6794361	Interactions of neurexins and neuroligins at synapses	34	4.90498	7.909e-16
1269972__REACTOME__R-HSA-1630316	Glycosaminoglycan metabolism	52	3.50491	1.092e-15
525__KEGG__ko05217; 83113__KEGG__hsa05217	Basal cell carcinoma	33	4.93383	1.785e-15
TSG_all	TSGgenes all	215	1.74183	2.008e-15
1084753__KEGG__hsa_M00677; 1108216__KEGG__M00677	Wnt signaling	27	5.8427	2.093e-15
Hs_SMAD2_Kim	http://193.136.227.168:8080/stemchecker/stemsetdata.jsf?p=t63	272	1.61843	2.689e-15
1383049__REACTOME__R-HSA-3906995	Diseases associated with O-glycosylation of proteins	34	4.73871	3.259e-15
TSG_down	TSG downregulated pan-cancer	208	1.75245	3.259e-15
1458184__WikiPathways__WP2848	Differentiation Pathway	30	5.13941	8.7e-15
1427849__REACTOME__R-HSA-6794362	Protein-protein interactions at synapses	37	4.28526	1.212e-14
198892__WikiPathways__WP247	Small Ligand GPCRs	18	7.79027	1.925e-14
1269595__REACTOME__R-HSA-3238698	WNT ligand biogenesis and trafficking	21	6.6417	7.041e-14
782000__KEGG__hsa05205; 782054__KEGG__ko05205	Proteoglycans in cancer	67	2.75472	7.129e-14
1084755__KEGG__hsa_M00679; 1108218__KEGG__M00679	BMP signaling	18	7.40075	1.636e-13
HALLMARK_APICAL_JUNCTION	http://www.gsea-msigdb.org/gsea/msigdb/cards/HALLMARK_APICAL_JUNCTION	66	2.71361	2.596e-13
459__KEGG__ko04020; 83050__KEGG__hsa04020	Calcium signaling pathway	62	2.80126	3.179e-13
137962__Pathway Interaction Database__wnt_signaling_pathway	Wnt signaling network	21	6.16729	9.44e-13
HALLMARK_IL6_JAK_STAT3_SIGNALING	http://www.gsea-msigdb.org/gsea/msigdb/cards/HALLMARK_IL6_JAK_STAT3_SIGNALING	39	3.6862	1.111e-12
1270234__REACTOME__R-HSA-418990	Adherens junctions interactions	22	5.83572	1.487e-12
488__KEGG__ko04630; 83077__KEGG__hsa04630	Jak-STAT signaling pathway	55	2.89915	1.91e-12
96864__KEGG__ko04062; 99051__KEGG__hsa04062	Chemokine signaling pathway	60	2.7109	4.236e-12
1383020__REACTOME__R-HSA-6811558	PI5P, PP2A and IER3 Regulate PI3K/AKT Signaling	38	3.59168	6.227e-12
1269400__REACTOME__R-HSA-190241	FGFR2 ligand binding and activation	17	6.9896	6.54e-12
522987__KEGG__ko05202; 523016__KEGG__hsa05202	Transcriptional misregulation in cancer	59	2.69534	8.716e-12
1270302__REACTOME__R-HSA-1266738	Developmental Biology	209	1.61829	1.205e-11
1268879__REACTOME__R-HSA-2219528	PI3K/AKT Signaling in Cancer	38	3.47196	2.201e-11
1269984__REACTOME__R-HSA-1793185	Chondroitin sulfate/dermatan sulfate metabolism	27	4.44045	3.302e-11
1269191__REACTOME__R-HSA-199418	Negative regulation of the PI3K/AKT network	38	3.32421	1.085e-10
1270254__REACTOME__R-HSA-3000171	Non-integrin membrane-ECM interactions	24	4.69889	1.124e-10
1270236__REACTOME__R-HSA-420029	Tight junction interactions	20	5.48204	1.192e-10
1269403__REACTOME__R-HSA-5654696	Downstream signaling of activated FGFR2	20	5.48204	1.192e-10
198795__WikiPathways__WP306	Focal Adhesion	59	2.54011	1.366e-10
1269985__REACTOME__R-HSA-2022870	Chondroitin sulfate biosynthesis	16	6.57845	1.846e-10
1269404__REACTOME__R-HSA-5654700	FRS-mediated FGFR2 signaling	18	5.9206	1.846e-10
712094__WikiPathways__WP2406	Cardiac Progenitor Differentiation	27	4.1891	1.905e-10
cosmic	Catalogue of somatic mutations in cancer	125	1.82897	2.214e-10
1269392__REACTOME__R-HSA-5654687	Downstream signaling of activated FGFR1	20	5.3052	2.829e-10
1268734__REACTOME__R-HSA-5173105	O-linked glycosylation	42	3.02955	2.829e-10
1269980__REACTOME__R-HSA-1638091	Heparan sulfate/heparin (HS-GAG) metabolism	27	4.11153	3.263e-10
HALLMARK_TNFA_SIGNALING_VIA_NFKB	http://www.gsea-msigdb.org/gsea/msigdb/cards/HALLMARK_TNFA_SIGNALING_VIA_NFKB	60	2.46692	3.297e-10
HALLMARK_ALLOGRAFT_REJECTION	http://www.gsea-msigdb.org/gsea/msigdb/cards/HALLMARK_ALLOGRAFT_REJECTION	60	2.46692	3.297e-10
1269406__REACTOME__R-HSA-5654699	SHC-mediated cascade:FGFR2	17	6.07791	3.377e-10
1269407__REACTOME__R-HSA-5654695	PI-3K cascade:FGFR2	17	6.07791	3.377e-10
526__KEGG__ko05218; 83114__KEGG__hsa05218	Melanoma	31	3.69442	3.415e-10
1311050__KEGG__ko04072; 1311074__KEGG__hsa04072	Phospholipase D signaling pathway	48	2.76019	4.487e-10
1269011__REACTOME__R-HSA-3560782	Diseases associated with glycosaminoglycan metabolism	18	5.69289	4.798e-10
504__KEGG__ko04916; 83092__KEGG__hsa04916	Melanogenesis	38	3.09382	1.198e-09
1458220__WikiPathways__WP3594	Circadian rythm related genes	59	2.41373	1.217e-09
1339142__REACTOME__R-HSA-6783589	Interleukin-6 family signaling	18	5.48204	1.238e-09
1458255__WikiPathways__WP2855	Dopaminergic Neurogenesis	19	5.20794	1.353e-09
1269387__REACTOME__R-HSA-5654736	Signaling by FGFR1	25	4.11153	1.694e-09
1268871__REACTOME__R-HSA-2033519	Activated point mutants of FGFR2	14	6.77193	1.712e-09
478__KEGG__ko04510; 83067__KEGG__hsa04510	Focal adhesion	58	2.39667	2.329e-09
1269608__REACTOME__R-HSA-3772470	Negative regulation of TCF-dependent signaling by WNT ligand antagonists	13	7.12665	2.413e-09
1269560__REACTOME__R-HSA-391903	Eicosanoid ligand-binding receptors	13	7.12665	2.413e-09
1269982__REACTOME__R-HSA-2022928	HS-GAG biosynthesis	19	5.03994	2.968e-09
1458203__WikiPathways__WP2853	Endoderm Differentiation	46	2.6827	3.196e-09
198812__WikiPathways__WP474	Endochondral Ossification	28	3.59759	6.329e-09
1269405__REACTOME__R-HSA-5654221	Phospholipase C-mediated cascade; FGFR2	14	6.39571	6.468e-09
152657__KEGG__ko05144; 152665__KEGG__hsa05144	Malaria	24	4.02762	6.588e-09
1269302__REACTOME__R-HSA-2730905	Role of LAT2/NTAL/LAB on calcium mobilization	43	2.69917	9.833e-09
1470923__REACTOME__R-HSA-6785807	Interleukin-4 and 13 signaling	38	2.8933	1.049e-08
1269563__REACTOME__R-HSA-418038	Nucleotide-like (purinergic) receptors	13	6.68123	1.075e-08
1427866__REACTOME__R-HSA-8853659	RET signaling	69	2.13305	1.143e-08
479__KEGG__ko04512; 83068__KEGG__hsa04512	ECM-receptor interaction	32	3.209	1.174e-08
198810__WikiPathways__WP560	TGF-beta Receptor Signaling	25	3.80697	1.24e-08
1269323__REACTOME__R-HSA-512988	Interleukin-3, 5 and GM-CSF signaling	69	2.12506	1.335e-08
1269386__REACTOME__R-HSA-190236	Signaling by FGFR	33	3.11909	1.489e-08
471__KEGG__ko04310; 83061__KEGG__hsa04310	Wnt signaling pathway	45	2.58768	1.737e-08
198862__WikiPathways__WP69	T-Cell antigen Receptor (TCR) Signaling Pathway	34	3.03896	1.817e-08
1269321__REACTOME__R-HSA-451927	Interleukin-2 signaling	67	2.13545	1.833e-08
1269558__REACTOME__R-HSA-390666	Serotonin receptors	11	7.5378	1.863e-08
1269564__REACTOME__R-HSA-417957	P2Y receptors	11	7.5378	1.863e-08
1270256__REACTOME__R-HSA-3000178	ECM proteoglycans	25	3.73775	1.901e-08
198826__WikiPathways__WP304	Kit receptor signaling pathway	26	3.62372	2.012e-08
1270334__REACTOME__R-HSA-3928665	EPH-ephrin mediated repulsion of cells	23	3.94022	2.416e-08
1268763__REACTOME__R-HSA-112316	Neuronal System	82	1.95447	2.572e-08
198901__WikiPathways__WP706	Sudden Infant Death Syndrome (SIDS) Susceptibility Pathways	47	2.46168	4.378e-08
1339143__REACTOME__R-HSA-6788467	IL-6-type cytokine receptor ligand interactions	14	5.75614	5.621e-08
356__KEGG__ko00532; 82982__KEGG__hsa00532	Glycosaminoglycan biosynthesis - chondroitin sulfate / dermatan sulfate	14	5.75614	5.621e-08
1457799__REACTOME__R-HSA-8875878	MET promotes cell motility	17	4.82041	6.358e-08
1269393__REACTOME__R-HSA-5654693	FRS-mediated FGFR1 signaling	15	5.36286	6.63e-08
1269522__REACTOME__R-HSA-201451	Signaling by BMP	15	5.36286	6.63e-08
1269981__REACTOME__R-HSA-1971475	A tetrasaccharide linker sequence is required for GAG synthesis	16	5.06034	6.725e-08
137929__Pathway Interaction Database__il27pathway	IL27-mediated signaling events	16	5.06034	6.725e-08
1402107__KEGG__ko01521; 1404798__KEGG__hsa01521	EGFR tyrosine kinase inhibitor resistance	30	3.12268	7.595e-08
198832__WikiPathways__WP236	Adipogenesis	41	2.59343	8.031e-08
198789__WikiPathways__WP428	Wnt Signaling Pathway	27	3.31377	9.815e-08
1457800__REACTOME__R-HSA-8874081	MET activates PTK2 signaling	13	5.93887	1.096e-07
1269572__REACTOME__R-HSA-420092	Glucagon-type ligand receptors	17	4.65973	1.229e-07
HALLMARK_IL2_STAT5_SIGNALING	http://www.gsea-msigdb.org/gsea/msigdb/cards/HALLMARK_IL2_STAT5_SIGNALING	54	2.23138	1.32e-07
1269396__REACTOME__R-HSA-5654689	PI-3K cascade:FGFR1	14	5.48204	1.383e-07
1269395__REACTOME__R-HSA-5654688	SHC-mediated cascade:FGFR1	14	5.48204	1.383e-07
739007__WikiPathways__WP2431	Spinal Cord Injury	38	2.6481	1.474e-07
1269632__REACTOME__R-HSA-2586552	Signaling by Leptin	63	2.08053	1.5e-07
1269473__REACTOME__R-HSA-198203	PI3K/AKT activation	40	2.56971	1.562e-07
1269384__REACTOME__R-HSA-180292	GAB1 signalosome	40	2.56971	1.562e-07
1269350__REACTOME__R-HSA-76002	Platelet activation, signaling and aggregation	68	2.0114	1.693e-07
1269408__REACTOME__R-HSA-5654727	Negative regulation of FGFR2 signaling	18	4.35338	1.803e-07
1269322__REACTOME__R-HSA-912526	Interleukin receptor SHC signaling	63	2.06395	2.034e-07
1269388__REACTOME__R-HSA-190242	FGFR1 ligand binding and activation	12	6.16729	2.038e-07
1269188__REACTOME__R-HSA-1257604	PIP3 activates AKT signaling	39	2.56559	2.444e-07
1269502__REACTOME__R-HSA-5684996	MAPK1/MAPK3 signaling	62	2.06409	2.59e-07
1270311__REACTOME__R-HSA-416700	Other semaphorin interactions	13	5.6263	2.818e-07
1269014__REACTOME__R-HSA-3560783; 1269015__REACTOME__R-HSA-3560801; 1309217__REACTOME__R-HSA-4420332	Defective B4GALT7 causes EDS, progeroid type; Defective B3GAT3 causes JDSSDHD; Defective B3GALT6 causes EDSP2 and SEMDJL1	13	5.6263	2.818e-07
1269413__REACTOME__R-HSA-5654708	Downstream signaling of activated FGFR3	15	4.93383	3.041e-07
198760__WikiPathways__WP395	IL-4 Signaling Pathway	23	3.50241	3.403e-07
HALLMARK_KRAS_SIGNALING_UP	http://www.gsea-msigdb.org/gsea/msigdb/cards/HALLMARK_KRAS_SIGNALING_UP	53	2.17911	3.968e-07
1457794__REACTOME__R-HSA-6806834	Signaling by MET	26	3.19104	4.236e-07
1268863__REACTOME__R-HSA-1226099	Signaling by FGFR in disease	25	3.26312	4.598e-07
1458276__WikiPathways__WP2858	Ectoderm Differentiation	41	2.44308	4.782e-07
1269332__REACTOME__R-HSA-5669034	TNFs bind their physiological receptors	16	4.53686	5.143e-07
1269487__REACTOME__R-HSA-1433557	Signaling by SCF-KIT	76	1.87673	5.368e-07
137948__Pathway Interaction Database__bmppathway	BMP receptor signaling	18	4.11153	5.38e-07
494__KEGG__ko04670; 83083__KEGG__hsa04670	Leukocyte transendothelial migration	36	2.59676	5.726e-07
1269559__REACTOME__R-HSA-375281	Hormone ligand-binding receptors	10	6.85255	5.913e-07
1269414__REACTOME__R-HSA-5654706	FRS-mediated FGFR3 signaling	13	5.34499	6.743e-07
198874__WikiPathways__WP51	Regulation of Actin Cytoskeleton	43	2.35728	6.827e-07
1269373__REACTOME__R-HSA-202733	Cell surface interactions at the vascular wall	40	2.43646	7.345e-07
137917__Pathway Interaction Database__angiopoietinreceptor_pathway	Angiopoietin receptor Tie2-mediated signaling	21	3.59759	7.448e-07
138068__Pathway Interaction Database__kitpathway	Signaling events mediated by Stem cell factor receptor (c-Kit)	22	3.47899	7.448e-07
137942__Pathway Interaction Database__ephrina_ephapathway	EphrinA-EPHA pathway	8	8.22306	7.448e-07
1268924__REACTOME__R-HSA-5340588	RNF mutants show enhanced WNT signaling and proliferation	8	8.22306	7.448e-07
1269478__REACTOME__R-HSA-186797	Signaling by PDGF	82	1.81261	7.618e-07
198918__WikiPathways__WP619	Type II interferon signaling (IFNG)	18	4.00041	8.817e-07
842771__KEGG__hsa05321; 842797__KEGG__ko05321	Inflammatory bowel disease (IBD)	25	3.16271	8.902e-07
1270252__REACTOME__R-HSA-2129379	Molecules associated with elastic fibres	16	4.38563	9.108e-07
373889__KEGG__ko05166; 373901__KEGG__hsa05166	HTLV-I infection	62	1.99152	9.537e-07
1270251__REACTOME__R-HSA-1566948	Elastic fibre formation	19	3.81069	1e-06
1269471__REACTOME__R-HSA-170984	ARMS-mediated activation	60	2.01381	1e-06
1269468__REACTOME__R-HSA-187706	Signalling to p38 via RIT and RIN	60	2.01381	1e-06
1269422__REACTOME__R-HSA-5654716	Downstream signaling of activated FGFR4	15	4.56837	1.126e-06
1269417__REACTOME__R-HSA-5654710	PI-3K cascade:FGFR3	12	5.48204	1.383e-06
1269374__REACTOME__R-HSA-210993	Tie2 Signaling	12	5.48204	1.383e-06
545411__BIOCYC__META_PWY-6569	chondroitin sulfate biosynthesis	12	5.48204	1.383e-06
1269416__REACTOME__R-HSA-5654704	SHC-mediated cascade:FGFR3	12	5.48204	1.383e-06
1269607__REACTOME__R-HSA-4641263	Regulation of FZD by ubiquitination	13	5.09046	1.435e-06
1269469__REACTOME__R-HSA-169893	Prolonged ERK activation events	60	1.98945	1.54e-06
HALLMARK_UV_RESPONSE_DN	http://www.gsea-msigdb.org/gsea/msigdb/cards/HALLMARK_UV_RESPONSE_DN	41	2.34129	1.561e-06
138041__Pathway Interaction Database__epha_fwdpathway	EPHA forward signaling	16	4.24416	1.576e-06
138017__Pathway Interaction Database__ptp1bpathway	Signaling events mediated by PTP1B	21	3.45368	1.605e-06
1270257__REACTOME__R-HSA-1474228	Degradation of the extracellular matrix	34	2.56499	1.685e-06
1269299__REACTOME__R-HSA-2871796	FCERI mediated MAPK activation	62	1.95337	1.885e-06
1269402__REACTOME__R-HSA-190375	FGFR2c ligand binding and activation	10	6.32543	2.011e-06
1269501__REACTOME__R-HSA-5683057	MAPK family signaling cascades	66	1.89763	2.371e-06
137989__Pathway Interaction Database__fgf_pathway	FGF signaling pathway	20	3.49917	2.425e-06
1458280__WikiPathways__WP2895	Differentiation of white and brown adipocyte	14	4.60491	2.537e-06
173907__KEGG__ko05160; 173973__KEGG__hsa05160	Hepatitis C	38	2.38531	2.558e-06
1269470__REACTOME__R-HSA-170968	Frs2-mediated activation	59	1.9722	2.582e-06
1269394__REACTOME__R-HSA-5654219	Phospholipase C-mediated cascade: FGFR1	11	5.65335	2.85e-06
1269285__REACTOME__R-HSA-5673001; 1269382__REACTOME__R-HSA-179812; 1269383__REACTOME__R-HSA-180336; 1269440__REACTOME__R-HSA-112412	RAF/MAP kinase cascade; GRB2 events in EGFR signaling; SHC1 events in EGFR signaling; SOS-mediated signalling	58	1.97899	2.85e-06
1269423__REACTOME__R-HSA-5654712	FRS-mediated FGFR4 signaling	13	4.85908	2.913e-06
1269464__REACTOME__R-HSA-187687	Signalling to ERKs	61	1.9367	3.124e-06
HALLMARK_HEDGEHOG_SIGNALING	http://www.gsea-msigdb.org/gsea/msigdb/cards/HALLMARK_HEDGEHOG_SIGNALING	17	3.88311	3.144e-06
1469468__KEGG__ko04659; 1469482__KEGG__hsa04659	Th17 cell differentiation	33	2.53608	3.268e-06
198869__WikiPathways__WP80	Nucleotide GPCRs	9	6.72796	3.393e-06
137983__Pathway Interaction Database__alk2pathway	ALK2 signaling events	9	6.72796	3.393e-06
1269581__REACTOME__R-HSA-392451	G beta:gamma signalling through PI3Kgamma	20	3.42627	3.479e-06
1269547__REACTOME__R-HSA-380108	Chemokine receptors bind chemokines	20	3.42627	3.479e-06
1017634__KEGG__hsa04024; 1019520__KEGG__ko04024	cAMP signaling pathway	50	2.07653	3.942e-06
1269397__REACTOME__R-HSA-5654726	Negative regulation of FGFR1 signaling	16	3.98694	4.382e-06
1270337__REACTOME__R-HSA-186712	Regulation of beta-cell development	16	3.98694	4.382e-06
213277__KEGG__ko05162; 213306__KEGG__hsa05162	Measles	38	2.33191	4.54e-06
508__KEGG__ko04950; 83096__KEGG__hsa04950	Maturity onset diabetes of the young	14	4.4278	4.54e-06
1269480__REACTOME__R-HSA-194138	Signaling by VEGF	73	1.79726	4.843e-06
1269555__REACTOME__R-HSA-390696	Adrenoceptors	8	7.30938	4.95e-06
1269561__REACTOME__R-HSA-391908	Prostanoid ligand receptors	8	7.30938	4.95e-06
HALLMARK_KRAS_SIGNALING_DN	http://www.gsea-msigdb.org/gsea/msigdb/cards/HALLMARK_KRAS_SIGNALING_DN	50	2.05576	5.292e-06
1269465__REACTOME__R-HSA-167044	Signalling to RAS	59	1.92524	5.672e-06
1269479__REACTOME__R-HSA-186763	Downstream signal transduction	75	1.77221	5.886e-06
1458261__WikiPathways__WP3527	Preimplantation Embryo	22	3.11909	6.003e-06
1269425__REACTOME__R-HSA-5654719	SHC-mediated cascade:FGFR4	12	4.93383	6.312e-06
1269426__REACTOME__R-HSA-5654720	PI-3K cascade:FGFR4	12	4.93383	6.312e-06
138071__Pathway Interaction Database__pdgfrbpathway	PDGFR-beta signaling pathway	21	3.19786	6.616e-06
1269485__REACTOME__R-HSA-5218921	VEGFR2 mediated cell proliferation	59	1.91008	7.323e-06
137915__Pathway Interaction Database__ret_pathway	Signaling events regulated by Ret tyrosine kinase	17	3.67874	7.546e-06
198885__WikiPathways__WP49	IL-2 Signaling Pathway	18	3.52417	7.711e-06
1269399__REACTOME__R-HSA-5654738	Signaling by FGFR2	25	2.81612	9.547e-06
198847__WikiPathways__WP399	Wnt Signaling Pathway and Pluripotency	31	2.49916	9.7e-06
1268865__REACTOME__R-HSA-1839124	FGFR1 mutant receptor activation	15	3.9789	9.804e-06
138064__Pathway Interaction Database__syndecan_4_pathway	Syndecan-4-mediated signaling events	15	3.9789	9.804e-06
1269580__REACTOME__R-HSA-397795	G-protein beta:gamma signalling	20	3.22473	1.01e-05
358__KEGG__ko00534; 82984__KEGG__hsa00534	Glycosaminoglycan biosynthesis - heparan sulfate / heparin	13	4.45416	1.01e-05
198781__WikiPathways__WP334	GPCRs, Class B Secretin-like	13	4.45416	1.01e-05
137968__Pathway Interaction Database__alk1pathway	ALK1 signaling events	13	4.45416	1.01e-05
1268874__REACTOME__R-HSA-2033514; 1268875__REACTOME__R-HSA-1839130	FGFR3 mutant receptor activation; Signaling by activated point mutants of FGFR3	9	6.16729	1.069e-05
1269243__REACTOME__R-HSA-166786	Creation of C4 and C2 activators	9	6.16729	1.069e-05
1269390__REACTOME__R-HSA-190373	FGFR1c ligand binding and activation	9	6.16729	1.069e-05
1268854__REACTOME__R-HSA-1643685	Disease	149	1.45688	1.294e-05
500__KEGG__ko04810; 83089__KEGG__hsa04810	Regulation of actin cytoskeleton	51	1.97819	1.311e-05
137976__Pathway Interaction Database__il2_1pathway	IL2-mediated signaling events	20	3.16271	1.423e-05
137945__Pathway Interaction Database__amb2_neutrophils_pathway	amb2 Integrin signaling	19	3.25496	1.562e-05
1269356__REACTOME__R-HSA-456926	Thrombin signalling through proteinase activated receptors (PARs)	15	3.85456	1.568e-05
1270312__REACTOME__R-HSA-375165	NCAM signaling for neurite out-growth	61	1.84414	1.568e-05
1269409__REACTOME__R-HSA-5654741	Signaling by FGFR3	17	3.4948	1.71e-05
1269284__REACTOME__R-HSA-2424491	DAP12 signaling	74	1.72871	1.712e-05
1269401__REACTOME__R-HSA-190377	FGFR2b ligand binding and activation	8	6.57845	1.967e-05
1269380__REACTOME__R-HSA-177929	Signaling by EGFR	75	1.71314	2.069e-05
1268873__REACTOME__R-HSA-5655332; 1383047__REACTOME__R-HSA-8853338	Signaling by FGFR3 in disease; Signaling by FGFR3 point mutants in cancer	12	4.4853	2.335e-05
198807__WikiPathways__WP244	Alpha 6 Beta 4 signaling pathway	15	3.73775	2.486e-05
1270108__REACTOME__R-HSA-163359	Glucagon signaling in metabolic regulation	15	3.73775	2.486e-05
1269618__REACTOME__R-HSA-2428924; 1269620__REACTOME__R-HSA-2428928	IGF1R signaling cascade; IRS-related events triggered by IGF1R	64	1.79005	2.49e-05
1269419__REACTOME__R-HSA-5654743	Signaling by FGFR4	17	3.40956	2.517e-05
1268855__REACTOME__R-HSA-5663202	Diseases of signal transduction	75	1.70367	2.517e-05
537__KEGG__ko05340; 83125__KEGG__hsa05340	Primary immunodeficiency	16	3.55592	2.548e-05
1458233__WikiPathways__WP3624	Lung fibrosis	22	2.87154	2.714e-05
HALLMARK_HYPOXIA	http://www.gsea-msigdb.org/gsea/msigdb/cards/HALLMARK_HYPOXIA	48	1.97353	2.714e-05
1269617__REACTOME__R-HSA-2404192	Signaling by Type 1 Insulin-like Growth Factor 1 Receptor (IGF1R)	64	1.78399	2.753e-05
1269342__REACTOME__R-HSA-392851	Prostacyclin signalling through prostacyclin receptor	11	4.76072	2.777e-05
948277__KEGG__hsa04750; 948307__KEGG__ko04750	Inflammatory mediator regulation of TRP channels	29	2.45844	2.833e-05
1383021__REACTOME__R-HSA-5658623	FGFRL1 modulation of FGFR1 signaling	9	5.69289	2.836e-05
1269410__REACTOME__R-HSA-190239; 1269412__REACTOME__R-HSA-190372	FGFR3 ligand binding and activation; FGFR3c ligand binding and activation	9	5.69289	2.836e-05
1458206__WikiPathways__WP3892	Development of pulmonary dendritic cells and macrophage subsets	9	5.69289	2.836e-05
1269415__REACTOME__R-HSA-5654227	Phospholipase C-mediated cascade; FGFR3	9	5.69289	2.836e-05
1269340__REACTOME__R-HSA-109582	Hemostasis	115	1.5179	2.836e-05
852705__KEGG__hsa05206; 852928__KEGG__ko05206	MicroRNAs in cancer	39	2.13799	2.9e-05
198882__WikiPathways__WP581	EPO Receptor Signaling	13	4.11153	2.982e-05
545279__BIOCYC__HUMAN_PWY-6569	chondroitin sulfate biosynthesis	10	5.13941	2.999e-05
1269481__REACTOME__R-HSA-194313; 1269482__REACTOME__R-HSA-195399	VEGF ligand-receptor interactions; VEGF binds to VEGFR leading to receptor dimerization	7	7.19518	3.011e-05
198759__WikiPathways__WP289	Myometrial Relaxation and Contraction Pathways	40	2.10848	3.121e-05
499__KEGG__ko04742; 83088__KEGG__hsa04742	Taste transduction	26	2.5759	3.405e-05
413364__KEGG__hsa_M00058; 468251__KEGG__M00058	Glycosaminoglycan biosynthesis, chondroitin sulfate backbone	6	8.22306	3.405e-05
1269549__REACTOME__R-HSA-388479	Vasopressin-like receptors	6	8.22306	3.405e-05
198766__WikiPathways__WP453	Inflammatory Response Pathway	14	3.83743	3.405e-05
198900__WikiPathways__WP129	Matrix Metalloproteinases	14	3.83743	3.405e-05
137988__Pathway Interaction Database__il2_stat5pathway	IL2 signaling events mediated by STAT5	14	3.83743	3.405e-05
1270331__REACTOME__R-HSA-3928663	EPHA-mediated growth cone collapse	15	3.62782	3.628e-05
1268864__REACTOME__R-HSA-5655302	Signaling by FGFR1 in disease	16	3.46234	3.628e-05
1270253__REACTOME__R-HSA-3000157	Laminin interactions	12	4.29029	3.928e-05
1468887__KEGG__ko00515; 1469011__KEGG__hsa00515	Mannose type O-glycan biosynthesis	12	4.29029	3.928e-05
1269298__REACTOME__R-HSA-2454202	Fc epsilon receptor (FCERI) signaling	75	1.67589	4.346e-05
1269577__REACTOME__R-HSA-418597	G alpha (z) signalling events	18	3.14926	4.543e-05
198864__WikiPathways__WP364	IL-6 signaling pathway	17	3.25098	4.98e-05
1268869__REACTOME__R-HSA-5655253	Signaling by FGFR2 in disease	17	3.25098	4.98e-05
1269946__REACTOME__R-HSA-432040	Vasopressin regulates renal water homeostasis via Aquaporins	17	3.25098	4.98e-05
1268815__REACTOME__R-HSA-977444; 1268816__REACTOME__R-HSA-991365	GABA B receptor activation; Activation of GABAB receptors	16	3.37356	5.327e-05
137922__Pathway Interaction Database__il12_2pathway	IL12-mediated signaling events	21	2.83089	5.379e-05
1268868__REACTOME__R-HSA-1839122	Signaling by activated point mutants of FGFR1	8	5.98041	5.614e-05
1269325__REACTOME__R-HSA-1059683	Interleukin-6 signaling	8	5.98041	5.614e-05
1458240__WikiPathways__WP2854	Gene regulatory network modelling somitogenesis	8	5.98041	5.614e-05
1458200__WikiPathways__WP3678	Amplification and Expansion of Oncogenic Pathways as Metastatic Traits	10	4.83709	6.044e-05
1269567__REACTOME__R-HSA-419408	Lysosphingolipid and LPA receptors	9	5.28625	6.475e-05
1269420__REACTOME__R-HSA-190322	FGFR4 ligand binding and activation	9	5.28625	6.475e-05
1269283__REACTOME__R-HSA-2172127	DAP12 interactions	74	1.65806	7.196e-05
147795__KEGG__ko05142; 147809__KEGG__hsa05142	Chagas disease (American trypanosomiasis)	29	2.33793	7.649e-05
1458271__WikiPathways__WP2849	Hematopoietic Stem Cell Differentiation	16	3.28922	7.649e-05
1270103__REACTOME__R-HSA-400042	Adrenaline,noradrenaline inhibits insulin secretion	13	3.81785	7.713e-05
1269585__REACTOME__R-HSA-202040	G-protein activation	13	3.81785	7.713e-05
1269594__REACTOME__R-HSA-195721	Signaling by Wnt	68	1.69445	7.74e-05
198909__WikiPathways__WP23	B Cell Receptor Signaling Pathway	28	2.37367	7.831e-05
1269429__REACTOME__R-HSA-74751	Insulin receptor signalling cascade	62	1.74003	7.946e-05
HALLMARK_ANGIOGENESIS	http://www.gsea-msigdb.org/gsea/msigdb/cards/HALLMARK_ANGIOGENESIS	15	3.42627	7.946e-05
169350__Pathway Interaction Database__tcptp_pathway	Signaling events mediated by TCPTP	15	3.42627	7.946e-05
1269314__REACTOME__R-HSA-877300	Interferon gamma signaling	27	2.41329	7.965e-05
1269352__REACTOME__R-HSA-392518	Signal amplification	14	3.59759	7.989e-05
1268755__REACTOME__R-HSA-381426	Regulation of Insulin-like Growth Factor (IGF) transport and uptake by Insulin-like Growth Factor Binding Proteins (IGFBPs)	11	4.30732	8.866e-05
1270341__REACTOME__R-HSA-210745	Regulation of gene expression in beta cells	11	4.30732	8.866e-05
1269460__REACTOME__R-HSA-187037	NGF signalling via TRKA from the plasma membrane	76	1.63173	9.523e-05
545278__BIOCYC__HUMAN_PWY-6564	heparan sulfate biosynthesis	12	3.94707	0.0001094
1269354__REACTOME__R-HSA-418592	ADP signalling through P2Y purinoceptor 1	12	3.94707	0.0001094
1269431__REACTOME__R-HSA-112399	IRS-mediated signalling	61	1.72968	0.0001111
1269418__REACTOME__R-HSA-5654732	Negative regulation of FGFR3 signaling	13	3.6862	0.0001194
1268870__REACTOME__R-HSA-1839126	FGFR2 mutant receptor activation	14	3.48857	0.0001205
HALLMARK_INTERFERON_GAMMA_RESPONSE	http://www.gsea-msigdb.org/gsea/msigdb/cards/HALLMARK_INTERFERON_GAMMA_RESPONSE	46	1.8913	0.0001214
484__KEGG__ko04610; 83073__KEGG__hsa04610	Complement and coagulation cascades	24	2.49814	0.000127
198839__WikiPathways__WP501	GPCRs, Class C Metabotropic glutamate, pheromone	9	4.93383	0.0001348
1269424__REACTOME__R-HSA-5654228	Phospholipase C-mediated cascade; FGFR4	9	4.93383	0.0001348
198906__WikiPathways__WP536	Calcium Regulation in the Cardiac Cell	37	2.04197	0.0001375
1269021__REACTOME__R-HSA-3656253; 1269022__REACTOME__R-HSA-3656237	Defective EXT1 causes exostoses 1, TRPS2 and CHDS; Defective EXT2 causes exostoses 2	8	5.48204	0.000138
198910__WikiPathways__WP1425	Bone Morphogenic Protein (BMP) Signalling and Regulation	8	5.48204	0.000138
137998__Pathway Interaction Database__tcr_pathway	TCR signaling in naive CD4+ T cells	20	2.74102	0.000141
1270330__REACTOME__R-HSA-2682334	EPH-Ephrin signaling	27	2.33708	0.0001452
1270314__REACTOME__R-HSA-373752	Netrin-1 signaling	16	3.13259	0.0001479
711361__WikiPathways__WP2374	Oncostatin M Signaling Pathway	21	2.65668	0.0001489
HALLMARK_APOPTOSIS	http://www.gsea-msigdb.org/gsea/msigdb/cards/HALLMARK_APOPTOSIS	39	1.99192	0.0001494
1269353__REACTOME__R-HSA-392170	ADP signalling through P2Y purinoceptor 12	11	4.11153	0.0001498
1269183__REACTOME__R-HSA-983705	Signaling by the B Cell Receptor (BCR)	50	1.81926	0.0001559
137977__Pathway Interaction Database__trkrpathway	Neurotrophic factor-mediated Trk receptor signaling	19	2.78997	0.0001689
217716__KEGG__hsa04725	Cholinergic synapse	30	2.2026	0.0001767
169493__KEGG__ko05145; 169642__KEGG__hsa05145	Toxoplasmosis	30	2.2026	0.0001767
1270235__REACTOME__R-HSA-420597	Nectin/Necl trans heterodimerization	6	7.04834	0.0001814
1269411__REACTOME__R-HSA-190371	FGFR3b ligand binding and activation	6	7.04834	0.0001814
137910__Pathway Interaction Database__cxcr4_pathway	CXCR4-mediated signaling events	23	2.48856	0.0001947
545274__BIOCYC__HUMAN_PWY-6558	heparan sulfate biosynthesis (late stages)	10	4.32793	0.0002015
1084760__KEGG__hsa_M00684; 1108223__KEGG__M00684	JAK-STAT signaling	10	4.32793	0.0002015
545408__BIOCYC__META_PWY-6566	chondroitin biosynthesis	5	8.22306	0.0002345
1269554__REACTOME__R-HSA-390648	Muscarinic acetylcholine receptors	5	8.22306	0.0002345
1269548__REACTOME__R-HSA-380095	Tachykinin receptors bind tachykinins	5	8.22306	0.0002345
1470924__REACTOME__R-HSA-6783783	Interleukin-10 signaling	17	2.91233	0.0002366
169347__Pathway Interaction Database__hes_heypathway	Notch-mediated HES/HEY network	17	2.91233	0.0002366
920976__WikiPathways__WP2572	Primary Focal Segmental Glomerulosclerosis FSGS	22	2.5126	0.000242
1269355__REACTOME__R-HSA-428930	Thromboxane signalling through TP receptor	11	3.93277	0.0002443
545407__BIOCYC__META_PWY-6564	heparan sulfate biosynthesis	11	3.93277	0.0002443
213811__KEGG__ko04724; 213818__KEGG__hsa04724	Glutamatergic synapse	30	2.16396	0.0002466
1269427__REACTOME__R-HSA-5654733	Negative regulation of FGFR4 signaling	13	3.44838	0.0002625
698753__WikiPathways__WP2332	Interleukin-11 Signaling Pathway	16	2.9902	0.0002746
1270316__REACTOME__R-HSA-418886	Netrin mediated repulsion signals	7	5.75614	0.0002887
1084757__KEGG__hsa_M00681; 1108220__KEGG__M00681	Activin signaling	7	5.75614	0.0002887
1458222__WikiPathways__WP3876	BMP2-WNT4-FOXO1 Pathway in Human Primary Endometrial Stromal Cell Differentiation	8	5.06034	0.0002962
1269621__REACTOME__R-HSA-1502540	Signaling by Activin	8	5.06034	0.0002962
1269312__REACTOME__R-HSA-909733	Interferon alpha/beta signaling	21	2.53947	0.0002987
1269483__REACTOME__R-HSA-4420097	VEGFA-VEGFR2 Pathway	65	1.63957	0.0003097
198881__WikiPathways__WP286	IL-3 Signaling Pathway	17	2.8529	0.0003111
HALLMARK_COAGULATION	http://www.gsea-msigdb.org/gsea/msigdb/cards/HALLMARK_COAGULATION	34	2.02597	0.0003246
HALLMARK_TGF_BETA_SIGNALING	http://www.gsea-msigdb.org/gsea/msigdb/cards/HALLMARK_TGF_BETA_SIGNALING	18	2.74102	0.0003402
1269582__REACTOME__R-HSA-418217	G beta:gamma signalling through PLC beta	10	4.11153	0.0003402
198797__WikiPathways__WP254	Apoptosis	24	2.34945	0.0003507
198801__WikiPathways__WP34	Ovarian Infertility Genes	13	3.34062	0.0003795
1458252__WikiPathways__WP3893	Development and heterogeneity of the ILC family	13	3.34062	0.0003795
198772__WikiPathways__WP1539	Angiogenesis	11	3.7689	0.0003847
137933__Pathway Interaction Database__il4_2pathway	IL4-mediated signaling events	19	2.60397	0.0004584
198883__WikiPathways__WP22	IL-9 Signaling Pathway	9	4.35338	0.0004584
545406__BIOCYC__META_PWY-6558	heparan sulfate biosynthesis (late stages)	9	4.35338	0.0004584
1270264__REACTOME__R-HSA-140534	Ligand-dependent caspase activation	9	4.35338	0.0004584
137952__Pathway Interaction Database__syndecan_3_pathway	Syndecan-3-mediated signaling events	9	4.35338	0.0004584
1458230__WikiPathways__WP3664	Regulation of Wnt/B-catenin Signaling by Small Molecule Compounds	9	4.35338	0.0004584
167191__KEGG__ko05146; 167324__KEGG__hsa05146	Amoebiasis	26	2.22708	0.0004584
469__KEGG__ko04150; 83059__KEGG__hsa04150	mTOR signaling pathway	36	1.94757	0.0004619
137928__Pathway Interaction Database__lysophospholipid_pathway	LPA receptor mediated events	20	2.53017	0.0004619
1269358__REACTOME__R-HSA-76009	Platelet Aggregation (Plug Formation)	14	3.11143	0.0004834
552665__KEGG__hsa05032; 554808__KEGG__ko05032	Morphine addiction	25	2.25908	0.0004849
1269652__REACTOME__R-HSA-383280	Nuclear Receptor transcription pathway	17	2.74102	0.0005315
138051__Pathway Interaction Database__epopathway	EPO signaling pathway	13	3.23939	0.0005368
672453__WikiPathways__WP2197	Endothelin Pathways	13	3.23939	0.0005368
1268812__REACTOME__R-HSA-500657	Presynaptic function of Kainate receptors	10	3.91574	0.0005526
138058__Pathway Interaction Database__bcr_5pathway	BCR signaling pathway	20	2.49184	0.0005747
1268753__REACTOME__R-HSA-209952	Peptide hormone biosynthesis	8	4.69889	0.0005747
138084__Pathway Interaction Database__glypican_3pathway	Glypican 3 network	6	6.16729	0.0005747
545276__BIOCYC__HUMAN_PWY-6567	chondroitin sulfate biosynthesis (late stages)	6	6.16729	0.0005747
1269552__REACTOME__R-HSA-444821	Relaxin receptors	6	6.16729	0.0005747
1268710__REACTOME__R-HSA-163125	Post-translational modification: synthesis of GPI-anchored proteins	25	2.23453	0.0005747
1458834__KEGG__ko04658; 1458885__KEGG__hsa04658	Th1 and Th2 cell differentiation	25	2.23453	0.0005747
1268819__REACTOME__R-HSA-997272; 1268825__REACTOME__R-HSA-1296059; 1268826__REACTOME__R-HSA-1296041	Inhibition of voltage gated Ca2+ channels via Gbeta/gamma subunits; G protein gated Potassium channels; Activation of G protein gated Potassium channels	11	3.61815	0.0005775
198857__WikiPathways__WP205	IL-7 Signaling Pathway	11	3.61815	0.0005775
1269944__REACTOME__R-HSA-445717	Aquaporin-mediated transport	17	2.68831	0.0006782
1270260__REACTOME__R-HSA-216083	Integrin cell surface interactions	20	2.45464	0.0007104
1458248__WikiPathways__WP3303	Rac1/Pak1/p38/MMP-2 pathway	20	2.45464	0.0007104
483__KEGG__ko04540; 83072__KEGG__hsa04540	Gap junction	24	2.24265	0.0007348
137932__Pathway Interaction Database__il6_7pathway	IL6-mediated signaling events	15	2.86851	0.0007528
1269428__REACTOME__R-HSA-74752	Signaling by Insulin receptor	62	1.6083	0.0007528
1458231__WikiPathways__WP2870	Extracellular vesicle-mediated signaling in recipient cells	12	3.28922	0.0008237
1269242__REACTOME__R-HSA-166663	Initial triggering of complement	10	3.73775	0.0008639
137971__Pathway Interaction Database__a4b1_paxindep_pathway	Paxillin-independent events mediated by a4b1 and a4b7	10	3.73775	0.0008639
138010__Pathway Interaction Database__glypican_1pathway	Glypican 1 network	11	3.47899	0.000869
920991__WikiPathways__WP2526	PDGF Pathway	14	2.95187	0.0008875
137940__Pathway Interaction Database__vegfr1_2_pathway	Signaling events mediated by VEGFR1 and VEGFR2	19	2.47997	0.0008889
634527__KEGG__hsa04064; 634652__KEGG__ko04064	NF-kappa B signaling pathway	25	2.16396	0.0009741
HALLMARK_ESTROGEN_RESPONSE_LATE	http://www.gsea-msigdb.org/gsea/msigdb/cards/HALLMARK_ESTROGEN_RESPONSE_LATE	43	1.76796	0.0009796
1269241__REACTOME__R-HSA-166658	Complement cascade	15	2.80332	0.0009938
137955__Pathway Interaction Database__erbb2erbb3pathway	ErbB2/ErbB3 signaling events	13	3.05428	0.001027
545412__BIOCYC__META_PWY-6571	dermatan sulfate biosynthesis	8	4.38563	0.001044
137951__Pathway Interaction Database__ephrinb_ephbpathway	EphrinB-EPHB pathway	5	6.85255	0.001079
1269246__REACTOME__R-HSA-173623	Classical antibody-mediated complement activation	5	6.85255	0.001079
198880__WikiPathways__WP558	Complement and Coagulation Cascades	18	2.50873	0.001113
1402111__KEGG__ko01522; 1404799__KEGG__hsa01522	Endocrine resistance	25	2.14142	0.001146
1268824__REACTOME__R-HSA-1296065	Inwardly rectifying K+ channels	12	3.18312	0.001156
HALLMARK_PANCREAS_BETA_CELLS	http://www.gsea-msigdb.org/gsea/msigdb/cards/HALLMARK_PANCREAS_BETA_CELLS	14	2.87807	0.001179
198770__WikiPathways__WP127	IL-5 Signaling Pathway	14	2.87807	0.001179
198822__WikiPathways__WP1772	Apoptosis Modulation and Signaling	24	2.16872	0.001237
1270333__REACTOME__R-HSA-3928664	Ephrin signaling	9	3.89513	0.001248
1269886__REACTOME__R-HSA-190861	Gap junction assembly	9	3.89513	0.001248
1270263__REACTOME__R-HSA-5357769	Caspase activation via extrinsic apoptotic signalling pathway	11	3.35013	0.001252
138052__Pathway Interaction Database__ephrinbrevpathway	Ephrin B reverse signaling	11	3.35013	0.001252
1268754__REACTOME__R-HSA-209822	Glycoprotein hormones	7	4.79678	0.0013
814182__KEGG__hsa04917; 814248__KEGG__ko04917	Prolactin signaling pathway	20	2.34945	0.0013
1269505__REACTOME__R-HSA-112411	MAPK1 (ERK2) activation	6	5.48204	0.001425
1269619__REACTOME__R-HSA-2428933	SHC-related events triggered by IGF1R	6	5.48204	0.001425
672462__WikiPathways__WP2037	Prolactin Signaling Pathway	21	2.27216	0.001508
1269486__REACTOME__R-HSA-194306	Neurophilin interactions with VEGF and VEGFR	4	8.22306	0.001581
1309124__REACTOME__R-HSA-5619099	Defective AVP causes neurohypophyseal diabetes insipidus (NDI)	4	8.22306	0.001581
1269622__REACTOME__R-HSA-2473224	Antagonism of Activin by Follistatin	4	8.22306	0.001581
1268823__REACTOME__R-HSA-1296061	HCN channels	4	8.22306	0.001581
137991__Pathway Interaction Database__erbb4_pathway	ErbB4 signaling events	12	3.08365	0.001587
1269328__REACTOME__R-HSA-1170546	Prolactin receptor signaling	8	4.11153	0.001767
198871__WikiPathways__WP53	ID signaling pathway	8	4.11153	0.001767
920955__WikiPathways__WP1449	Regulation of toll-like receptor signaling pathway	32	1.89308	0.001773
1269326__REACTOME__R-HSA-1266695	Interleukin-7 signaling	11	3.23049	0.001779
1319775__KEGG__ko04933; 1319988__KEGG__hsa04933	AGE-RAGE signaling pathway in diabetic complications	25	2.07653	0.001832
1269184__REACTOME__R-HSA-983695	Antigen activates B Cell Receptor (BCR) leading to generation of second messengers	13	2.88918	0.001838
1458193__WikiPathways__WP3658	Wnt/beta-catenin Signaling Pathway in Leukemia	10	3.42627	0.001916
1270304__REACTOME__R-HSA-373755	Semaphorin interactions	19	2.33191	0.002007
482__KEGG__ko04530; 83071__KEGG__hsa04530	Tight junction	37	1.78972	0.002008
HALLMARK_WNT_BETA_CATENIN_SIGNALING	http://www.gsea-msigdb.org/gsea/msigdb/cards/HALLMARK_WNT_BETA_CATENIN_SIGNALING	14	2.74102	0.002008
1458229__WikiPathways__WP3584	MECP2 and Associated Rett Syndrome	18	2.38734	0.002079
672451__WikiPathways__WP2203	Thymic Stromal LymphoPoietin (TSLP) Signaling Pathway	15	2.62438	0.0021
138031__Pathway Interaction Database__syndecan_2_pathway	Syndecan-2-mediated signaling events	12	2.9902	0.002147
138047__Pathway Interaction Database__ephbfwdpathway	EPHB forward signaling	12	2.9902	0.002147
1269185__REACTOME__R-HSA-1168372	Downstream signaling events of B Cell Receptor (BCR)	41	1.72013	0.002333
1269432__REACTOME__R-HSA-109704	PI3K Cascade	21	2.18588	0.002564
169352__Pathway Interaction Database__wnt_beta_catenin_pathway	Regulation of Wnt-mediated beta catenin signaling and target gene transcription	21	2.18588	0.002564
138050__Pathway Interaction Database__fcer1pathway	Fc-epsilon receptor I signaling in mast cells	17	2.41021	0.002636
1458219__WikiPathways__WP3668	Hypothesized Pathways in Pathogenesis of Cardiovascular Disease	10	3.28922	0.002766
456__KEGG__ko04010; 83048__KEGG__hsa04010	MAPK signaling pathway	50	1.61236	0.002828
1268906__REACTOME__R-HSA-4791275	Signaling by WNT in cancer	12	2.90226	0.0029
198836__WikiPathways__WP313	Signaling of Hepatocyte Growth Factor Receptor	12	2.90226	0.0029
413365__KEGG__hsa_M00059; 468252__KEGG__M00059	Glycosaminoglycan biosynthesis, heparan sulfate backbone	6	4.93383	0.00297
1269504__REACTOME__R-HSA-110056	MAPK3 (ERK1) activation	6	4.93383	0.00297
755437__WikiPathways__WP2113	Type III interferon signaling	6	4.93383	0.00297
1269571__REACTOME__R-HSA-419812	Calcitonin-like ligand receptors	6	4.93383	0.00297
920963__WikiPathways__WP2328	Allograft Rejection	21	2.15855	0.003016
1269016__REACTOME__R-HSA-3595177; 1269017__REACTOME__R-HSA-3595172; 1269018__REACTOME__R-HSA-3595174	Defective CHSY1 causes TPBS; Defective CHST3 causes SEDCJD; Defective CHST14 causes EDS, musculocontractural type	5	5.87361	0.003038
545409__BIOCYC__META_PWY-6567	chondroitin sulfate biosynthesis (late stages)	5	5.87361	0.003038
1269019__REACTOME__R-HSA-3656244; 1269020__REACTOME__R-HSA-3656225; 1309216__REACTOME__R-HSA-3656243	Defective B4GALT1 causes B4GALT1-CDG (CDG-2d); Defective CHST6 causes MCDC1; Defective ST3GAL3 causes MCT12 and EIEE15	5	5.87361	0.003038
694606__KEGG__hsa05161	Hepatitis B	32	1.82735	0.003253
1269443__REACTOME__R-HSA-166520	Signalling by NGF	82	1.43162	0.003269
1269884__REACTOME__R-HSA-157858	Gap junction trafficking and regulation	11	3.01512	0.003364
198912__WikiPathways__WP98	Prostaglandin Synthesis and Regulation	11	3.01512	0.003364
194323__KEGG__ko05143; 194384__KEGG__hsa05143	African trypanosomiasis	12	2.81933	0.00382
1458260__WikiPathways__WP3617	Photodynamic therapy-induced NF-kB survival signaling	12	2.81933	0.00382
1268813__REACTOME__R-HSA-977443	GABA receptor activation	16	2.39216	0.004065
1269573__REACTOME__R-HSA-420499	Class C/3 (Metabotropic glutamate/pheromone receptors)	13	2.67249	0.004065
1268787__REACTOME__R-HSA-181431; 1268788__REACTOME__R-HSA-629602; 1268792__REACTOME__R-HSA-622327	Acetylcholine Binding And Downstream Events; Activation of Nicotinic Acetylcholine Receptors; Postsynaptic nicotinic acetylcholine receptors	7	4.11153	0.004065
1269315__REACTOME__R-HSA-877312	Regulation of IFNG signaling	7	4.11153	0.004065
1458292__WikiPathways__WP3859	TGF-B Signaling in Thyroid Cells for Epithelial-Mesenchymal Transition	8	3.65469	0.004415
1269615__REACTOME__R-HSA-4086398	Ca2+ pathway	17	2.29167	0.004775
1270323__REACTOME__R-HSA-373760	L1CAM interactions	24	1.97353	0.004931
1270265__REACTOME__R-HSA-69416; 1270266__REACTOME__R-HSA-3371378; 1270301__REACTOME__R-HSA-5218900	Dimerization of procaspase-8; Regulation by c-FLIP; CASP8 activity is inhibited	6	4.4853	0.005656
1268808__REACTOME__R-HSA-451326	Activation of Kainate Receptors upon glutamate binding	11	2.82668	0.006163
1269556__REACTOME__R-HSA-390651	Dopamine receptors	4	6.57845	0.006376
1269562__REACTOME__R-HSA-391906	Leukotriene receptors	4	6.57845	0.006376
1457798__REACTOME__R-HSA-8865999	MET activates PTPN11	4	6.57845	0.006376
1269245__REACTOME__R-HSA-2855086	Ficolins bind to repetitive carbohydrate structures on the target cell surface	4	6.57845	0.006376
1457801__REACTOME__R-HSA-8875513	MET interacts with TNS proteins	4	6.57845	0.006376
1268764__REACTOME__R-HSA-112307; 1268765__REACTOME__R-HSA-112303	Transmission across Electrical Synapses; Electric Transmission Across Gap Junctions	4	6.57845	0.006376
712093__WikiPathways__WP2380	Brain-Derived Neurotrophic Factor (BDNF) signaling pathway	31	1.77024	0.006628
1270107__REACTOME__R-HSA-381676	Glucagon-like Peptide-1 (GLP1) regulates insulin secretion	13	2.54523	0.006633
1270338__REACTOME__R-HSA-210747	Regulation of gene expression in early pancreatic precursor cells	5	5.13941	0.006891
1269550__REACTOME__R-HSA-389397	Orexin and neuropeptides FF and QRFP bind to their respective receptors	5	5.13941	0.006891
1383037__REACTOME__R-HSA-448424	Interleukin-17 signaling	5	5.13941	0.006891
489__KEGG__ko04640; 83078__KEGG__hsa04640	Hematopoietic cell lineage	23	1.9498	0.00726
137958__Pathway Interaction Database__endothelinpathway	Endothelins	15	2.32728	0.007811
138055__Pathway Interaction Database__cd8tcrpathway	TCR signaling in naive CD8+ T cells	14	2.39839	0.00812
198848__WikiPathways__WP170	Nuclear Receptors	12	2.59676	0.008282
799177__KEGG__hsa04915; 799197__KEGG__ko04915	Estrogen signaling pathway	23	1.9299	0.008321
198827__WikiPathways__WP710	DNA Damage Response (only ATM dependent)	25	1.86888	0.008566
1473618__KEGG__ko05418; 1474302__KEGG__hsa05418	Fluid shear stress and atherosclerosis	30	1.74959	0.009355
920993__WikiPathways__WP585	Interferon type I signaling pathways	15	2.28418	0.009441
1269357__REACTOME__R-HSA-114604	GPVI-mediated activation cascade	15	2.28418	0.009441
1222950__KEGG__hsa04923	Regulation of lipolysis in adipocytes	15	2.28418	0.009441
1268789__REACTOME__R-HSA-622323	Presynaptic nicotinic acetylcholine receptors	6	4.11153	0.009611
1427840__REACTOME__R-HSA-8866907	Activation of the TFAP2 (AP-2) family of transcription factors	6	4.11153	0.009611
1270335__REACTOME__R-HSA-525793; 1270336__REACTOME__R-HSA-375170	Myogenesis; CDO in myogenesis	10	2.83554	0.009649
1269492__REACTOME__R-HSA-1963642	PI3K events in ERBB2 signaling	7	3.59759	0.01015
1269488__REACTOME__R-HSA-1433559	Regulation of KIT signaling	7	3.59759	0.01015
HALLMARK_APICAL_SURFACE	http://www.gsea-msigdb.org/gsea/msigdb/cards/HALLMARK_APICAL_SURFACE	13	2.42954	0.01026
1268821__REACTOME__R-HSA-1296071	Potassium Channels	23	1.8913	0.01083
137986__Pathway Interaction Database__ephrinarevpathway	Ephrin A reverse signaling	3	8.22306	0.011
138065__Pathway Interaction Database__hnf3pathway	FOXA transcription factor networks	3	8.22306	0.011
1457803__REACTOME__R-HSA-8875791	MET activates STAT3	3	8.22306	0.011
1269362__REACTOME__R-HSA-392023	Adrenaline signalling through Alpha-2 adrenergic receptor	3	8.22306	0.011
HALLMARK_ESTROGEN_RESPONSE_EARLY	http://www.gsea-msigdb.org/gsea/msigdb/cards/HALLMARK_ESTROGEN_RESPONSE_EARLY	39	1.6035	0.01134
1458235__WikiPathways__WP3680	Association Between Physico-Chemical Features and Toxicity Associated Pathways	17	2.11806	0.01145
138054__Pathway Interaction Database__nectin_pathway	Nectin adhesion pathway	9	2.9603	0.01145
1269327__REACTOME__R-HSA-982772	Growth hormone receptor signaling	9	2.9603	0.01145
1269584__REACTOME__R-HSA-111885	Opioid Signalling	20	1.98146	0.01147
1269957__REACTOME__R-HSA-71387	Metabolism of carbohydrates	53	1.48745	0.01173
1269300__REACTOME__R-HSA-2871809	FCERI mediated Ca+2 mobilization	10	2.74102	0.01255
138060__Pathway Interaction Database__txa2pathway	Thromboxane A2 receptor signaling	13	2.37555	0.01255
100065__KEGG__ko05020; 101144__KEGG__hsa05020	Prion diseases	11	2.58439	0.01299
1383036__REACTOME__R-HSA-8854691	Interleukin-19, 20, 22, 24	5	4.56837	0.01314
1269983__REACTOME__R-HSA-2024096	HS-GAG degradation	8	3.13259	0.01333
171867__KEGG__ko05150; 172846__KEGG__hsa05150	Staphylococcus aureus infection	15	2.2026	0.01346
1268746__REACTOME__R-HSA-2980736	Peptide hormone metabolism	21	1.91871	0.01352
490__KEGG__ko04650; 83079__KEGG__hsa04650	Natural killer cell mediated cytotoxicity	28	1.73117	0.01476
1458182__WikiPathways__WP3413	NOTCH1 regulation of human endothelial cell calcification	7	3.38596	0.01489
1269311__REACTOME__R-HSA-913531	Interferon Signaling	38	1.58617	0.01523
1458245__WikiPathways__WP2029	Cell Differentiation - Index	6	3.79526	0.01523
1270347__REACTOME__R-HSA-2892247	POU5F1 (OCT4), SOX2, NANOG activate genes related to proliferation	6	3.79526	0.01523
1383024__REACTOME__R-HSA-8847993	ERBB2 Activates PTK6 Signaling	6	3.79526	0.01523
137999__Pathway Interaction Database__avb3_integrin_pathway	Integrins in angiogenesis	13	2.32391	0.01523
1269872__REACTOME__R-HSA-1368108	BMAL1:CLOCK,NPAS2 activates circadian gene expression	13	2.32391	0.01523
1269244__REACTOME__R-HSA-166662	Lectin pathway of complement activation	4	5.48204	0.01561
1457795__REACTOME__R-HSA-6806942	MET Receptor Activation	4	5.48204	0.01561
1269389__REACTOME__R-HSA-190370	FGFR1b ligand binding and activation	4	5.48204	0.01561
1268923__REACTOME__R-HSA-5339717	Misspliced LRP5 mutants have enhanced beta-catenin-dependent signaling	4	5.48204	0.01561
1457797__REACTOME__R-HSA-8851907	MET activates PI3K/AKT signaling	4	5.48204	0.01561
1458253__WikiPathways__WP3858	Toll-like Receptor Signaling	10	2.6526	0.01599
217150__KEGG__ko05164; 217173__KEGG__hsa05164	Influenza A	34	1.61609	0.01786
1458205__WikiPathways__WP2911	miRNA targets in ECM and membrane receptors	8	2.9902	0.018
198823__WikiPathways__WP545	Complement Activation	8	2.9902	0.018
1269490__REACTOME__R-HSA-1250196	SHC1 events in ERBB2 signaling	8	2.9902	0.018
137950__Pathway Interaction Database__hedgehog_2pathway	Signaling events mediated by the Hedgehog family	8	2.9902	0.018
1270243__REACTOME__R-HSA-373753	Nephrin interactions	8	2.9902	0.018
138049__Pathway Interaction Database__pdgfrapathway	PDGFR-alpha signaling pathway	8	2.9902	0.018
1269367__REACTOME__R-HSA-114608	Platelet degranulation	27	1.72111	0.01832
1270332__REACTOME__R-HSA-3928662	EPHB-mediated forward signaling	12	2.34945	0.0194
1269579__REACTOME__R-HSA-416482	G alpha (12/13) signalling events	20	1.89036	0.01958
1458212__WikiPathways__WP3845	Canonical and Non-canonical Notch signaling	9	2.74102	0.01976
138000__Pathway Interaction Database__il23pathway	IL23-mediated signaling events	11	2.44469	0.0201
193096__KEGG__ko04380; 193147__KEGG__hsa04380	Osteoclast differentiation	27	1.70787	0.02033
1269222__REACTOME__R-HSA-936964	Activation of IRF3/IRF7 mediated by TBK1/IKK epsilon	7	3.19786	0.02081
1269324__REACTOME__R-HSA-912631	Regulation of signaling by CBL	7	3.19786	0.02081
1268867__REACTOME__R-HSA-1839117	Signaling by cytosolic FGFR1 fusion mutants	7	3.19786	0.02081
137963__Pathway Interaction Database__smad2_3nuclearpathway	Regulation of nuclear SMAD2/3 signaling	18	1.94757	0.02154
377129__KEGG__ko04727; 377263__KEGG__hsa04727	GABAergic synapse	20	1.86888	0.02221
1269590__REACTOME__R-HSA-170660	Adenylate cyclase activating pathway	5	4.11153	0.02223
1269497__REACTOME__R-HSA-1250347	SHC1 events in ERBB4 signaling	6	3.52417	0.02276
1270300__REACTOME__R-HSA-5675482	Regulation of necroptotic cell death	6	3.52417	0.02276
1269260__REACTOME__R-HSA-918233	TRAF3-dependent IRF activation pathway	6	3.52417	0.02276
1269624__REACTOME__R-HSA-975634	Retinoid metabolism and transport	12	2.29481	0.02343
137996__Pathway Interaction Database__lymphangiogenesis_pathway	VEGFR3 signaling in lymphatic endothelium	8	2.86019	0.02393
1268750__REACTOME__R-HSA-400508	Incretin synthesis, secretion, and inactivation	8	2.86019	0.02393
1268772__REACTOME__R-HSA-212676	Dopamine Neurotransmitter Release Cycle	8	2.86019	0.02393
492__KEGG__ko04662; 83081__KEGG__hsa04662	B cell receptor signaling pathway	17	1.9689	0.02393
198774__WikiPathways__WP366	TGF-beta Signaling Pathway	27	1.68199	0.02465
137939__Pathway Interaction Database__p53downstreampathway	Direct p53 effectors	27	1.68199	0.02465
1269978__REACTOME__R-HSA-2022854	Keratan sulfate biosynthesis	9	2.64313	0.02505
1269885__REACTOME__R-HSA-190828	Gap junction trafficking	9	2.64313	0.02505
137992__Pathway Interaction Database__igf1_pathway	IGF1 pathway	9	2.64313	0.02505
1458263__WikiPathways__WP3851	TLR4 Signaling and Tolerance	9	2.64313	0.02505
137936__Pathway Interaction Database__il12_stat4pathway	IL12 signaling mediated by STAT4	9	2.64313	0.02505
1270258__REACTOME__R-HSA-1592389	Activation of Matrix Metalloproteinases	10	2.49184	0.02508
128670__KEGG__ko04672; 128760__KEGG__hsa04672	Intestinal immune network for IgA production	13	2.18163	0.02588
1269170__REACTOME__R-HSA-168256	Immune System	290	1.14814	0.02697
481__KEGG__ko04520; 83070__KEGG__hsa04520	Adherens junction	17	1.94156	0.02736
198855__WikiPathways__WP75	Toll-like Receptor Signaling Pathway	22	1.7736	0.02751
121285__KEGG__ko05414; 121494__KEGG__hsa05414	Dilated cardiomyopathy	20	1.82735	0.02803
1269365__REACTOME__R-HSA-76005	Response to elevated platelet cytosolic Ca2+	27	1.65688	0.02988
1309123__REACTOME__R-HSA-5619102	SLC transporter disorders	4	4.69889	0.03036
1270329__REACTOME__R-HSA-447038	NrCAM interactions	4	4.69889	0.03036
1270248__REACTOME__R-HSA-2214320	Anchoring fibril formation	4	4.69889	0.03036
1458265__WikiPathways__WP3297	EV release from cardiac cells and their functional effects	4	4.69889	0.03036
1268884__REACTOME__R-HSA-2660825; 1268885__REACTOME__R-HSA-2660826	Signaling by NOTCH1 t(7;9)(NOTCH1:M1580_K2555) Translocation Mutant; Constitutive Signaling by NOTCH1 t(7;9)(NOTCH1:M1580_K2555) Translocation Mutant	4	4.69889	0.03036
1471250__WikiPathways__WP3924	Hfe effect on hepcidin production	4	4.69889	0.03036
1270328__REACTOME__R-HSA-447043	Neurofascin interactions	4	4.69889	0.03036
138018__Pathway Interaction Database__cd8tcrdownstreampathway	Downstream signaling in naive CD8+ T cells	13	2.13799	0.03042
1269489__REACTOME__R-HSA-1227986	Signaling by ERBB2	13	2.13799	0.03042
790011__KEGG__hsa04913; 795173__KEGG__ko04913	Ovarian steroidogenesis	13	2.13799	0.03042
1269156__REACTOME__R-HSA-5260271; 1269157__REACTOME__R-HSA-5602358	Diseases of Immune System; Diseases associated with the TLR signaling cascade	8	2.74102	0.03076
1458186__WikiPathways__WP2865	IL1 and megakaryocytes in obesity	8	2.74102	0.03076
137924__Pathway Interaction Database__vegfr1_pathway	VEGFR1 specific signals	9	2.55198	0.0314
1270325__REACTOME__R-HSA-445095	Interaction between L1 and Ankyrins	9	2.55198	0.0314
137949__Pathway Interaction Database__lpa4_pathway	LPA4-mediated signaling events	6	3.28922	0.03225
487__KEGG__ko04620; 83076__KEGG__hsa04620	Toll-like receptor signaling pathway	22	1.73949	0.034
1269158__REACTOME__R-HSA-5603041; 1269160__REACTOME__R-HSA-5602498	IRAK4 deficiency (TLR2/4); MyD88 deficiency (TLR2/4)	5	3.73775	0.0342
1268793__REACTOME__R-HSA-629594	Highly calcium permeable postsynaptic nicotinic acetylcholine receptors	5	3.73775	0.0342
1457796__REACTOME__R-HSA-8851805	MET activates RAS signaling	5	3.73775	0.0342
1269986__REACTOME__R-HSA-2022923	Dermatan sulfate biosynthesis	5	3.73775	0.0342
698756__WikiPathways__WP2253	Pilocytic astrocytoma	3	6.16729	0.0342
1427842__REACTOME__R-HSA-8866906	TFAP2 (AP-2) family regulates transcription of other transcription factors	3	6.16729	0.0342
1383027__REACTOME__R-HSA-8849474	PTK6 Activates STAT3	3	6.16729	0.0342
920959__WikiPathways__WP733	Serotonin Receptor 2 and STAT3 Signaling	3	6.16729	0.0342
1383035__REACTOME__R-HSA-447115	Interleukin-12 signaling	3	6.16729	0.0342
1269557__REACTOME__R-HSA-390650	Histamine receptors	3	6.16729	0.0342
138040__Pathway Interaction Database__ifngpathway	IFN-gamma pathway	11	2.26134	0.03526
138024__Pathway Interaction Database__tgfbrpathway	TGF-beta receptor signaling	13	2.09607	0.03537
198828__WikiPathways__WP516	Hypertrophy Model	7	2.87807	0.03735
198780__WikiPathways__WP615	Senescence and Autophagy in Cancer	22	1.72293	0.03737
137970__Pathway Interaction Database__erbb1_receptor_proximal_pathway	EGF receptor (ErbB1) signaling pathway	8	2.63138	0.03925
1268786__REACTOME__R-HSA-112314	Neurotransmitter Receptor Binding And Downstream Transmission In The Postsynaptic Cell	28	1.59893	0.04055
138022__Pathway Interaction Database__pi3kcipathway	Class I PI3K signaling events	11	2.20619	0.04255
711360__WikiPathways__WP2377	Integrated Pancreatic Cancer Pathway	35	1.50684	0.0436
HALLMARK_UV_RESPONSE_UP	http://www.gsea-msigdb.org/gsea/msigdb/cards/HALLMARK_UV_RESPONSE_UP	30	1.56134	0.04407
921162__KEGG__hsa04068	FoxO signaling pathway	26	1.61969	0.04407
525336__KEGG__hsa04726	Serotonergic synapse	23	1.67372	0.04454
198835__WikiPathways__WP47	Hedgehog Signaling Pathway	6	3.08365	0.04454
1270298__REACTOME__R-HSA-5218859; 1270299__REACTOME__R-HSA-5213460	Regulated Necrosis; RIPK1-mediated regulated necrosis	6	3.08365	0.04454
1269491__REACTOME__R-HSA-1963640	GRB2 events in ERBB2 signaling	6	3.08365	0.04454
138014__Pathway Interaction Database__reg_gr_pathway	Glucocorticoid receptor regulatory network	18	1.80506	0.0447
1269177__REACTOME__R-HSA-388841	Costimulation by the CD28 family	16	1.87956	0.04478
218099__KEGG__ko05133; 218111__KEGG__hsa05133	Pertussis	17	1.83937	0.04478
672456__WikiPathways__WP2034	Leptin signaling pathway	17	1.83937	0.04478
920968__WikiPathways__WP2112	IL17 signaling pathway	9	2.38734	0.04797
495__KEGG__ko04710; 83084__KEGG__hsa04710	Circadian rhythm	9	2.38734	0.04797

## Sheet: SuptTab21
Supplementary Table 21.
Gene Ontology (GO) Biological Processes enriched in the MC genes with 0.25-0.5 fraction of UC proteins
in one-step interactome neighborhood of their encoded proteins.
N_sample -- the observed number of genes belonging to a GO category in the gene sample;
Ratio -- the ratio of observed to expected numbers of genes belonging to a GO category in the gene sample;
q-value -- false discovery rate (can be considered as p-value corrected for multiple comparisons).
GO_ID	GO_name	N_sample	Ratio	q-value
GO:0036211	protein modification process	796	1.46958	9.678e-34
GO:0006464	cellular protein modification process	796	1.46958	9.678e-34
GO:0043412	macromolecule modification	824	1.42282	6.541e-30
GO:0016567	protein ubiquitination	261	2.01439	3.924e-29
GO:0048522	positive regulation of cellular process	1246	1.27448	1.917e-26
GO:0032446	protein modification by small protein conjugation	269	1.87471	1.64e-24
GO:0070647	protein modification by small protein conjugation or removal	319	1.76624	1.64e-24
GO:0044267	cellular protein metabolic process	883	1.35182	1.64e-24
GO:0048518	positive regulation of biological process	1334	1.24185	5.879e-24
GO:0048856	anatomical structure development	1217	1.26047	1.638e-23
GO:0044260	cellular macromolecule metabolic process	1123	1.27765	3.161e-23
GO:0019538	protein metabolic process	986	1.30981	3.37e-23
GO:1903508	positive regulation of nucleic acid-templated transcription	445	1.56919	5.409e-23
GO:1902680	positive regulation of RNA biosynthetic process	445	1.5682	5.809e-23
GO:0051254	positive regulation of RNA metabolic process	464	1.54756	8.882e-23
GO:0007275	multicellular organism development	1138	1.26744	2.308e-22
GO:0050793	regulation of developmental process	663	1.40771	7.798e-22
GO:0051173	positive regulation of nitrogen compound metabolic process	764	1.36377	1.129e-21
GO:0032502	developmental process	1289	1.23168	2.857e-21
GO:0016043	cellular component organization	1217	1.24346	3.635e-21
GO:0045893	positive regulation of transcription, DNA-templated	420	1.55542	7.294e-21
GO:0050789	regulation of biological process	2281	1.11149	7.843e-21
GO:0031325	positive regulation of cellular metabolic process	795	1.34255	9.572e-21
GO:0045935	positive regulation of nucleobase-containing compound metabolic process	492	1.49177	9.572e-21
GO:0050794	regulation of cellular process	2185	1.1188	2.535e-20
GO:0048523	negative regulation of cellular process	1093	1.25937	3.897e-20
GO:0010604	positive regulation of macromolecule metabolic process	823	1.32589	5.17e-20
GO:0023051	regulation of signaling	834	1.31785	1.553e-19
GO:0010646	regulation of cell communication	826	1.3201	1.561e-19
GO:0010557	positive regulation of macromolecule biosynthetic process	482	1.47906	1.698e-19
GO:0045944	positive regulation of transcription by RNA polymerase II	338	1.59151	4.307e-18
GO:0031328	positive regulation of cellular biosynthetic process	497	1.4459	5.205e-18
GO:0048731	system development	996	1.25921	1.253e-17
GO:0009893	positive regulation of metabolic process	868	1.2894	1.28e-17
GO:0009891	positive regulation of biosynthetic process	502	1.43585	1.362e-17
GO:0048519	negative regulation of biological process	1174	1.22453	1.477e-17
GO:0009966	regulation of signal transduction	734	1.32799	1.59e-17
GO:0051172	negative regulation of nitrogen compound metabolic process	600	1.38124	1.59e-17
GO:0031324	negative regulation of cellular metabolic process	639	1.36139	2.473e-17
GO:0065007	biological regulation	2367	1.0915	5.864e-17
GO:0051239	regulation of multicellular organismal process	750	1.31572	6.407e-17
GO:0071840	cellular component organization or biogenesis	1224	1.20873	1.547e-16
GO:0030029	actin filament-based process	194	1.8331	1.547e-16
GO:0030154	cell differentiation	849	1.28052	2.695e-16
GO:0048869	cellular developmental process	859	1.2767	3.548e-16
GO:0032501	multicellular organismal process	1459	1.17357	4.582e-16
GO:0051128	regulation of cellular component organization	582	1.36905	4.596e-16
GO:0010558	negative regulation of macromolecule biosynthetic process	407	1.47702	4.711e-16
GO:2000113	negative regulation of cellular macromolecule biosynthetic process	394	1.48365	8.069e-16
GO:1903507	negative regulation of nucleic acid-templated transcription	360	1.50872	1.761e-15
GO:1902679	negative regulation of RNA biosynthetic process	360	1.50647	2.228e-15
GO:0045892	negative regulation of transcription, DNA-templated	350	1.51556	2.482e-15
GO:0031327	negative regulation of cellular biosynthetic process	415	1.45243	4.233e-15
GO:0006355	regulation of transcription, DNA-templated	782	1.28421	5.224e-15
GO:1903506	regulation of nucleic acid-templated transcription	793	1.27903	8.163e-15
GO:2001141	regulation of RNA biosynthetic process	793	1.2772	1.188e-14
GO:0009890	negative regulation of biosynthetic process	419	1.43946	1.384e-14
GO:0045934	negative regulation of nucleobase-containing compound metabolic process	399	1.4508	2.243e-14
GO:0045597	positive regulation of cell differentiation	278	1.57502	4.119e-14
GO:0048583	regulation of response to stimulus	914	1.24275	4.122e-14
GO:0000122	negative regulation of transcription by RNA polymerase II	262	1.59397	6.511e-14
GO:2000026	regulation of multicellular organismal development	511	1.36932	7.836e-14
GO:0051253	negative regulation of RNA metabolic process	374	1.45832	9.702e-14
GO:0030036	actin cytoskeleton organization	167	1.80645	1.555e-13
GO:0051094	positive regulation of developmental process	361	1.46365	1.861e-13
GO:0051252	regulation of RNA metabolic process	838	1.25247	1.864e-13
GO:2000112	regulation of cellular macromolecule biosynthetic process	860	1.24516	3.061e-13
GO:0010628	positive regulation of gene expression	539	1.34587	3.102e-13
GO:0045595	regulation of cell differentiation	462	1.38433	3.697e-13
GO:0010605	negative regulation of macromolecule metabolic process	664	1.29636	3.746e-13
GO:0009892	negative regulation of metabolic process	711	1.28141	3.987e-13
GO:0051171	regulation of nitrogen compound metabolic process	1226	1.18176	4.008e-13
GO:0016569	covalent chromatin modification	129	1.95356	4.141e-13
GO:0007399	nervous system development	564	1.33006	6.028e-13
GO:0010556	regulation of macromolecule biosynthetic process	876	1.23607	9.572e-13
GO:0016570	histone modification	127	1.94429	9.954e-13
GO:0043170	macromolecule metabolic process	1273	1.17202	1.171e-12
GO:0007010	cytoskeleton organization	302	1.49883	1.906e-12
GO:0065009	regulation of molecular function	683	1.27737	3.413e-12
GO:0006357	regulation of transcription by RNA polymerase II	589	1.30705	4.374e-12
GO:0031323	regulation of cellular metabolic process	1291	1.1643	6.175e-12
GO:0019219	regulation of nucleobase-containing compound metabolic process	877	1.22636	7.05e-12
GO:0022008	neurogenesis	410	1.39063	8.003e-12
GO:0080090	regulation of primary metabolic process	1250	1.16656	1.299e-11
GO:0031326	regulation of cellular biosynthetic process	896	1.21827	1.77e-11
GO:0048699	generation of neurons	387	1.399	1.805e-11
GO:0006325	chromatin organization	206	1.59209	9.976e-11
GO:0009968	negative regulation of signal transduction	322	1.43307	1.18e-10
GO:0010629	negative regulation of gene expression	479	1.32935	1.207e-10
GO:0060284	regulation of cell development	256	1.50517	1.328e-10
GO:0009653	anatomical structure morphogenesis	506	1.31383	1.817e-10
GO:0000209	protein polyubiquitination	109	1.9086	2.801e-10
GO:0009889	regulation of biosynthetic process	903	1.20326	3.107e-10
GO:0022603	regulation of anatomical structure morphogenesis	283	1.4588	3.748e-10
GO:0006996	organelle organization	763	1.22958	3.902e-10
GO:0023057	negative regulation of signaling	343	1.40081	4.29e-10
GO:0010648	negative regulation of cell communication	342	1.39978	5.075e-10
GO:0097503	sialylation	18	5.04291	6.824e-10
GO:0048468	cell development	393	1.35512	1.252e-09
GO:0032879	regulation of localization	613	1.26093	1.281e-09
GO:0010720	positive regulation of cell development	162	1.65041	1.33e-09
GO:0035556	intracellular signal transduction	394	1.35357	1.344e-09
GO:0031344	regulation of cell projection organization	194	1.57085	1.54e-09
GO:0060255	regulation of macromolecule metabolic process	1300	1.14244	2.298e-09
GO:0051130	positive regulation of cellular component organization	301	1.41254	3.689e-09
GO:1902531	regulation of intracellular signal transduction	425	1.32593	3.96e-09
GO:0045859	regulation of protein kinase activity	212	1.5113	7.987e-09
GO:0120035	regulation of plasma membrane bounded cell projection organization	189	1.55053	9.221e-09
GO:0050767	regulation of neurogenesis	220	1.49239	1.186e-08
GO:0051960	regulation of nervous system development	244	1.45756	1.309e-08
GO:0048585	negative regulation of response to stimulus	387	1.33525	1.328e-08
GO:0022604	regulation of cell morphogenesis	146	1.64602	1.617e-08
GO:0031346	positive regulation of cell projection organization	120	1.73744	1.936e-08
GO:0043068	positive regulation of programmed cell death	179	1.55742	1.936e-08
GO:0050769	positive regulation of neurogenesis	140	1.65846	2.159e-08
GO:0043065	positive regulation of apoptotic process	177	1.5545	2.846e-08
GO:0051049	regulation of transport	412	1.30721	5.748e-08
GO:0070125	mitochondrial translational elongation	41	2.6106	6.624e-08
GO:0061061	muscle structure development	139	1.63624	6.656e-08
GO:0048513	animal organ development	693	1.21307	7.147e-08
GO:0016573	histone acetylation	48	2.40139	7.896e-08
GO:0010942	positive regulation of cell death	188	1.51352	7.955e-08
GO:0043687	post-translational protein modification	111	1.73732	8.787e-08
GO:0070126	mitochondrial translational termination	41	2.58126	9.683e-08
GO:0043405	regulation of MAP kinase activity	106	1.75723	1.027e-07
GO:0030522	intracellular receptor signaling pathway	57	2.20265	1.092e-07
GO:0051090	regulation of DNA-binding transcription factor activity	128	1.66022	1.115e-07
GO:0031399	regulation of protein modification process	426	1.29235	1.247e-07
GO:0018205	peptidyl-lysine modification	98	1.7945	1.247e-07
GO:0034762	regulation of transmembrane transport	156	1.5665	1.699e-07
GO:0043269	regulation of ion transport	185	1.5045	1.699e-07
GO:0045664	regulation of neuron differentiation	179	1.51507	1.761e-07
GO:0006897	endocytosis	127	1.65107	1.812e-07
GO:0051962	positive regulation of nervous system development	151	1.56683	3.007e-07
GO:0051246	regulation of protein metabolic process	603	1.22374	3.065e-07
GO:0097435	supramolecular fiber organization	138	1.60092	3.242e-07
GO:0018394	peptidyl-lysine acetylation	49	2.28799	3.37e-07
GO:0019222	regulation of metabolic process	1377	1.11643	3.474e-07
GO:0045666	positive regulation of neuron differentiation	112	1.69154	3.604e-07
GO:0071900	regulation of protein serine/threonine kinase activity	144	1.57899	3.887e-07
GO:0018393	internal peptidyl-lysine acetylation	48	2.29876	3.928e-07
GO:0045860	positive regulation of protein kinase activity	148	1.56763	3.928e-07
GO:0023056	positive regulation of signaling	416	1.28497	3.928e-07
GO:0006366	transcription by RNA polymerase II	115	1.67369	4.224e-07
GO:0010975	regulation of neuron projection development	143	1.57729	4.598e-07
GO:0051247	positive regulation of protein metabolic process	388	1.29562	5.1e-07
GO:0009967	positive regulation of signal transduction	379	1.29965	5.361e-07
GO:0051248	negative regulation of protein metabolic process	267	1.37759	5.361e-07
GO:0031400	negative regulation of protein modification process	163	1.52221	6.008e-07
GO:0032409	regulation of transporter activity	89	1.79384	6.344e-07
GO:0006475	internal protein amino acid acetylation	48	2.26013	7.12e-07
GO:0010647	positive regulation of cell communication	412	1.27826	8.808e-07
GO:0060759	regulation of response to cytokine stimulus	62	2.01977	9.231e-07
GO:0031098	stress-activated protein kinase signaling cascade	48	2.24129	9.637e-07
GO:0072359	circulatory system development	219	1.42026	9.753e-07
GO:0009628	response to abiotic stimulus	275	1.36121	1.003e-06
GO:0008285	negative regulation of cell population proliferation	181	1.47625	1.003e-06
GO:0043549	regulation of kinase activity	225	1.41179	1.022e-06
GO:0071902	positive regulation of protein serine/threonine kinase activity	103	1.69745	1.098e-06
GO:0034765	regulation of ion transmembrane transport	134	1.5807	1.11e-06
GO:0051240	positive regulation of multicellular organismal process	397	1.28138	1.206e-06
GO:0043067	regulation of programmed cell death	356	1.30121	1.332e-06
GO:0042981	regulation of apoptotic process	352	1.30273	1.412e-06
GO:0010468	regulation of gene expression	983	1.14702	1.561e-06
GO:0006415	translational termination	41	2.36838	1.645e-06
GO:0010976	positive regulation of neuron projection development	89	1.75594	1.798e-06
GO:0033043	regulation of organelle organization	307	1.32731	1.882e-06
GO:0040008	regulation of growth	174	1.47498	1.946e-06
GO:0044092	negative regulation of molecular function	272	1.35353	1.97e-06
GO:0009887	animal organ morphogenesis	237	1.38619	2.059e-06
GO:0007015	actin filament organization	82	1.79479	2.121e-06
GO:0001959	regulation of cytokine-mediated signaling pathway	58	2.01856	2.508e-06
GO:0010941	regulation of cell death	379	1.27852	3.31e-06
GO:0032268	regulation of cellular protein metabolic process	568	1.21197	3.54e-06
GO:0044093	positive regulation of molecular function	405	1.26494	3.844e-06
GO:0042692	muscle cell differentiation	78	1.79857	4.068e-06
GO:0006351	transcription, DNA-templated	146	1.51495	4.405e-06
GO:0051146	striated muscle cell differentiation	67	1.88652	4.595e-06
GO:0032269	negative regulation of cellular protein metabolic process	251	1.35885	4.752e-06
GO:0043624	cellular protein complex disassembly	51	2.08587	4.805e-06
GO:0097659	nucleic acid-templated transcription	146	1.51215	4.881e-06
GO:0007049	cell cycle	308	1.31339	4.915e-06
GO:0034968	histone lysine methylation	33	2.53297	5.152e-06
GO:0045936	negative regulation of phosphate metabolic process	150	1.50087	5.282e-06
GO:0048584	positive regulation of response to stimulus	492	1.22906	5.5e-06
GO:0010563	negative regulation of phosphorus metabolic process	150	1.49819	5.9e-06
GO:0051403	stress-activated MAPK cascade	42	2.24129	6.558e-06
GO:0006936	muscle contraction	78	1.77663	6.815e-06
GO:0042127	regulation of cell population proliferation	371	1.27299	7.085e-06
GO:0031032	actomyosin structure organization	43	2.21045	7.282e-06
GO:0006367	transcription initiation from RNA polymerase II promoter	57	1.95941	9.692e-06
GO:0051726	regulation of cell cycle	277	1.32544	9.826e-06
GO:0006468	protein phosphorylation	225	1.37185	1.018e-05
GO:0003012	muscle system process	89	1.69047	1.08e-05
GO:0007254	JNK cascade	35	2.39162	1.134e-05
GO:1901564	organonitrogen compound metabolic process	1050	1.12838	1.188e-05
GO:0022898	regulation of transmembrane transporter activity	82	1.72731	1.194e-05
GO:0043406	positive regulation of MAP kinase activity	81	1.7323	1.233e-05
GO:0032543	mitochondrial translation	43	2.17062	1.28e-05
GO:0009581	detection of external stimulus	47	2.09009	1.321e-05
GO:0051338	regulation of transferase activity	241	1.35038	1.362e-05
GO:1903859	regulation of dendrite extension	16	3.73549	1.362e-05
GO:0051091	positive regulation of DNA-binding transcription factor activity	82	1.72084	1.384e-05
GO:1904062	regulation of cation transmembrane transport	98	1.63428	1.476e-05
GO:0006473	protein acetylation	50	2.03016	1.52e-05
GO:0032270	positive regulation of cellular protein metabolic process	362	1.26694	1.609e-05
GO:0032774	RNA biosynthetic process	146	1.48201	1.613e-05
GO:0051147	regulation of muscle cell differentiation	54	1.96477	1.713e-05
GO:0007507	heart development	138	1.49854	1.728e-05
GO:0099003	vesicle-mediated transport in synapse	48	2.05309	1.75e-05
GO:0140053	mitochondrial gene expression	50	2.01555	1.91e-05
GO:0060341	regulation of cellular localization	240	1.34478	1.963e-05
GO:0032984	protein-containing complex disassembly	71	1.77602	2.292e-05
GO:0001574	ganglioside biosynthetic process	11	4.7412	2.313e-05
GO:0009582	detection of abiotic stimulus	47	2.04149	2.757e-05
GO:0006688	glycosphingolipid biosynthetic process	16	3.58607	2.942e-05
GO:0065008	regulation of biological quality	824	1.14824	2.942e-05
GO:0032412	regulation of ion transmembrane transporter activity	78	1.71393	3.05e-05
GO:0051093	negative regulation of developmental process	233	1.34178	3.441e-05
GO:0006898	receptor-mediated endocytosis	60	1.84722	4.103e-05
GO:0033674	positive regulation of kinase activity	155	1.4403	4.283e-05
GO:0070252	actin-mediated cell contraction	36	2.24129	4.588e-05
GO:0099504	synaptic vesicle cycle	44	2.05452	5.049e-05
GO:0043967	histone H4 acetylation	26	2.6015	5.541e-05
GO:0006915	apoptotic process	216	1.34927	5.822e-05
GO:1902533	positive regulation of intracellular signal transduction	242	1.3242	5.968e-05
GO:0031401	positive regulation of protein modification process	283	1.29235	6.314e-05
GO:0016310	phosphorylation	285	1.29096	6.317e-05
GO:0010883	regulation of lipid storage	24	2.68955	6.737e-05
GO:0032147	activation of protein kinase activity	92	1.60591	7.13e-05
GO:0051493	regulation of cytoskeleton organization	141	1.45498	7.204e-05
GO:0009790	embryo development	237	1.32136	9.009e-05
GO:0050790	regulation of catalytic activity	499	1.19846	9.164e-05
GO:0007517	muscle organ development	84	1.63428	9.401e-05
GO:0071277	cellular response to calcium ion	33	2.25496	0.0001066
GO:0044057	regulation of system process	151	1.42439	0.0001117
GO:0050773	regulation of dendrite development	52	1.87979	0.0001168
GO:0006414	translational elongation	42	2.02876	0.000123
GO:0006511	ubiquitin-dependent protein catabolic process	136	1.4515	0.0001238
GO:0070302	regulation of stress-activated protein kinase signaling cascade	70	1.70533	0.0001299
GO:0019941	modification-dependent protein catabolic process	137	1.44566	0.0001423
GO:0048666	neuron development	199	1.34993	0.0001427
GO:1901216	positive regulation of neuron death	36	2.14592	0.0001427
GO:0001933	negative regulation of protein phosphorylation	110	1.51439	0.0001438
GO:1903861	positive regulation of dendrite extension	14	3.56569	0.0001566
GO:0032872	regulation of stress-activated MAPK cascade	69	1.70319	0.0001571
GO:0001932	regulation of protein phosphorylation	322	1.25556	0.00016
GO:0010959	regulation of metal ion transport	104	1.52949	0.0001636
GO:0016571	histone methylation	36	2.12333	0.000186
GO:0055002	striated muscle cell development	45	1.93958	0.0002092
GO:0120036	plasma membrane bounded cell projection organization	258	1.2873	0.0002453
GO:0048646	anatomical structure formation involved in morphogenesis	209	1.32775	0.0002539
GO:0043632	modification-dependent macromolecule catabolic process	138	1.42665	0.0002652
GO:0042326	negative regulation of phosphorylation	117	1.47321	0.0002836
GO:2001257	regulation of cation channel activity	56	1.78285	0.0002861
GO:0007423	sensory organ development	142	1.41576	0.0002964
GO:1903798	regulation of production of miRNAs involved in gene silencing by miRNA	14	3.41066	0.0003187
GO:0046854	phosphatidylinositol phosphorylation	24	2.49033	0.0003298
GO:0010745	negative regulation of macrophage derived foam cell differentiation	10	4.31018	0.0003301
GO:0051153	regulation of striated muscle cell differentiation	37	2.05267	0.0003301
GO:0043408	regulation of MAPK cascade	174	1.36168	0.0003363
GO:0001558	regulation of cell growth	109	1.48964	0.000337
GO:0031062	positive regulation of histone methylation	20	2.73328	0.0003427
GO:0070304	positive regulation of stress-activated protein kinase signaling cascade	53	1.79983	0.0003611
GO:0051174	regulation of phosphorus metabolic process	390	1.21471	0.0003817
GO:0051347	positive regulation of transferase activity	167	1.36804	0.0003823
GO:0010803	regulation of tumor necrosis factor-mediated signaling pathway	25	2.41519	0.0003995
GO:0090257	regulation of muscle system process	68	1.66384	0.0004122
GO:0030182	neuron differentiation	236	1.2939	0.0004122
GO:0006305	DNA alkylation	22	2.56815	0.0004163
GO:0006306	DNA methylation	22	2.56815	0.0004163
GO:0009896	positive regulation of catabolic process	117	1.46009	0.0004171
GO:0050953	sensory perception of light stimulus	66	1.67336	0.0004459
GO:0051865	protein autoubiquitination	28	2.27378	0.0004578
GO:0019220	regulation of phosphate metabolic process	389	1.21227	0.0004611
GO:0051592	response to calcium ion	48	1.84216	0.0004611
GO:2000142	regulation of DNA-templated transcription, initiation	21	2.61484	0.000462
GO:0010888	negative regulation of lipid storage	13	3.46867	0.0004981
GO:0080135	regulation of cellular response to stress	178	1.34599	0.0005144
GO:0043433	negative regulation of DNA-binding transcription factor activity	52	1.78753	0.0005144
GO:0032874	positive regulation of stress-activated MAPK cascade	52	1.78753	0.0005144
GO:0000186	activation of MAPKK activity	23	2.47835	0.0005206
GO:0008016	regulation of heart contraction	71	1.63045	0.0005383
GO:0018022	peptidyl-lysine methylation	33	2.10121	0.0005393
GO:1901861	regulation of muscle tissue development	45	1.86774	0.0005668
GO:0031058	positive regulation of histone modification	34	2.07076	0.0005707
GO:0070920	regulation of production of small RNA involved in gene silencing by RNA	14	3.26855	0.0005723
GO:0042325	regulation of phosphorylation	350	1.22265	0.0006168
GO:0007214	gamma-aminobutyric acid signaling pathway	15	3.11291	0.0006183
GO:0046621	negative regulation of organ growth	17	2.88651	0.0006194
GO:0043525	positive regulation of neuron apoptotic process	24	2.40139	0.0006278
GO:0055001	muscle cell development	47	1.82883	0.0006691
GO:0051129	negative regulation of cellular component organization	170	1.34922	0.0006708
GO:1905475	regulation of protein localization to membrane	59	1.70408	0.0006708
GO:0050954	sensory perception of mechanical stimulus	54	1.74899	0.0006739
GO:0048634	regulation of muscle organ development	45	1.85401	0.0006739
GO:0046330	positive regulation of JNK cascade	45	1.85401	0.0006739
GO:0016202	regulation of striated muscle tissue development	44	1.86774	0.0006764
GO:1903829	positive regulation of cellular protein localization	91	1.52207	0.0006908
GO:1902532	negative regulation of intracellular signal transduction	128	1.41742	0.0006913
GO:0031060	regulation of histone methylation	27	2.25802	0.000701
GO:0030030	cell projection organization	264	1.26324	0.000703
GO:0051603	proteolysis involved in cellular protein catabolic process	145	1.3841	0.0007165
GO:0046328	regulation of JNK cascade	56	1.72407	0.0007318
GO:0045598	regulation of fat cell differentiation	44	1.8537	0.0008189
GO:0007601	visual perception	64	1.65257	0.0008409
GO:0070588	calcium ion transmembrane transport	56	1.71465	0.0008651
GO:0006352	DNA-templated transcription, initiation	63	1.65729	0.0008786
GO:2000144	positive regulation of DNA-templated transcription, initiation	18	2.7259	0.0008958
GO:0061337	cardiac conduction	34	2.0267	0.000896
GO:0042060	wound healing	114	1.43867	0.0009702
GO:1905269	positive regulation of chromatin organization	37	1.95585	0.0009756
GO:0060537	muscle tissue development	81	1.54902	0.0009758
GO:0016266	O-glycan processing	25	2.29641	0.0009795
GO:0014902	myotube differentiation	25	2.29641	0.0009795
GO:0006941	striated muscle contraction	38	1.93566	0.0009795
GO:0022411	cellular component disassembly	104	1.46416	0.0009981
GO:0044257	cellular protein catabolic process	151	1.36466	0.00101
GO:0044087	regulation of cellular component biogenesis	221	1.28589	0.001051
GO:1902275	regulation of chromatin organization	58	1.68387	0.001074
GO:0022402	cell cycle process	223	1.28156	0.001208
GO:0043543	protein acylation	55	1.70264	0.001219
GO:0099536	synaptic signaling	116	1.42538	0.001234
GO:0099537	trans-synaptic signaling	110	1.44008	0.001238
GO:0008219	cell death	241	1.26677	0.001291
GO:0051017	actin filament bundle assembly	23	2.34317	0.001372
GO:0010035	response to inorganic substance	132	1.38767	0.0014
GO:1903827	regulation of cellular protein localization	137	1.37817	0.001417
GO:1902903	regulation of supramolecular fiber organization	95	1.47863	0.001432
GO:0051276	chromosome organization	242	1.26373	0.00145
GO:0060149	negative regulation of posttranscriptional gene silencing	12	3.36194	0.001466
GO:0060967	negative regulation of gene silencing by RNA	12	3.36194	0.001466
GO:0010770	positive regulation of cell morphogenesis involved in differentiation	49	1.74878	0.001482
GO:1901379	regulation of potassium ion transmembrane transport	30	2.07527	0.001512
GO:0061572	actin filament bundle organization	24	2.27928	0.001559
GO:0060627	regulation of vesicle-mediated transport	134	1.38021	0.001564
GO:0045637	regulation of myeloid cell differentiation	72	1.56978	0.001596
GO:0048638	regulation of developmental growth	88	1.4942	0.00178
GO:0043410	positive regulation of MAPK cascade	132	1.3799	0.00178
GO:0006493	protein O-linked glycosylation	36	1.92111	0.00178
GO:0044154	histone H3-K14 acetylation	7	4.90283	0.00178
GO:0098903	regulation of membrane repolarization during action potential	7	4.90283	0.00178
GO:0042391	regulation of membrane potential	110	1.42675	0.001784
GO:0051241	negative regulation of multicellular organismal process	268	1.2431	0.001799
GO:0048598	embryonic morphogenesis	139	1.3664	0.001834
GO:0048488	synaptic vesicle endocytosis	21	2.40139	0.001834
GO:0140238	presynaptic endocytosis	21	2.40139	0.001834
GO:0043085	positive regulation of catalytic activity	315	1.21894	0.001869
GO:0009611	response to wounding	132	1.37733	0.001907
GO:1903522	regulation of blood circulation	79	1.5264	0.001916
GO:0032970	regulation of actin filament-based process	101	1.44738	0.001941
GO:0009314	response to radiation	109	1.42367	0.002071
GO:1905477	positive regulation of protein localization to membrane	41	1.82327	0.002089
GO:0030111	regulation of Wnt signaling pathway	95	1.46238	0.002106
GO:0050982	detection of mechanical stimulus	20	2.43619	0.002121
GO:0090596	sensory organ morphogenesis	73	1.54938	0.002138
GO:0051494	negative regulation of cytoskeleton organization	47	1.74405	0.002138
GO:0006508	proteolysis	275	1.23568	0.002138
GO:0060260	regulation of transcription initiation from RNA polymerase II promoter	17	2.64597	0.00214
GO:0043242	negative regulation of protein-containing complex disassembly	28	2.09187	0.002153
GO:0007268	chemical synaptic transmission	105	1.43148	0.002175
GO:0098916	anterograde trans-synaptic signaling	105	1.43148	0.002175
GO:0014706	striated muscle tissue development	76	1.53182	0.00225
GO:0010766	negative regulation of sodium ion transport	11	3.4242	0.002284
GO:0060965	negative regulation of gene silencing by miRNA	11	3.4242	0.002284
GO:0071248	cellular response to metal ion	56	1.65148	0.002352
GO:0048813	dendrite morphogenesis	23	2.26095	0.002402
GO:0046488	phosphatidylinositol metabolic process	52	1.68421	0.00241
GO:0007605	sensory perception of sound	47	1.73258	0.002485
GO:0007519	skeletal muscle tissue development	40	1.82219	0.002489
GO:0030099	myeloid cell differentiation	63	1.5973	0.002496
GO:0046856	phosphatidylinositol dephosphorylation	15	2.80162	0.002497
GO:0031056	regulation of histone modification	46	1.74155	0.002548
GO:0014904	myotube cell development	14	2.90538	0.002622
GO:0012501	programmed cell death	231	1.25787	0.002637
GO:1902914	regulation of protein polyubiquitination	13	3.03508	0.002637
GO:0048741	skeletal muscle fiber development	13	3.03508	0.002637
GO:0050804	modulation of chemical synaptic transmission	113	1.40391	0.002655
GO:0030163	protein catabolic process	159	1.32379	0.002818
GO:0043502	regulation of muscle adaptation	29	2.03117	0.002819
GO:0048568	embryonic organ development	112	1.40394	0.00283
GO:1901880	negative regulation of protein depolymerization	25	2.15509	0.00287
GO:0099177	regulation of trans-synaptic signaling	113	1.40081	0.002891
GO:0010638	positive regulation of organelle organization	148	1.33755	0.002909
GO:0002221	pattern recognition receptor signaling pathway	40	1.80749	0.002922
GO:0007160	cell-matrix adhesion	40	1.80749	0.002922
GO:0046834	lipid phosphorylation	26	2.11136	0.003068
GO:0006486	protein glycosylation	67	1.55775	0.003282
GO:0043413	macromolecule glycosylation	67	1.55775	0.003282
GO:0048635	negative regulation of muscle organ development	21	2.30721	0.00331
GO:0048747	muscle fiber development	21	2.30721	0.00331
GO:0007602	phototransduction	19	2.41958	0.00331
GO:0060538	skeletal muscle organ development	42	1.76944	0.003319
GO:0000902	cell morphogenesis	166	1.31005	0.003353
GO:0055026	negative regulation of cardiac muscle tissue development	16	2.63682	0.003411
GO:0006816	calcium ion transport	66	1.56039	0.003434
GO:0043982	histone H4-K8 acetylation	10	3.50202	0.003568
GO:0043981	histone H4-K5 acetylation	10	3.50202	0.003568
GO:0032088	negative regulation of NF-kappaB transcription factor activity	30	1.97761	0.003583
GO:0009888	tissue development	371	1.18653	0.003611
GO:0006469	negative regulation of protein kinase activity	65	1.56313	0.003611
GO:0031175	neuron projection development	159	1.31597	0.00364
GO:0060113	inner ear receptor cell differentiation	22	2.24129	0.003684
GO:0008593	regulation of Notch signaling pathway	35	1.86774	0.003686
GO:0043266	regulation of potassium ion transport	33	1.90625	0.003686
GO:1901214	regulation of neuron death	83	1.47641	0.003785
GO:0038127	ERBB signaling pathway	26	2.0812	0.00386
GO:0070423	nucleotide-binding oligomerization domain containing signaling pathway	14	2.80162	0.00401
GO:0001964	startle response	14	2.80162	0.00401
GO:0030100	regulation of endocytosis	58	1.60092	0.004059
GO:0045926	negative regulation of growth	67	1.54492	0.00407
GO:0055022	negative regulation of cardiac muscle tissue growth	13	2.91368	0.004196
GO:0061117	negative regulation of heart growth	13	2.91368	0.004196
GO:0002064	epithelial cell development	57	1.60495	0.00426
GO:0030049	muscle filament sliding	17	2.50671	0.004295
GO:0033275	actin-myosin filament sliding	17	2.50671	0.004295
GO:1900744	regulation of p38MAPK cascade	17	2.50671	0.004295
GO:0060761	negative regulation of response to cytokine stimulus	24	2.13456	0.00434
GO:0043966	histone H3 acetylation	19	2.36581	0.004469
GO:0048511	rhythmic process	73	1.50936	0.004488
GO:0044728	DNA methylation or demethylation	25	2.09076	0.004629
GO:0014059	regulation of dopamine secretion	16	2.56148	0.004911
GO:0071241	cellular response to inorganic substance	61	1.56788	0.005048
GO:0080134	regulation of response to stress	310	1.20208	0.005194
GO:0031589	cell-substrate adhesion	53	1.62279	0.005207
GO:0030239	myofibril assembly	23	2.14791	0.005258
GO:0061458	reproductive system development	107	1.39106	0.005333
GO:0001934	positive regulation of protein phosphorylation	223	1.24703	0.005359
GO:0045732	positive regulation of protein catabolic process	62	1.55785	0.005367
GO:0043506	regulation of JUN kinase activity	30	1.93215	0.005383
GO:0002224	toll-like receptor signaling pathway	33	1.86774	0.005405
GO:0048814	regulation of dendrite morphogenesis	32	1.8874	0.005413
GO:1903799	negative regulation of production of miRNAs involved in gene silencing by miRNA	9	3.60208	0.005515
GO:0043984	histone H4-K16 acetylation	9	3.60208	0.005515
GO:0051932	synaptic transmission, GABAergic	9	3.60208	0.005515
GO:0023052	signaling	1004	1.09109	0.005521
GO:0007264	small GTPase mediated signal transduction	71	1.50693	0.005592
GO:1903047	mitotic cell cycle process	146	1.31947	0.005602
GO:2001235	positive regulation of apoptotic signaling pathway	51	1.63294	0.005625
GO:0071805	potassium ion transmembrane transport	47	1.66678	0.005879
GO:0030048	actin filament-based movement	38	1.77436	0.005888
GO:0003205	cardiac chamber development	50	1.63837	0.005888
GO:0032989	cellular component morphogenesis	144	1.32057	0.005888
GO:0002753	cytoplasmic pattern recognition receptor signaling pathway	17	2.44243	0.005919
GO:0070317	negative regulation of G0 to G1 transition	17	2.44243	0.005919
GO:0035872	nucleotide-binding domain, leucine rich repeat containing receptor signaling pathway	14	2.70501	0.005919
GO:1904837	beta-catenin-TCF complex assembly	14	2.70501	0.005919
GO:0051569	regulation of histone H3-K4 methylation	14	2.70501	0.005919
GO:0010639	negative regulation of organelle organization	98	1.40799	0.005933
GO:0043507	positive regulation of JUN kinase activity	26	2.02339	0.005968
GO:0042176	regulation of protein catabolic process	99	1.40435	0.006073
GO:1901016	regulation of potassium ion transmembrane transporter activity	22	2.16265	0.006113
GO:0043972	histone H3-K23 acetylation	5	5.60323	0.006265
GO:0033673	negative regulation of kinase activity	68	1.51198	0.006592
GO:0043983	histone H4-K12 acetylation	6	4.80277	0.006593
GO:0032956	regulation of actin cytoskeleton organization	89	1.4289	0.006665
GO:0045843	negative regulation of striated muscle tissue development	20	2.24129	0.006665
GO:0007173	epidermal growth factor receptor signaling pathway	20	2.24129	0.006665
GO:0046599	regulation of centriole replication	12	2.92343	0.006669
GO:0010640	regulation of platelet-derived growth factor receptor signaling pathway	12	2.92343	0.006669
GO:0023014	signal transduction by protein phosphorylation	96	1.40814	0.006669
GO:0061647	histone H3-K9 modification	11	3.08178	0.006698
GO:1902904	negative regulation of supramolecular fiber organization	43	1.69675	0.006732
GO:0070316	regulation of G0 to G1 transition	18	2.34554	0.006898
GO:0060119	inner ear receptor cell development	18	2.34554	0.006898
GO:1902806	regulation of cell cycle G1/S phase transition	49	1.63428	0.006903
GO:0032880	regulation of protein localization	207	1.24986	0.00742
GO:0007417	central nervous system development	221	1.23955	0.00756
GO:0007596	blood coagulation	79	1.4561	0.007673
GO:1904031	positive regulation of cyclin-dependent protein kinase activity	15	2.54692	0.007673
GO:0060306	regulation of membrane repolarization	15	2.54692	0.007673
GO:0010762	regulation of fibroblast migration	15	2.54692	0.007673
GO:0097190	apoptotic signaling pathway	74	1.47558	0.007673
GO:0060491	regulation of cell projection assembly	52	1.60092	0.007769
GO:0000187	activation of MAPK activity	46	1.65224	0.007933
GO:0043086	negative regulation of catalytic activity	179	1.2712	0.007947
GO:0009612	response to mechanical stimulus	58	1.55496	0.00818
GO:0016079	synaptic vesicle exocytosis	23	2.07862	0.008294
GO:2000650	negative regulation of sodium ion transmembrane transporter activity	8	3.73549	0.008349
GO:0060261	positive regulation of transcription initiation from RNA polymerase II promoter	14	2.61484	0.008651
GO:0010769	regulation of cell morphogenesis involved in differentiation	80	1.446	0.008651
GO:0050732	negative regulation of peptidyl-tyrosine phosphorylation	20	2.19735	0.008651
GO:1902893	regulation of pri-miRNA transcription by RNA polymerase II	20	2.19735	0.008651
GO:0090102	cochlea development	20	2.19735	0.008651
GO:0043112	receptor metabolic process	34	1.79726	0.008833
GO:2000145	regulation of cell motility	208	1.24383	0.009106
GO:0051050	positive regulation of transport	203	1.24721	0.009203
GO:0050817	coagulation	79	1.44659	0.009203
GO:1905953	negative regulation of lipid localization	18	2.29223	0.009263
GO:0051568	histone H3-K4 methylation	16	2.42302	0.00936
GO:2001020	regulation of response to DNA damage stimulus	61	1.52588	0.009736
GO:0050890	cognition	78	1.44719	0.0098
GO:2001233	regulation of apoptotic signaling pathway	99	1.38334	0.009918
GO:1901380	negative regulation of potassium ion transmembrane transport	12	2.80162	0.01041
GO:0007154	cell communication	1015	1.08494	0.01041
GO:0120032	regulation of plasma membrane bounded cell projection assembly	51	1.58758	0.01056
GO:0051098	regulation of binding	91	1.40081	0.0108
GO:0009792	embryo development ending in birth or egg hatching	151	1.29174	0.01081
GO:0006813	potassium ion transport	48	1.61051	0.01081
GO:0031532	actin cytoskeleton reorganization	24	2.00713	0.01083
GO:0051571	positive regulation of histone H3-K4 methylation	10	3.11291	0.01091
GO:0048384	retinoic acid receptor signaling pathway	10	3.11291	0.01091
GO:0030334	regulation of cell migration	195	1.24872	0.01095
GO:0010564	regulation of cell cycle process	169	1.27107	0.01115
GO:2000045	regulation of G1/S transition of mitotic cell cycle	44	1.64361	0.01141
GO:0048608	reproductive structure development	104	1.36472	0.01172
GO:0050678	regulation of epithelial cell proliferation	85	1.41328	0.01202
GO:0051148	negative regulation of muscle cell differentiation	21	2.10121	0.01202
GO:0010830	regulation of myotube differentiation	21	2.10121	0.01202
GO:0070507	regulation of microtubule cytoskeleton organization	53	1.56301	0.01206
GO:0007599	hemostasis	79	1.43254	0.01215
GO:0050680	negative regulation of epithelial cell proliferation	39	1.694	0.0122
GO:0042327	positive regulation of phosphorylation	234	1.21968	0.01227
GO:0010743	regulation of macrophage derived foam cell differentiation	14	2.53049	0.01235
GO:0070544	histone H3-K36 demethylation	7	3.92226	0.01265
GO:0032388	positive regulation of intracellular transport	60	1.51439	0.0128
GO:0048839	inner ear development	54	1.55166	0.0128
GO:0070085	glycosylation	67	1.47802	0.01283
GO:1900449	regulation of glutamate receptor signaling pathway	23	2.01366	0.01303
GO:0051149	positive regulation of muscle cell differentiation	29	1.84652	0.01364
GO:0031331	positive regulation of cellular catabolic process	95	1.37903	0.01372
GO:0009101	glycoprotein biosynthetic process	77	1.43338	0.01372
GO:1901862	negative regulation of muscle tissue development	20	2.11443	0.01453
GO:0048729	tissue morphogenesis	127	1.31293	0.01507
GO:0032965	regulation of collagen biosynthetic process	15	2.40139	0.01512
GO:0009416	response to light stimulus	77	1.42864	0.01514
GO:0036465	synaptic vesicle recycling	21	2.06435	0.0153
GO:0002763	positive regulation of myeloid leukocyte differentiation	21	2.06435	0.0153
GO:0000278	mitotic cell cycle	159	1.27092	0.01578
GO:0018193	peptidyl-amino acid modification	192	1.24085	0.01609
GO:0009719	response to endogenous stimulus	296	1.18468	0.01617
GO:0000165	MAPK cascade	91	1.38183	0.01633
GO:1902306	negative regulation of sodium ion transmembrane transport	8	3.44814	0.01645
GO:0007267	cell-cell signaling	241	1.20893	0.01652
GO:0010633	negative regulation of epithelial cell migration	24	1.94895	0.01663
GO:0001573	ganglioside metabolic process	11	2.80162	0.01707
GO:0001890	placenta development	44	1.61139	0.01709
GO:0016358	dendrite development	34	1.73191	0.01709
GO:0043267	negative regulation of potassium ion transport	14	2.45141	0.01752
GO:0150063	visual system development	91	1.37809	0.01763
GO:0048640	negative regulation of developmental growth	33	1.7444	0.01763
GO:0051567	histone H3-K9 methylation	9	3.15182	0.01781
GO:0030038	contractile actin filament bundle assembly	9	3.15182	0.01781
GO:0071391	cellular response to estrogen stimulus	9	3.15182	0.01781
GO:0043149	stress fiber assembly	9	3.15182	0.01781
GO:0030168	platelet activation	40	1.64801	0.01796
GO:0033108	mitochondrial respiratory chain complex assembly	32	1.75788	0.01805
GO:0001568	blood vessel development	117	1.32173	0.01808
GO:0097692	histone H3-K4 monomethylation	6	4.20242	0.01843
GO:1903251	multi-ciliated epithelial cell differentiation	6	4.20242	0.01843
GO:0150012	positive regulation of neuron projection arborization	6	4.20242	0.01843
GO:0071550	death-inducing signaling complex assembly	6	4.20242	0.01843
GO:0001654	eye development	90	1.37784	0.01853
GO:1901184	regulation of ERBB signaling pathway	30	1.78827	0.01892
GO:0060322	head development	177	1.24751	0.01923
GO:0098660	inorganic ion transmembrane transport	148	1.27581	0.01943
GO:0042490	mechanoreceptor differentiation	22	1.98824	0.0196
GO:0070076	histone lysine demethylation	13	2.51179	0.01993
GO:0061045	negative regulation of wound healing	24	1.92111	0.02018
GO:0062197	cellular response to chemical stress	72	1.43061	0.02035
GO:0043583	ear development	59	1.48915	0.02066
GO:0051092	positive regulation of NF-kappaB transcription factor activity	45	1.58582	0.02066
GO:0045937	positive regulation of phosphate metabolic process	246	1.20069	0.02066
GO:0010562	positive regulation of phosphorus metabolic process	246	1.20069	0.02066
GO:1901700	response to oxygen-containing compound	326	1.16868	0.02087
GO:0035335	peptidyl-tyrosine dephosphorylation	32	1.74081	0.02104
GO:0007420	brain development	168	1.25179	0.0217
GO:0030307	positive regulation of cell growth	46	1.57164	0.02225
GO:0001816	cytokine production	41	1.61783	0.02234
GO:0000188	inactivation of MAPK activity	12	2.58611	0.02263
GO:1900745	positive regulation of p38MAPK cascade	12	2.58611	0.02263
GO:0010712	regulation of collagen metabolic process	16	2.24129	0.02281
GO:0017156	calcium-ion regulated exocytosis	16	2.24129	0.02281
GO:0045596	negative regulation of cell differentiation	162	1.2555	0.02303
GO:0042058	regulation of epidermal growth factor receptor signaling pathway	28	1.80334	0.02341
GO:0001960	negative regulation of cytokine-mediated signaling pathway	21	1.99437	0.0237
GO:0007155	cell adhesion	204	1.22122	0.0237
GO:0060969	negative regulation of gene silencing	14	2.37713	0.0237
GO:0060674	placenta blood vessel development	14	2.37713	0.0237
GO:1900046	regulation of hemostasis	27	1.82274	0.0237
GO:0033143	regulation of intracellular steroid hormone receptor signaling pathway	25	1.86774	0.02432
GO:0022610	biological adhesion	205	1.21939	0.02473
GO:0044648	histone H3-K4 dimethylation	5	4.66936	0.02474
GO:0090186	regulation of pancreatic juice secretion	5	4.66936	0.02474
GO:0003062	regulation of heart rate by chemical signal	5	4.66936	0.02474
GO:0010871	negative regulation of receptor biosynthetic process	5	4.66936	0.02474
GO:0090287	regulation of cellular response to growth factor stimulus	70	1.42628	0.02491
GO:0051270	regulation of cellular component movement	220	1.20973	0.02496
GO:0098534	centriole assembly	11	2.67981	0.025
GO:0051348	negative regulation of transferase activity	71	1.42082	0.02555
GO:0034138	toll-like receptor 3 signaling pathway	7	3.56569	0.02555
GO:1990440	positive regulation of transcription from RNA polymerase II promoter in response to endoplasmic reticulum stress	7	3.56569	0.02555
GO:1903265	positive regulation of tumor necrosis factor-mediated signaling pathway	7	3.56569	0.02555
GO:0048592	eye morphogenesis	43	1.58512	0.02562
GO:0060828	regulation of canonical Wnt signaling pathway	72	1.41555	0.02617
GO:0099072	regulation of postsynaptic membrane neurotransmitter receptor levels	18	2.10121	0.02617
GO:0045599	negative regulation of fat cell differentiation	18	2.10121	0.02617
GO:0090188	negative regulation of pancreatic juice secretion	4	5.60323	0.02648
GO:0007598	blood coagulation, extrinsic pathway	4	5.60323	0.02648
GO:0032185	septin cytoskeleton organization	4	5.60323	0.02648
GO:0032487	regulation of Rap protein signal transduction	4	5.60323	0.02648
GO:0006942	regulation of striated muscle contraction	29	1.76624	0.02648
GO:0051154	negative regulation of striated muscle cell differentiation	15	2.27158	0.02655
GO:0043046	DNA methylation involved in gamete generation	10	2.80162	0.02699
GO:0048791	calcium ion-regulated exocytosis of neurotransmitter	10	2.80162	0.02699
GO:0048880	sensory system development	91	1.3561	0.02699
GO:1901879	regulation of protein depolymerization	28	1.78285	0.02699
GO:0042773	ATP synthesis coupled electron transport	28	1.78285	0.02699
GO:0016577	histone demethylation	13	2.42807	0.02699
GO:0006476	protein deacetylation	19	2.04733	0.02699
GO:1901185	negative regulation of ERBB signaling pathway	19	2.04733	0.02699
GO:1901701	cellular response to oxygen-containing compound	226	1.20374	0.02699
GO:0043010	camera-type eye development	79	1.38763	0.02781
GO:0032768	regulation of monooxygenase activity	20	2.00115	0.0279
GO:0045651	positive regulation of macrophage differentiation	8	3.20185	0.0279
GO:1902894	negative regulation of pri-miRNA transcription by RNA polymerase II	8	3.20185	0.0279
GO:0010763	positive regulation of fibroblast migration	8	3.20185	0.0279
GO:0014874	response to stimulus involved in regulation of muscle adaptation	8	3.20185	0.0279
GO:0043009	chordate embryonic development	144	1.26666	0.0279
GO:0009299	mRNA transcription	9	2.96642	0.02802
GO:0032410	negative regulation of transporter activity	25	1.84317	0.02823
GO:0006338	chromatin remodeling	53	1.49986	0.02823
GO:0006282	regulation of DNA repair	38	1.62537	0.02823
GO:0006937	regulation of muscle contraction	45	1.55645	0.02855
GO:1903076	regulation of protein localization to plasma membrane	31	1.7198	0.02855
GO:0010469	regulation of signaling receptor activity	47	1.54007	0.02861
GO:0040007	growth	91	1.3525	0.02861
GO:0032355	response to estradiol	40	1.60092	0.02905
GO:0070838	divalent metal ion transport	71	1.41074	0.0295
GO:0010038	response to metal ion	88	1.35836	0.02959
GO:0050999	regulation of nitric-oxide synthase activity	17	2.11678	0.03068
GO:0072376	protein activation cascade	12	2.49033	0.03068
GO:1904019	epithelial cell apoptotic process	12	2.49033	0.03068
GO:0072378	blood coagulation, fibrin clot formation	12	2.49033	0.03068
GO:0035329	hippo signaling	12	2.49033	0.03068
GO:0051924	regulation of calcium ion transport	63	1.44083	0.03068
GO:1903035	negative regulation of response to wounding	27	1.77985	0.03231
GO:0016575	histone deacetylation	18	2.05833	0.03233
GO:0002761	regulation of myeloid leukocyte differentiation	35	1.64801	0.03245
GO:0032271	regulation of protein polymerization	59	1.45635	0.0325
GO:0055024	regulation of cardiac muscle tissue development	26	1.79857	0.0329
GO:0061041	regulation of wound healing	40	1.58957	0.0329
GO:0007050	cell cycle arrest	40	1.58957	0.0329
GO:0007169	transmembrane receptor protein tyrosine kinase signaling pathway	119	1.29222	0.03341
GO:1905952	regulation of lipid localization	42	1.56891	0.03345
GO:0007611	learning or memory	66	1.42236	0.03353
GO:0043393	regulation of protein binding	55	1.47453	0.03385
GO:0043523	regulation of neuron apoptotic process	55	1.47453	0.03385
GO:1900026	positive regulation of substrate adhesion-dependent cell spreading	15	2.2118	0.03408
GO:0071496	cellular response to external stimulus	78	1.37871	0.03408
GO:0009583	detection of light stimulus	21	1.92898	0.03428
GO:0040012	regulation of locomotion	210	1.20561	0.0348
GO:0046628	positive regulation of insulin receptor signaling pathway	11	2.56815	0.03497
GO:0031023	microtubule organizing center organization	29	1.72866	0.03545
GO:0001701	in utero embryonic development	91	1.34183	0.03545
GO:0072511	divalent inorganic cation transport	72	1.39596	0.0355
GO:0001505	regulation of neurotransmitter levels	60	1.44289	0.03679
GO:0097581	lamellipodium organization	16	2.13456	0.03679
GO:0001944	vasculature development	119	1.28723	0.03773
GO:0050772	positive regulation of axonogenesis	27	1.75915	0.03785
GO:2000134	negative regulation of G1/S transition of mitotic cell cycle	31	1.68641	0.0384
GO:0022607	cellular component assembly	474	1.12302	0.03855
GO:0030193	regulation of blood coagulation	26	1.77663	0.03871
GO:0032570	response to progesterone	17	2.07076	0.03871
GO:0098970	postsynaptic neurotransmitter receptor diffusion trapping	6	3.73549	0.03871
GO:0099628	neurotransmitter receptor diffusion trapping	6	3.73549	0.03871
GO:0018243	protein O-linked glycosylation via threonine	6	3.73549	0.03871
GO:0098953	receptor diffusion trapping	6	3.73549	0.03871
GO:0046600	negative regulation of centriole replication	6	3.73549	0.03871
GO:0061024	membrane organization	176	1.22505	0.03901
GO:0031061	negative regulation of histone methylation	10	2.66821	0.03908
GO:0009100	glycoprotein metabolic process	88	1.34355	0.0393
GO:0048589	developmental growth	89	1.34056	0.03979
GO:0048593	camera-type eye morphogenesis	36	1.61373	0.03984
GO:0048562	embryonic organ morphogenesis	74	1.38213	0.03984
GO:0001961	positive regulation of cytokine-mediated signaling pathway	18	2.01716	0.03984
GO:0032411	positive regulation of transporter activity	33	1.65095	0.04007
GO:0071312	cellular response to alkaloid	14	2.24129	0.04023
GO:0033554	cellular response to stress	345	1.14861	0.04068
GO:2000649	regulation of sodium ion transmembrane transporter activity	19	1.97151	0.04068
GO:0050806	positive regulation of synaptic transmission	42	1.54826	0.04175
GO:0045927	positive regulation of growth	65	1.41167	0.04175
GO:2000171	negative regulation of dendrite development	12	2.40139	0.04175
GO:0033137	negative regulation of peptidyl-serine phosphorylation	12	2.40139	0.04175
GO:0019098	reproductive behavior	12	2.40139	0.04175
GO:0018146	keratan sulfate biosynthetic process	12	2.40139	0.04175
GO:0031668	cellular response to extracellular stimulus	62	1.42377	0.0421
GO:0007221	positive regulation of transcription of Notch receptor target	9	2.80162	0.04248
GO:0007603	phototransduction, visible light	9	2.80162	0.04248
GO:0043279	response to alkaloid	31	1.67019	0.0434
GO:0061462	protein localization to lysosome	15	2.15509	0.0434
GO:0035315	hair cell differentiation	15	2.15509	0.0434
GO:0017015	regulation of transforming growth factor beta receptor signaling pathway	34	1.62829	0.0434
GO:0042775	mitochondrial ATP synthesis coupled electron transport	27	1.73893	0.0434
GO:0002028	regulation of sodium ion transport	27	1.73893	0.0434
GO:0016056	rhodopsin mediated signaling pathway	7	3.26855	0.04414
GO:1902514	regulation of calcium ion transmembrane transport via high voltage-gated calcium channel	7	3.26855	0.04414
GO:0060044	negative regulation of cardiac muscle cell proliferation	8	2.98839	0.0446
GO:2000345	regulation of hepatocyte proliferation	8	2.98839	0.0446
GO:0099590	neurotransmitter receptor internalization	8	2.98839	0.0446
GO:1904029	regulation of cyclin-dependent protein kinase activity	30	1.68097	0.04504
GO:0010927	cellular component assembly involved in morphogenesis	30	1.68097	0.04504
GO:0071901	negative regulation of protein serine/threonine kinase activity	38	1.57721	0.04544
GO:0008213	protein alkylation	38	1.57721	0.04544
GO:0006479	protein methylation	38	1.57721	0.04544
GO:0043122	regulation of I-kappaB kinase/NF-kappaB signaling	62	1.41796	0.04548
GO:0045806	negative regulation of endocytosis	16	2.08492	0.0455
GO:0017158	regulation of calcium ion-dependent exocytosis	16	2.08492	0.0455
GO:0048639	positive regulation of developmental growth	46	1.5073	0.0455
GO:0099601	regulation of neurotransmitter receptor activity	25	1.77317	0.04555
GO:0043244	regulation of protein-containing complex disassembly	35	1.60748	0.04669
GO:0006482	protein demethylation	13	2.27631	0.04694
GO:0008214	protein dealkylation	13	2.27631	0.04694
GO:1902235	regulation of endoplasmic reticulum stress-induced intrinsic apoptotic signaling pathway	13	2.27631	0.04694
GO:0042059	negative regulation of epidermal growth factor receptor signaling pathway	17	2.0267	0.04719
GO:0048641	regulation of skeletal muscle tissue development	17	2.0267	0.04719
GO:0014070	response to organic cyclic compound	188	1.20942	0.04751
GO:0060334	regulation of interferon-gamma-mediated signaling pathway	11	2.46542	0.04758
GO:0032967	positive regulation of collagen biosynthetic process	11	2.46542	0.04758
GO:0060330	regulation of response to interferon-gamma	11	2.46542	0.04758
GO:0001706	endoderm formation	18	1.97761	0.04816
GO:2001238	positive regulation of extrinsic apoptotic signaling pathway	18	1.97761	0.04816
GO:0071407	cellular response to organic cyclic compound	114	1.28267	0.04828
GO:0046626	regulation of insulin receptor signaling pathway	21	1.86774	0.04868
GO:0045747	positive regulation of Notch signaling pathway	19	1.93566	0.04869
GO:0046928	regulation of neurotransmitter secretion	31	1.65429	0.04894

## Sheet: SupTab22
Supplementary Table 22.
Gene Ontology (GO) Cellular Components enriched in the MC genes with 0.25-0.5 fraction of UC proteins
in one-step interactome neighborhood of their encoded proteins.
N_sample -- the observed number of genes belonging to a GO category in the gene sample;
Ratio -- the ratio of observed to expected numbers of genes belonging to a GO category in the gene sample;
q-value -- false discovery rate (can be considered as p-value corrected for multiple comparisons).
GO_ID	GO_name	N_sample	Ratio	q-value
GO:0005622	intracellular	2730	1.08341	1.226e-23
GO:0005737	cytoplasm	2233	1.11044	1.985e-17
GO:0030054	cell junction	523	1.42578	1.985e-17
GO:0005654	nucleoplasm	889	1.2836	2.802e-17
GO:0043228	non-membrane-bounded organelle	1126	1.23341	2.802e-17
GO:0043232	intracellular non-membrane-bounded organelle	1121	1.23006	8.304e-17
GO:0043226	organelle	2571	1.07914	1.866e-16
GO:0042995	cell projection	561	1.38199	3.167e-16
GO:0043005	neuron projection	363	1.51705	4.6e-16
GO:0043229	intracellular organelle	2405	1.08823	2.15e-15
GO:0120025	plasma membrane bounded cell projection	535	1.37747	3.508e-15
GO:0005856	cytoskeleton	543	1.37326	3.508e-15
GO:0015629	actin cytoskeleton	165	1.86992	4.727e-15
GO:0034702	ion channel complex	113	2.16157	4.727e-15
GO:0000151	ubiquitin ligase complex	108	2.1526	3.126e-14
GO:1990234	transferase complex	221	1.64679	2.221e-13
GO:1902495	transmembrane transporter complex	114	2.02445	6.913e-13
GO:1990351	transporter complex	114	1.97522	4.639e-12
GO:0034703	cation channel complex	84	2.16667	3.437e-11
GO:0031981	nuclear lumen	1027	1.18653	1.465e-10
GO:0030017	sarcomere	78	2.14798	3.615e-10
GO:0098590	plasma membrane region	307	1.41817	9.885e-10
GO:0045202	synapse	330	1.38829	2.382e-09
GO:0043292	contractile fiber	84	2.01191	2.621e-09
GO:0030016	myofibril	81	2.03407	2.943e-09
GO:0031252	cell leading edge	128	1.73727	2.943e-09
GO:0070161	anchoring junction	216	1.4817	2.068e-08
GO:0005634	nucleus	1458	1.11935	2.738e-08
GO:0097060	synaptic membrane	117	1.72338	3.14e-08
GO:0031519	PcG protein complex	27	3.27471	5.846e-08
GO:0030424	axon	173	1.5337	7.431e-08
GO:0098794	postsynapse	172	1.53199	8.815e-08
GO:0000123	histone acetyltransferase complex	38	2.64165	9.414e-08
GO:0098797	plasma membrane protein complex	156	1.56011	1.254e-07
GO:0000118	histone deacetylase complex	36	2.66513	1.763e-07
GO:0005667	transcription regulator complex	120	1.66031	1.83e-07
GO:0019005	SCF ubiquitin ligase complex	31	2.85021	2.707e-07
GO:0031463	Cul3-RING ubiquitin ligase complex	22	3.48359	3.417e-07
GO:0048471	perinuclear region of cytoplasm	186	1.47465	3.832e-07
GO:0005938	cell cortex	94	1.75685	4.03e-07
GO:0005761	mitochondrial ribosome	38	2.48984	5.572e-07
GO:0000313	organellar ribosome	38	2.48984	5.572e-07
GO:0034704	calcium channel complex	32	2.72259	5.572e-07
GO:0035097	histone methyltransferase complex	35	2.5911	5.788e-07
GO:0005911	cell-cell junction	136	1.57253	6.03e-07
GO:0032991	protein-containing complex	1026	1.14142	1.104e-06
GO:1902494	catalytic complex	315	1.31935	1.159e-06
GO:0090575	RNA polymerase II transcription regulator complex	57	2.03077	1.268e-06
GO:0031461	cullin-RING ubiquitin ligase complex	57	2.01816	1.597e-06
GO:0045211	postsynaptic membrane	86	1.75084	1.636e-06
GO:0098984	neuron to neuron synapse	106	1.64197	1.986e-06
GO:0016604	nuclear body	196	1.42148	2.316e-06
GO:0031674	I band	51	2.07658	2.639e-06
GO:1902493	acetyltransferase complex	38	2.35452	2.697e-06
GO:0031248	protein acetyltransferase complex	38	2.35452	2.697e-06
GO:0036477	somatodendritic compartment	210	1.39847	2.778e-06
GO:0005891	voltage-gated calcium channel complex	23	3.04906	3.362e-06
GO:0098796	membrane protein complex	275	1.32849	4.068e-06
GO:0070013	intracellular organelle lumen	1186	1.11728	5.161e-06
GO:0031974	membrane-enclosed lumen	1186	1.11728	5.161e-06
GO:0043233	organelle lumen	1186	1.11728	5.161e-06
GO:0099572	postsynaptic specialization	102	1.61064	8.115e-06
GO:0042641	actomyosin	33	2.41171	8.528e-06
GO:0150034	distal axon	90	1.66031	9.23e-06
GO:0014069	postsynaptic density	96	1.62386	1.15e-05
GO:0001726	ruffle	59	1.87891	1.198e-05
GO:0005829	cytosol	1025	1.12624	1.358e-05
GO:0032279	asymmetric synapse	96	1.59545	2.627e-05
GO:0031253	cell projection membrane	96	1.59081	2.982e-05
GO:0000790	nuclear chromatin	298	1.28012	3.416e-05
GO:0000785	chromatin	334	1.26005	3.463e-05
GO:0034708	methyltransferase complex	39	2.1173	3.694e-05
GO:1902711	GABA-A receptor complex	13	3.90028	3.727e-05
GO:1902562	H4 histone acetyltransferase complex	22	2.78687	3.727e-05
GO:0034707	chloride channel complex	23	2.6757	5.232e-05
GO:0099512	supramolecular fiber	227	1.31637	8.186e-05
GO:0035102	PRC1 complex	11	4.1803	8.186e-05
GO:1902710	GABA receptor complex	13	3.70527	8.186e-05
GO:0030018	Z disc	44	1.95952	8.186e-05
GO:0098798	mitochondrial protein complex	76	1.64727	8.186e-05
GO:0043227	membrane-bounded organelle	2295	1.04811	8.186e-05
GO:0097517	contractile actin filament bundle	28	2.34723	9.695e-05
GO:0001725	stress fiber	28	2.34723	9.695e-05
GO:0016592	mediator complex	20	2.78069	0.0001032
GO:0036379	myofilament	15	3.2887	0.0001133
GO:0043197	dendritic spine	55	1.79156	0.0001161
GO:0099081	supramolecular polymer	227	1.30575	0.0001332
GO:0030425	dendrite	150	1.39716	0.000137
GO:0070775	H3 histone acetyltransferase complex	8	5.06703	0.0001508
GO:0097447	dendritic tree	150	1.39261	0.00016
GO:0044309	neuron spine	55	1.77131	0.00016
GO:0098793	presynapse	131	1.4251	0.0001792
GO:0044305	calyx of Held	14	3.32524	0.0001812
GO:0030027	lamellipodium	60	1.71012	0.0002067
GO:0005694	chromosome	424	1.19949	0.0002067
GO:0043231	intracellular membrane-bounded organelle	2003	1.05565	0.0002427
GO:0000228	nuclear chromosome	335	1.22885	0.0002484
GO:0005762	mitochondrial large ribosomal subunit	24	2.40017	0.0002484
GO:0000315	organellar large ribosomal subunit	24	2.40017	0.0002484
GO:0030136	clathrin-coated vesicle	58	1.71308	0.0002585
GO:0031672	A band	18	2.77317	0.0002709
GO:0005865	striated muscle thin filament	13	3.36843	0.0002887
GO:0032432	actin filament bundle	29	2.17516	0.0003112
GO:0015630	microtubule cytoskeleton	275	1.25309	0.0003412
GO:0008076	voltage-gated potassium channel complex	32	2.07288	0.0003617
GO:0043235	receptor complex	102	1.47201	0.0003725
GO:0099080	supramolecular complex	285	1.24492	0.00039
GO:0005884	actin filament	39	1.90014	0.0004806
GO:0097539	ciliary transition fiber	8	4.56033	0.0005199
GO:0030055	cell-substrate junction	107	1.44195	0.0005818
GO:0070776	MOZ/MORF histone acetyltransferase complex	7	4.98786	0.0006154
GO:0043025	neuronal cell body	127	1.39222	0.0006474
GO:0005746	mitochondrial respirasome	31	2.03118	0.0007117
GO:0044306	neuron projection terminus	46	1.75986	0.0008231
GO:0031256	leading edge membrane	52	1.69384	0.0008574
GO:0097733	photoreceptor cell cilium	38	1.86738	0.0008694
GO:0098802	plasma membrane signaling receptor complex	54	1.67295	0.0008863
GO:0016605	PML body	34	1.91895	0.001126
GO:0031941	filamentous actin	16	2.68255	0.001153
GO:0030665	clathrin-coated vesicle membrane	38	1.83573	0.001274
GO:0008305	integrin complex	15	2.75826	0.001279
GO:0030427	site of polarized growth	55	1.64148	0.001285
GO:0097730	non-motile cilium	49	1.69285	0.001323
GO:0070469	respirasome	33	1.91953	0.001354
GO:0000791	euchromatin	18	2.44303	0.001797
GO:0034705	potassium channel complex	32	1.90014	0.002101
GO:0098685	Schaffer collateral - CA1 synapse	29	1.968	0.002101
GO:0016235	aggresome	17	2.4848	0.002101
GO:0098978	glutamatergic synapse	91	1.43695	0.002128
GO:0099092	postsynaptic density, intracellular component	10	3.35318	0.002422
GO:0005579	membrane attack complex	6	4.88607	0.002614
GO:0030426	growth cone	52	1.61099	0.003069
GO:0044297	cell body	137	1.32366	0.003288
GO:1990454	L-type voltage-gated calcium channel complex	8	3.80028	0.003324
GO:0005814	centriole	42	1.698	0.003485
GO:0005925	focal adhesion	101	1.38733	0.003671
GO:0005905	clathrin-coated pit	25	2.00719	0.003895
GO:0012506	vesicle membrane	179	1.26912	0.003895
GO:0098803	respiratory chain complex	28	1.92303	0.003895
GO:0099091	postsynaptic specialization, intracellular component	11	2.98593	0.004203
GO:0032426	stereocilium tip	10	3.1669	0.004234
GO:0043679	axon terminus	39	1.71012	0.004629
GO:0005916	fascia adherens	7	3.99029	0.005119
GO:0042383	sarcolemma	40	1.68901	0.005119
GO:0032420	stereocilium	20	2.1511	0.005247
GO:0000314	organellar small ribosomal subunit	13	2.64662	0.005284
GO:0005763	mitochondrial small ribosomal subunit	13	2.64662	0.005284
GO:0099738	cell cortex region	17	2.30731	0.005333
GO:0030863	cortical cytoskeleton	33	1.77466	0.005902
GO:0031430	M band	12	2.7362	0.005926
GO:0005743	mitochondrial inner membrane	113	1.33918	0.006291
GO:0044666	MLL3/4 complex	8	3.50795	0.006445
GO:0019866	organelle inner membrane	125	1.3171	0.006496
GO:0032421	stereocilium bundle	21	2.06394	0.006841
GO:0000792	heterochromatin	26	1.90014	0.007012
GO:0070847	core mediator complex	6	4.27531	0.00742
GO:0036449	microtubule minus-end	6	4.27531	0.00742
GO:0005942	phosphatidylinositol 3-kinase complex	13	2.55536	0.007485
GO:0098636	protein complex involved in cell adhesion	15	2.37517	0.007485
GO:0032587	ruffle membrane	30	1.80013	0.007512
GO:0030659	cytoplasmic vesicle membrane	172	1.2538	0.008022
GO:0005794	Golgi apparatus	326	1.1695	0.009118
GO:0071944	cell periphery	1036	1.07846	0.009118
GO:0046930	pore complex	11	2.72628	0.009753
GO:0002141	stereocilia ankle link	5	4.75034	0.01008
GO:0002142	stereocilia ankle link complex	5	4.75034	0.01008
GO:0097512	cardiac myofibril	5	4.75034	0.01008
GO:0017053	transcription repressor complex	25	1.87514	0.01009
GO:1990907	beta-catenin-TCF complex	7	3.62754	0.01009
GO:0017146	NMDA selective glutamate receptor complex	7	3.62754	0.01009
GO:0032777	Piccolo NuA4 histone acetyltransferase complex	4	5.70041	0.01097
GO:0097731	9+0 non-motile cilium	39	1.61099	0.01379
GO:0005815	microtubule organizing center	170	1.23922	0.01387
GO:0098982	GABA-ergic synapse	24	1.84878	0.01547
GO:0045334	clathrin-coated endocytic vesicle	20	1.96566	0.01631
GO:0005581	collagen trimer	27	1.76909	0.01662
GO:0005861	troponin complex	6	3.80028	0.01662
GO:0031264	death-inducing signaling complex	6	3.80028	0.01662
GO:0098833	presynaptic endocytic zone	6	3.80028	0.01662
GO:0031143	pseudopodium	9	2.85021	0.01809
GO:0099634	postsynaptic specialization membrane	34	1.64249	0.01829
GO:0000152	nuclear ubiquitin ligase complex	16	2.12108	0.01859
GO:0098800	inner mitochondrial membrane protein complex	38	1.59276	0.01863
GO:0043020	NADPH oxidase complex	7	3.32524	0.01887
GO:0071564	npBAF complex	7	3.32524	0.01887
GO:0098831	presynaptic active zone cytoplasmic component	8	3.04022	0.01887
GO:0001750	photoreceptor outer segment	27	1.74899	0.01895
GO:0098878	neurotransmitter receptor complex	18	2.01191	0.01914
GO:0019898	extrinsic component of membrane	74	1.37853	0.01971
GO:0099522	region of cytosol	11	2.50818	0.01971
GO:0030864	cortical actin cytoskeleton	25	1.78138	0.02033
GO:0005912	adherens junction	44	1.51095	0.02537
GO:0044545	NSL complex	5	4.07172	0.0257
GO:0071546	pi-body	5	4.07172	0.0257
GO:0002139	stereocilia coupling link	5	4.07172	0.0257
GO:0099569	presynaptic cytoskeleton	5	4.07172	0.0257
GO:0098858	actin-based cell projection	55	1.43818	0.0261
GO:0043186	P granule	9	2.7002	0.02628
GO:0060293	germ plasm	9	2.7002	0.02628
GO:0070382	exocytic vesicle	56	1.43149	0.0264
GO:0031528	microvillus membrane	11	2.41171	0.02709
GO:0098827	endoplasmic reticulum subcompartment	11	2.41171	0.02709
GO:0008328	ionotropic glutamate receptor complex	17	1.97769	0.02879
GO:0016234	inclusion body	24	1.75397	0.02879
GO:0070822	Sin3-type complex	8	2.85021	0.02879
GO:0035098	ESC/E(Z) complex	8	2.85021	0.02879
GO:0009898	cytoplasmic side of plasma membrane	43	1.50379	0.02879
GO:0005886	plasma membrane	1005	1.06863	0.0298
GO:0099060	integral component of postsynaptic specialization membrane	23	1.77175	0.0298
GO:0098843	postsynaptic endocytic zone	6	3.42025	0.03015
GO:0099243	extrinsic component of synaptic membrane	7	3.06945	0.03041
GO:0098562	cytoplasmic side of membrane	48	1.46321	0.03041
GO:0000139	Golgi membrane	162	1.21669	0.03138
GO:0005719	nuclear euchromatin	13	2.17957	0.03138
GO:0005720	nuclear heterochromatin	13	2.17957	0.03138
GO:1990752	microtubule end	13	2.17957	0.03138
GO:0098686	hippocampal mossy fiber to CA3 synapse	13	2.17957	0.03138
GO:0098839	postsynaptic density membrane	27	1.67295	0.03274
GO:0005747	mitochondrial respiratory chain complex I	17	1.93814	0.03379
GO:0030964	NADH dehydrogenase complex	17	1.93814	0.03379
GO:0045271	respiratory chain complex I	17	1.93814	0.03379
GO:0031045	dense core granule	11	2.32239	0.03508
GO:0043204	perikaryon	41	1.49819	0.03517
GO:0042734	presynaptic membrane	41	1.49819	0.03517
GO:0031082	BLOC complex	9	2.56519	0.03551
GO:0045495	pole plasm	9	2.56519	0.03551
GO:0072557	IPAF inflammasome complex	4	4.56033	0.03551
GO:0098588	bounding membrane of organelle	414	1.11953	0.0366
GO:0043296	apical junction complex	38	1.51479	0.03841
GO:0030139	endocytic vesicle	73	1.33804	0.03863
GO:0062023	collagen-containing extracellular matrix	96	1.2846	0.03938
GO:0008021	synaptic vesicle	51	1.41815	0.04177
GO:0019897	extrinsic component of plasma membrane	44	1.45825	0.0426
GO:0030496	midbody	46	1.44076	0.04468
GO:0099629	postsynaptic specialization of symmetric synapse	3	5.70041	0.04468
GO:0035866	alphav-beta3 integrin-PKCalpha complex	3	5.70041	0.04468
GO:0033565	ESCRT-0 complex	3	5.70041	0.04468
GO:0031523	Myb complex	3	5.70041	0.04468
GO:1902937	inward rectifier potassium channel complex	3	5.70041	0.04468
GO:0098948	intrinsic component of postsynaptic specialization membrane	23	1.70272	0.04468
GO:0090741	pigment granule membrane	7	2.85021	0.04468
GO:0033162	melanosome membrane	7	2.85021	0.04468
GO:0099523	presynaptic cytosol	7	2.85021	0.04468
GO:0045009	chitosome	7	2.85021	0.04468
GO:0001917	photoreceptor inner segment	19	1.80513	0.04468
GO:0000801	central element	5	3.56276	0.04652
GO:0005915	zonula adherens	5	3.56276	0.04652
GO:0099501	exocytic vesicle membrane	29	1.58954	0.04662
GO:0030672	synaptic vesicle membrane	29	1.58954	0.04662
GO:0035631	CD40 receptor complex	6	3.10932	0.04748
GO:0016363	nuclear matrix	30	1.56892	0.04918
GO:1990204	oxidoreductase complex	30	1.56892	0.04918
GO:0031090	organelle membrane	673	1.0828	0.04918

## Sheet: SubTabS23
Supplementary Table S23.
Gene Ontology (GO) Molecular Functions enriched in the MC genes with 0.25-0.5 fraction of UC proteins
in one-step interactome neighborhood of their encoded proteins.
N_sample -- the observed number of genes belonging to a GO category in the gene sample;
Ratio -- the ratio of observed to expected numbers of genes belonging to a GO category in the gene sample;
q-value -- false discovery rate (can be considered as p-value corrected for multiple comparisons).
GO_ID	GO_name	N_sample	Ratio	q-value
GO:0008092	cytoskeletal protein binding	295	1.71361	1.152e-19
GO:0019787	ubiquitin-like protein transferase activity	165	2.07667	3.695e-19
GO:0004842	ubiquitin-protein transferase activity	159	2.10401	3.695e-19
GO:0003712	transcription coregulator activity	175	1.99826	1.389e-18
GO:0003779	actin binding	159	2.07016	1.494e-18
GO:0005515	protein binding	2574	1.07955	7.748e-18
GO:0019899	enzyme binding	558	1.40458	2.102e-17
GO:0008134	transcription factor binding	201	1.77873	2.717e-15
GO:0140096	catalytic activity, acting on a protein	531	1.38334	4.874e-15
GO:0140297	DNA-binding transcription factor binding	124	2.02389	1.669e-13
GO:0019904	protein domain specific binding	207	1.65589	2.959e-12
GO:0061659	ubiquitin-like protein ligase activity	108	2.0595	2.959e-12
GO:0019900	kinase binding	216	1.63113	3.79e-12
GO:0061630	ubiquitin protein ligase activity	104	2.0452	1.352e-11
GO:0003713	transcription coactivator activity	97	2.06531	4.575e-11
GO:0035257	nuclear hormone receptor binding	63	2.47784	7.695e-11
GO:0019901	protein kinase binding	191	1.62915	1.234e-10
GO:0140110	transcription regulator activity	464	1.32858	5.508e-10
GO:0061629	RNA polymerase II-specific DNA-binding transcription factor binding	94	1.99394	9.048e-10
GO:0005488	binding	2886	1.03372	2.246e-09
GO:0022843	voltage-gated cation channel activity	59	2.38682	2.246e-09
GO:0003682	chromatin binding	169	1.62229	3.238e-09
GO:0008373	sialyltransferase activity	18	4.85454	4.187e-09
GO:0001216	DNA-binding transcription activator activity	149	1.63543	2.587e-08
GO:0098772	molecular function regulator	795	1.20069	2.922e-08
GO:0001228	DNA-binding transcription activator activity, RNA polymerase II-specific	147	1.62291	5.77e-08
GO:0051427	hormone receptor binding	66	2.11186	6.542e-08
GO:0005216	ion channel activity	127	1.6845	6.771e-08
GO:0022836	gated channel activity	104	1.75826	1.948e-07
GO:0042393	histone binding	79	1.89588	4.398e-07
GO:0016922	nuclear receptor binding	43	2.41125	6.495e-07
GO:0016740	transferase activity	492	1.25068	8.952e-07
GO:0003714	transcription corepressor activity	67	1.96613	1.216e-06
GO:0051015	actin filament binding	70	1.92454	1.52e-06
GO:0005261	cation channel activity	100	1.71107	1.623e-06
GO:0008289	lipid binding	197	1.44338	2.027e-06
GO:0015267	channel activity	132	1.57721	2.241e-06
GO:0005262	calcium channel activity	46	2.24592	2.304e-06
GO:0022803	passive transmembrane transporter activity	132	1.57389	2.441e-06
GO:0044877	protein-containing complex binding	294	1.33315	3.265e-06
GO:0022832	voltage-gated channel activity	66	1.90714	4.763e-06
GO:0005244	voltage-gated ion channel activity	66	1.90714	4.763e-06
GO:0140030	modification-dependent protein binding	55	2.03595	5.079e-06
GO:0051219	phosphoprotein binding	36	2.39872	9.583e-06
GO:0098531	ligand-activated transcription factor activity	26	2.83182	1.009e-05
GO:0004879	nuclear receptor activity	26	2.83182	1.009e-05
GO:0017048	Rho GTPase binding	56	1.96996	1.285e-05
GO:0008270	zinc ion binding	199	1.39661	1.806e-05
GO:0008013	beta-catenin binding	35	2.33208	2.967e-05
GO:0004402	histone acetyltransferase activity	26	2.67735	3.845e-05
GO:0005249	voltage-gated potassium channel activity	35	2.25258	7.672e-05
GO:0030276	clathrin binding	29	2.45142	8.226e-05
GO:0018024	histone-lysine N-methyltransferase activity	22	2.83182	8.427e-05
GO:0061733	peptide-lysine-N-acetyltransferase activity	26	2.58341	8.47e-05
GO:0051020	GTPase binding	140	1.45221	0.0001143
GO:0004890	GABA-A receptor activity	13	3.87512	0.0001238
GO:0015085	calcium ion transmembrane transporter activity	46	1.97369	0.0001279
GO:0052866	phosphatidylinositol phosphate phosphatase activity	18	3.08925	0.0001473
GO:0035064	methylated histone binding	29	2.38037	0.0001485
GO:0140034	methylation-dependent protein binding	29	2.38037	0.0001485
GO:0004674	protein serine/threonine kinase activity	115	1.5042	0.0001502
GO:0017124	SH3 domain binding	45	1.96049	0.0001872
GO:0046872	metal ion binding	837	1.1349	0.0001923
GO:0017016	Ras GTPase binding	110	1.50847	0.000206
GO:0045309	protein phosphorylated amino acid binding	24	2.56466	0.0002145
GO:0022824	transmitter-gated ion channel activity	26	2.45424	0.0002255
GO:0022835	transmitter-gated channel activity	26	2.45424	0.0002255
GO:0005237	inhibitory extracellular ligand-gated ion channel activity	11	4.15333	0.0002385
GO:0005543	phospholipid binding	117	1.47582	0.0002933
GO:0031267	small GTPase binding	112	1.48903	0.0002959
GO:0046965	retinoid X receptor binding	12	3.77576	0.0003824
GO:0004672	protein kinase activity	140	1.41087	0.0004579
GO:0048365	Rac GTPase binding	29	2.24994	0.0004698
GO:0022834	ligand-gated channel activity	46	1.8743	0.0004778
GO:0015276	ligand-gated ion channel activity	46	1.8743	0.0004778
GO:0035091	phosphatidylinositol binding	74	1.61818	0.0005411
GO:0042805	actinin binding	18	2.83182	0.0005586
GO:0005523	tropomyosin binding	11	3.89375	0.0005586
GO:0051019	mitogen-activated protein kinase binding	17	2.91763	0.0005657
GO:0051393	alpha-actinin binding	15	3.14646	0.0005657
GO:0042974	retinoic acid receptor binding	15	3.14646	0.0005657
GO:0043169	cation binding	846	1.12449	0.0005657
GO:0005230	extracellular ligand-gated ion channel activity	29	2.21953	0.0005657
GO:0099095	ligand-gated anion channel activity	12	3.57703	0.0007357
GO:0035497	cAMP response element binding	10	4.04545	0.0007998
GO:0016917	GABA receptor activity	13	3.34669	0.0008692
GO:0030374	nuclear receptor transcription coactivator activity	23	2.41229	0.0008948
GO:0005085	guanyl-nucleotide exchange factor activity	63	1.65958	0.0008983
GO:0034212	peptide N-acetyltransferase activity	26	2.26545	0.0009768
GO:0042826	histone deacetylase binding	39	1.92071	0.001012
GO:0003828	alpha-N-acetylneuraminate alpha-2,8-sialyltransferase activity	6	5.66363	0.001536
GO:0001665	alpha-N-acetylgalactosaminide alpha-2,6-sialyltransferase activity	6	5.66363	0.001536
GO:0034593	phosphatidylinositol bisphosphate phosphatase activity	13	3.20118	0.00155
GO:0001784	phosphotyrosine residue binding	19	2.56212	0.001608
GO:0043178	alcohol binding	31	2.04154	0.001754
GO:0051371	muscle alpha-actinin binding	10	3.77576	0.001787
GO:0072509	divalent inorganic cation transmembrane transporter activity	49	1.73449	0.00197
GO:0052744	phosphatidylinositol monophosphate phosphatase activity	11	3.46111	0.002285
GO:0016278	lysine N-methyltransferase activity	24	2.22831	0.002504
GO:0004709	MAP kinase kinase kinase activity	13	3.0678	0.002636
GO:0005267	potassium channel activity	39	1.84068	0.002666
GO:0022851	GABA-gated chloride ion channel activity	9	3.92098	0.002724
GO:0005245	voltage-gated calcium channel activity	19	2.44566	0.003229
GO:0035258	steroid hormone receptor binding	29	2.02772	0.003259
GO:0042802	identical protein binding	401	1.18041	0.003417
GO:0016773	phosphotransferase activity, alcohol group as acceptor	155	1.32208	0.004007
GO:0044389	ubiquitin-like protein ligase binding	82	1.48376	0.004007
GO:0046332	SMAD binding	28	2.00736	0.00508
GO:0016279	protein-lysine N-methyltransferase activity	23	2.17106	0.00518
GO:0003677	DNA binding	501	1.15064	0.005414
GO:0008022	protein C-terminus binding	54	1.61818	0.005722
GO:0097200	cysteine-type endopeptidase activity involved in execution phase of apoptosis	7	4.40505	0.00573
GO:0031625	ubiquitin protein ligase binding	77	1.4783	0.006897
GO:0004438	phosphatidylinositol-3-phosphatase activity	10	3.33155	0.006897
GO:0003945	N-acetyllactosamine synthase activity	5	5.66363	0.006908
GO:0043994	histone acetyltransferase activity (H3-K23 specific)	5	5.66363	0.006908
GO:0009931	calcium-dependent protein serine/threonine kinase activity	12	2.95494	0.007031
GO:0008307	structural constituent of muscle	18	2.37082	0.007036
GO:0046914	transition metal ion binding	234	1.23628	0.007036
GO:1904315	transmitter-gated ion channel activity involved in regulation of postsynaptic membrane potential	19	2.28955	0.008004
GO:0060090	molecular adaptor activity	79	1.45742	0.008762
GO:0042975	peroxisome proliferator activated receptor binding	8	3.77576	0.008903
GO:0046966	thyroid hormone receptor binding	14	2.64303	0.008903
GO:0030234	enzyme regulator activity	228	1.23452	0.008903
GO:0030674	protein-macromolecule adaptor activity	65	1.51496	0.009365
GO:0042054	histone methyltransferase activity	22	2.11186	0.009959
GO:0010857	calcium-dependent protein kinase activity	12	2.83182	0.01071
GO:0042809	vitamin D receptor binding	9	3.39818	0.01071
GO:0097153	cysteine-type endopeptidase activity involved in apoptotic process	9	3.39818	0.01071
GO:0016247	channel regulator activity	43	1.65671	0.01293
GO:0008330	protein tyrosine/threonine phosphatase activity	7	3.96454	0.01372
GO:0051864	histone demethylase activity (H3-K36 specific)	7	3.96454	0.01372
GO:0140457	protein demethylase activity	13	2.62954	0.01461
GO:0032452	histone demethylase activity	13	2.62954	0.01461
GO:0005254	chloride channel activity	25	1.9396	0.01683
GO:0106019	phosphatidylinositol-4,5-bisphosphate phosphatase activity	8	3.48531	0.01745
GO:0015271	outward rectifier potassium channel activity	8	3.48531	0.01745
GO:0031434	mitogen-activated protein kinase kinase binding	8	3.48531	0.01745
GO:0019902	phosphatase binding	53	1.54728	0.01745
GO:0099529	neurotransmitter receptor activity involved in regulation of postsynaptic membrane potential	19	2.15218	0.01745
GO:0070577	lysine-acetylated histone binding	11	2.83182	0.01745
GO:0140033	acetylation-dependent protein binding	11	2.83182	0.01745
GO:0005088	Ras guanyl-nucleotide exchange factor activity	35	1.72371	0.01788
GO:0030676	Rac guanyl-nucleotide exchange factor activity	10	2.98086	0.01788
GO:0004653	polypeptide N-acetylgalactosaminyltransferase activity	10	2.98086	0.01788
GO:0019841	retinol binding	9	3.18579	0.01788
GO:0046935	1-phosphatidylinositol-3-kinase regulator activity	9	3.18579	0.01788
GO:0004697	protein kinase C activity	9	3.18579	0.01788
GO:0004698	calcium-dependent protein kinase C activity	9	3.18579	0.01788
GO:0016176	superoxide-generating NADPH oxidase activator activity	6	4.24773	0.01865
GO:0004972	NMDA glutamate receptor activity	6	4.24773	0.01865
GO:0010484	H3 histone acetyltransferase activity	6	4.24773	0.01865
GO:0034596	phosphatidylinositol phosphate 4-phosphatase activity	6	4.24773	0.01865
GO:0015079	potassium ion transmembrane transporter activity	44	1.59744	0.02206
GO:0043565	sequence-specific DNA binding	346	1.16229	0.02347
GO:0005251	delayed rectifier potassium channel activity	14	2.40275	0.02347
GO:0046873	metal ion transmembrane transporter activity	101	1.34279	0.02487
GO:0008503	benzodiazepine receptor activity	7	3.60413	0.02654
GO:0043422	protein kinase B binding	7	3.60413	0.02654
GO:0008080	N-acetyltransferase activity	27	1.82045	0.02657
GO:0099106	ion channel regulator activity	35	1.67989	0.0268
GO:0033613	activating transcription factor binding	26	1.84068	0.02687
GO:0004725	protein tyrosine phosphatase activity	31	1.73834	0.02687
GO:0001085	RNA polymerase II transcription factor binding	20	2.02273	0.02687
GO:0035014	phosphatidylinositol 3-kinase regulator activity	10	2.83182	0.02687
GO:0031690	adrenergic receptor binding	10	2.83182	0.02687
GO:1901981	phosphatidylinositol phosphate binding	48	1.54463	0.02688
GO:0034056	estrogen response element binding	4	5.66363	0.02688
GO:0034597	phosphatidylinositol-4,5-bisphosphate 4-phosphatase activity	4	5.66363	0.02688
GO:0005509	calcium ion binding	156	1.25679	0.02776
GO:0042800	histone methyltransferase activity (H3-K4 specific)	9	2.99839	0.02776
GO:0070411	I-SMAD binding	8	3.23636	0.02776
GO:0005546	phosphatidylinositol-4,5-bisphosphate binding	26	1.81796	0.03101
GO:0001540	amyloid-beta binding	25	1.83884	0.03167
GO:0030331	estrogen receptor binding	16	2.15757	0.03665
GO:0008137	NADH dehydrogenase (ubiquinone) activity	17	2.09308	0.03802
GO:0050136	NADH dehydrogenase (quinone) activity	17	2.09308	0.03802
GO:0003954	NADH dehydrogenase activity	17	2.09308	0.03802
GO:0035254	glutamate receptor binding	17	2.09308	0.03802
GO:0070491	repressing transcription factor binding	24	1.83685	0.03867
GO:0005518	collagen binding	23	1.86091	0.03921
GO:0017049	GTP-Rho binding	10	2.69697	0.03921
GO:0050750	low-density lipoprotein particle receptor binding	10	2.69697	0.03921
GO:0019870	potassium channel inhibitor activity	6	3.77576	0.03932
GO:0008140	cAMP response element binding protein binding	6	3.77576	0.03932
GO:0050839	cell adhesion molecule binding	123	1.28056	0.04149
GO:0055106	ubiquitin-protein transferase regulator activity	9	2.83182	0.04311
GO:0004861	cyclin-dependent protein serine/threonine kinase inhibitor activity	7	3.30379	0.04566
GO:0005516	calmodulin binding	52	1.47254	0.04796
GO:0001221	transcription cofactor binding	18	1.99893	0.04818
GO:0016757	transferase activity, transferring glycosyl groups	67	1.40023	0.04842

## Sheet: SubTabS24
Supplementary Table S24.
BioSystems Pathways enriched in the MC genes with 0.25-0.5 fraction of UC proteins
in one-step interactome neighborhood of their encoded proteins.
N_sample -- the observed number of genes belonging to a GO category in the gene sample;
Ratio -- the ratio of observed to expected numbers of genes belonging to a GO category in the gene sample;
q-value -- false discovery rate (can be considered as p-value corrected for multiple comparisons).
Pathway_ID	Pathway_name	N_sample	Ratio	q-value
HS_ohno_strict	HS_ohno_strict_NAR'20 (Singh,Isambert)	1234	1.49555	1.804e-65
1269193__REACTOME__R-HSA-983168	Antigen processing: Ubiquitination & Proteasome degradation	139	2.68216	1.855e-29
HS_bivalent	HS_bivalent_Oncotarget'17	879	1.36547	3.97e-26
1269192__REACTOME__R-HSA-983169	Class I MHC mediated antigen processing & presentation	147	2.36507	2.96e-24
TSG_all	TSGgenes all	293	1.70449	2.084e-20
TSG_down	TSG downregulated pan-cancer	278	1.68185	2.085e-18
198782__WikiPathways__WP437	EGF/EGFR Signaling Pathway	74	2.69717	1.129e-15
456__KEGG__ko04010; 83048__KEGG__hsa04010	MAPK signaling pathway	93	2.15345	3.355e-12
1427858__REACTOME__R-HSA-8856828	Clathrin-mediated endocytosis	60	2.60498	8.317e-12
198779__WikiPathways__WP382	MAPK Signaling Pathway	69	2.42511	8.797e-12
1270433__REACTOME__R-HSA-4839726; 1270434__REACTOME__R-HSA-3247509	Chromatin organization; Chromatin modifying enzymes	97	2.08272	9.573e-12
cosmic	Catalogue of somatic mutations in cancer	164	1.72306	1.537e-11
1270345__REACTOME__R-HSA-381340	Transcriptional regulation of white adipocyte differentiation	43	3.0226	4.508e-11
1269171__REACTOME__R-HSA-1280218	Adaptive Immune System	215	1.57897	4.869e-11
466__KEGG__ko04120; 83056__KEGG__hsa04120	Ubiquitin mediated proteolysis	56	2.43131	1.386e-09
116129__KEGG__ko05412; 117293__KEGG__hsa05412	Arrhythmogenic right ventricular cardiomyopathy (ARVC)	37	3.03432	1.483e-09
1268843__REACTOME__R-HSA-5368286	Mitochondrial translation initiation	42	2.81811	1.488e-09
862188__KEGG__hsa04932; 862314__KEGG__ko04932	Non-alcoholic fatty liver disease (NAFLD)	59	2.33807	2.589e-09
672454__WikiPathways__WP2118	Arrhythmogenic Right Ventricular Cardiomyopathy	37	2.95231	3.969e-09
1268845__REACTOME__R-HSA-5419276	Mitochondrial translation termination	41	2.75102	6.166e-09
1268844__REACTOME__R-HSA-5389840	Mitochondrial translation elongation	41	2.75102	6.166e-09
1269530__REACTOME__R-HSA-157118	Signaling by NOTCH	47	2.52288	1.091e-08
1268733__REACTOME__R-HSA-975577	N-Glycan antennae elongation	14	5.51098	1.219e-08
1268842__REACTOME__R-HSA-5368287	Mitochondrial translation	42	2.63823	1.791e-08
1427859__REACTOME__R-HSA-8856825	Cargo recognition for clathrin-mediated endocytosis	43	2.5908	2.204e-08
1269868__REACTOME__R-HSA-397014	Muscle contraction	69	2.03709	6.838e-08
1268838__REACTOME__R-HSA-1852241	Organelle biogenesis and maintenance	101	1.7802	7.103e-08
TF_humanTFDB	HumanTFDB (Lambert et al. 2018)	363	1.31657	1.865e-07
198806__WikiPathways__WP138	Androgen receptor signaling pathway	39	2.55867	1.974e-07
HS_bivalent_Fantom5	HS_bivalent_Fantom5_Oncotarget'17	234	1.40988	4.123e-07
1269535__REACTOME__R-HSA-1980143	Signaling by NOTCH1	33	2.70628	5.396e-07
198832__WikiPathways__WP236	Adipogenesis	49	2.22559	5.759e-07
198848__WikiPathways__WP170	Nuclear Receptors	22	3.41846	6.776e-07
106591__KEGG__ko05410; 114229__KEGG__hsa05410	Hypertrophic cardiomyopathy (HCM)	36	2.56104	6.907e-07
1268763__REACTOME__R-HSA-112316	Neuronal System	100	1.71148	7.017e-07
1269234__REACTOME__R-HSA-166016	Toll Like Receptor 4 (TLR4) Cascade	47	2.23804	8.753e-07
1269652__REACTOME__R-HSA-383280	Nuclear Receptor transcription pathway	26	3.0102	1.156e-06
362__KEGG__ko00562; 82987__KEGG__hsa00562	Inositol phosphate metabolism	32	2.66124	1.342e-06
1458296__WikiPathways__WP3651	Pathways Affected in Adenoid Cystic Carcinoma	30	2.72521	1.829e-06
1269869__REACTOME__R-HSA-390522	Striated Muscle Contraction	20	3.47331	1.946e-06
198816__WikiPathways__WP185	Integrin-mediated Cell Adhesion	40	2.33846	2.248e-06
1270029__REACTOME__R-HSA-400206	Regulation of lipid metabolism by Peroxisome proliferator-activated receptor alpha (PPARalpha)	45	2.17793	4.084e-06
711360__WikiPathways__WP2377	Integrated Pancreatic Cancer Pathway	62	1.91668	4.481e-06
93344__KEGG__hsa04260; 93992__KEGG__ko04260	Cardiac muscle contraction	33	2.49811	4.878e-06
1270030__REACTOME__R-HSA-1989781	PPARA activates gene expression	44	2.18322	5.016e-06
509__KEGG__ko05010; 83097__KEGG__hsa05010	Alzheimer's disease	57	1.96821	5.057e-06
672458__WikiPathways__WP2261	Signaling Pathways in Glioblastoma	34	2.44826	5.49e-06
198909__WikiPathways__WP23	B Cell Receptor Signaling Pathway	38	2.31315	5.973e-06
461__KEGG__ko04070; 83052__KEGG__hsa04070	Phosphatidylinositol signaling system	38	2.31315	5.973e-06
1268721__REACTOME__R-HSA-4085001	Sialic acid metabolism	19	3.39963	5.973e-06
198774__WikiPathways__WP366	TGF-beta Signaling Pathway	47	2.1024	6.606e-06
121285__KEGG__ko05414; 121494__KEGG__hsa05414	Dilated cardiomyopathy	36	2.36185	6.641e-06
TF_AnimalTFDB	AnimalTFDB (Hu et al. 2019)	353	1.27638	6.982e-06
83105__KEGG__hsa05200	Pathways in cancer	107	1.60354	7.099e-06
137963__Pathway Interaction Database__smad2_3nuclearpathway	Regulation of nuclear SMAD2/3 signaling	32	2.48616	7.602e-06
1457781__REACTOME__R-HSA-6802957	Oncogenic MAPK signaling	31	2.50744	9.215e-06
852705__KEGG__hsa05206; 852928__KEGG__ko05206	MicroRNAs in cancer	51	2.00757	9.96e-06
1269204__REACTOME__R-HSA-168898	Toll-Like Receptors Cascades	51	2.00757	9.96e-06
583255__KEGG__hsa05033; 584676__KEGG__ko05033	Nicotine addiction	21	3.09993	1.019e-05
1268730__REACTOME__R-HSA-975576	N-glycan antennae elongation in the medial/trans-Golgi	16	3.63361	1.476e-05
946598__KEGG__hsa04919	Thyroid hormone signaling pathway	42	2.13788	1.554e-05
138053__Pathway Interaction Database__tnfpathway	TNF receptor signaling pathway	22	2.95231	1.554e-05
1268830__REACTOME__R-HSA-1296072	Voltage gated Potassium channels	22	2.95231	1.554e-05
1269532__REACTOME__R-HSA-1912408	Pre-NOTCH Transcription and Translation	17	3.46133	1.644e-05
547607__KEGG__hsa05031; 550546__KEGG__ko05031	Amphetamine addiction	29	2.51815	1.823e-05
1269236__REACTOME__R-HSA-166054	Activated TLR4 signalling	41	2.14238	1.904e-05
1269206__REACTOME__R-HSA-168142; 1269207__REACTOME__R-HSA-975871; 1269226__REACTOME__R-HSA-168176	Toll Like Receptor 10 (TLR10) Cascade; MyD88 cascade initiated on plasma membrane; Toll Like Receptor 5 (TLR5) Cascade	33	2.34762	2.155e-05
198822__WikiPathways__WP1772	Apoptosis Modulation and Signaling	35	2.27101	2.527e-05
198797__WikiPathways__WP254	Apoptosis	33	2.31967	2.92e-05
1268736__REACTOME__R-HSA-913709	O-linked glycosylation of mucins	28	2.50499	3.088e-05
1458197__WikiPathways__WP3599	Transcription factor regulation in adipogenesis	14	3.75748	4.004e-05
1457786__REACTOME__R-HSA-6802952	Signaling by BRAF and RAF fusions	26	2.55867	4.508e-05
1269385__REACTOME__R-HSA-182971	EGFR downregulation	15	3.54277	4.741e-05
1269952__REACTOME__R-HSA-975298	Ligand-gated ion channel transport	15	3.54277	4.741e-05
137974__Pathway Interaction Database__caspase_pathway	Caspase cascade in apoptosis	23	2.71612	4.976e-05
347__KEGG__ko00512; 82977__KEGG__hsa00512	Mucin type O-glycan biosynthesis	17	3.23802	5.324e-05
1269537__REACTOME__R-HSA-2122947	NOTCH1 Intracellular Domain Regulates Transcription	22	2.76386	5.702e-05
1269219__REACTOME__R-HSA-168164; 1269220__REACTOME__R-HSA-166166; 1269221__REACTOME__R-HSA-937061	Toll Like Receptor 3 (TLR3) Cascade; MyD88-independent TLR3/TLR4 cascade; TRIF-mediated TLR3/TLR4 signaling	36	2.16904	5.822e-05
1270302__REACTOME__R-HSA-1266738	Developmental Biology	237	1.3177	5.962e-05
1268841__REACTOME__R-HSA-2151201	Transcriptional activation of mitochondrial biogenesis	21	2.81811	6.376e-05
219801__WikiPathways__WP1984	Integrated Breast Cancer Pathway	49	1.91607	6.376e-05
952859__KEGG__hsa04921; 960764__KEGG__ko04921	Oxytocin signaling pathway	49	1.90346	7.812e-05
1268786__REACTOME__R-HSA-112314	Neurotransmitter Receptor Binding And Downstream Transmission In The Postsynaptic Cell	47	1.9272	8.361e-05
138006__Pathway Interaction Database__atf2_pathway	ATF-2 transcription factor network	24	2.57656	8.803e-05
1269531__REACTOME__R-HSA-1912422	Pre-NOTCH Expression and Processing	21	2.75549	9.568e-05
698754__WikiPathways__WP2324	AGE/RAGE pathway	27	2.41553	9.568e-05
547492__BIOCYC__HUMAN_PWY-6371	superpathway of inositol phosphate compounds	27	2.41553	9.568e-05
1269237__REACTOME__R-HSA-166058; 1269238__REACTOME__R-HSA-181438; 1269239__REACTOME__R-HSA-168179; 1269240__REACTOME__R-HSA-168188	MyD88:Mal cascade initiated on plasma membrane; Toll Like Receptor 2 (TLR2) Cascade; Toll Like Receptor TLR1:TLR2 Cascade; Toll Like Receptor TLR6:TLR2 Cascade	34	2.15868	0.0001137
1269211__REACTOME__R-HSA-450294	MAP kinase activation in TLR cascade	26	2.43683	0.0001161
546258__KEGG__hsa05030; 546273__KEGG__ko05030	Cocaine addiction	22	2.65105	0.0001193
1427863__REACTOME__R-HSA-5689896	Ovarian tumor domain proteases	18	2.95231	0.0001318
1269229__REACTOME__R-HSA-975138	TRAF6 mediated induction of NFkB and MAP kinases upon TLR7/8 or 9 activation	33	2.16503	0.0001399
169354__Pathway Interaction Database__wnt_noncanonical_pathway	Noncanonical Wnt signaling pathway	16	3.14913	0.0001485
1339119__REACTOME__R-HSA-5576893	Phase 2 - plateau phase	15	3.28034	0.0001485
1269646__REACTOME__R-HSA-75893	TNF signaling	20	2.74633	0.0001588
712093__WikiPathways__WP2380	Brain-Derived Neurotrophic Factor (BDNF) signaling pathway	46	1.8862	0.0001786
1270303__REACTOME__R-HSA-422475	Axon guidance	132	1.42749	0.0001928
139488__BIOCYC__META_PWY-6368	3-phosphoinositide degradation	12	3.72923	0.0002084
1269227__REACTOME__R-HSA-168181; 1269228__REACTOME__R-HSA-975155	Toll Like Receptor 7/8 (TLR7/8) Cascade; MyD88 dependent cascade initiated on endosome	33	2.11796	0.0002287
512__KEGG__ko05016; 83100__KEGG__hsa05016	Huntington's disease	57	1.74385	0.0002289
1269871__REACTOME__R-HSA-400253	Circadian Clock	27	2.3105	0.0002291
1269527__REACTOME__R-HSA-2173793	Transcriptional activity of SMAD2/SMAD3:SMAD4 heterotrimer	20	2.68392	0.0002328
413409__KEGG__hsa_M00147; 890444__KEGG__M00147	NADH dehydrogenase (ubiquinone) 1 beta subcomplex	10	4.21759	0.0002347
1269523__REACTOME__R-HSA-170834	Signaling by TGF-beta Receptor Complex	28	2.26479	0.0002417
473__KEGG__ko04330; 83062__KEGG__hsa04330	Notch signaling pathway	21	2.58327	0.0002862
1268855__REACTOME__R-HSA-5663202	Diseases of signal transduction	93	1.51693	0.0003268
HALLMARK_MYOGENESIS	http://www.gsea-msigdb.org/gsea/msigdb/cards/HALLMARK_MYOGENESIS	58	1.71234	0.0003309
1270073__REACTOME__R-HSA-1483255	PI Metabolism	29	2.19531	0.0003309
1272485__KEGG__hsa04925; 1285075__KEGG__ko04925	Aldosterone synthesis and secretion	30	2.16023	0.0003405
137995__Pathway Interaction Database__hivnefpathway	HIV-1 Nef: Negative effector of Fas and TNF-alpha	17	2.86796	0.0003409
1269540__REACTOME__R-HSA-2197563	NOTCH2 intracellular domain regulates transcription	9	4.42846	0.0003409
1269298__REACTOME__R-HSA-2454202	Fc epsilon receptor (FCERI) signaling	94	1.50825	0.000362
HALLMARK_UV_RESPONSE_DN	http://www.gsea-msigdb.org/gsea/msigdb/cards/HALLMARK_UV_RESPONSE_DN	45	1.84519	0.0003703
1458211__WikiPathways__WP3657	Hematopoietic Stem Cell Gene Regulation by GABP alpha/beta Complex	12	3.54277	0.0003897
545349__BIOCYC__HUMAN_PWY-6368	3-phosphoinositide degradation	12	3.54277	0.0003897
137998__Pathway Interaction Database__tcr_pathway	TCR signaling in naive CD4+ T cells	24	2.36185	0.0004116
1269380__REACTOME__R-HSA-177929	Signaling by EGFR	92	1.50896	0.0004207
1269170__REACTOME__R-HSA-168256	Immune System	420	1.194	0.0004251
1270128__REACTOME__R-HSA-611105	Respiratory electron transport	34	2.00757	0.0005414
1269233__REACTOME__R-HSA-168138	Toll Like Receptor 9 (TLR9) Cascade	33	2.02971	0.0005435
198884__WikiPathways__WP231	TNF alpha Signaling Pathway	32	2.05378	0.0005435
1269644__REACTOME__R-HSA-73887	Death Receptor Signalling	21	2.47994	0.0005435
1269249__REACTOME__R-HSA-166665	Terminal pathway of complement	7	5.16654	0.0005615
1458276__WikiPathways__WP2858	Ectoderm Differentiation	43	1.83985	0.0005694
1269443__REACTOME__R-HSA-166520	Signalling by NGF	114	1.42914	0.0006128
1269483__REACTOME__R-HSA-4420097	VEGFA-VEGFR2 Pathway	84	1.52144	0.000652
1269873__REACTOME__R-HSA-1368082	RORA activates gene expression	14	3.06165	0.0006908
138024__Pathway Interaction Database__tgfbrpathway	TGF-beta receptor signaling	21	2.43131	0.0007497
694606__KEGG__hsa05161	Hepatitis B	44	1.80419	0.0007636
1269320__REACTOME__R-HSA-446652	Interleukin-1 signaling	19	2.54972	0.0007827
1457782__REACTOME__R-HSA-6802949	Signaling by RAS mutants	20	2.46026	0.000916
478__KEGG__ko04510; 83067__KEGG__hsa04510	Focal adhesion	56	1.6616	0.001001
1269252__REACTOME__R-HSA-168638	NOD1/2 Signaling Pathway	15	2.85707	0.001001
484__KEGG__ko04610; 83073__KEGG__hsa04610	Complement and coagulation cascades	28	2.09278	0.001076
198891__WikiPathways__WP268	Notch Signaling Pathway	19	2.49306	0.001105
1269210__REACTOME__R-HSA-445989	TAK1 activates NFkB by phosphorylation and activation of IKKs complex	14	2.95231	0.001105
198903__WikiPathways__WP383	Striated Muscle Contraction	17	2.64154	0.001105
1268766__REACTOME__R-HSA-112315	Transmission across Chemical Synapses	59	1.62791	0.001179
1108786__BIOCYC__HUMAN_PWY-7433	mucin core 1 and core 2 O-glycosylation	13	3.0704	0.001188
198757__WikiPathways__WP391	Mitochondrial Gene Expression	11	3.41846	0.001206
1268821__REACTOME__R-HSA-1296071	Potassium Channels	33	1.94852	0.001218
413400__KEGG__hsa_M00130; 468323__KEGG__M00130	Inositol phosphate metabolism, PI=> PIP2 => Ins(1,4,5)P3 => Ins(1,3,4,5)P4	12	3.2207	0.001218
1270077__REACTOME__R-HSA-1660499	Synthesis of PIPs at the plasma membrane	20	2.41005	0.001218
138012__Pathway Interaction Database__p38alphabetadownstreampathway	Signaling mediated by p38-alpha and p38-beta	16	2.69925	0.001269
1269604__REACTOME__R-HSA-3769402	Deactivation of the beta-catenin transactivating complex	18	2.53055	0.001291
148661__KEGG__ko05100; 149807__KEGG__hsa05100	Bacterial invasion of epithelial cells	27	2.09769	0.001296
1268839__REACTOME__R-HSA-1592230	Mitochondrial biogenesis	21	2.33957	0.001326
HALLMARK_APOPTOSIS	http://www.gsea-msigdb.org/gsea/msigdb/cards/HALLMARK_APOPTOSIS	47	1.72371	0.001352
138085__Pathway Interaction Database__ar_pathway	Coregulation of Androgen receptor activity	22	2.27898	0.001414
1268883__REACTOME__R-HSA-2644603; 1268888__REACTOME__R-HSA-2644602; 1268889__REACTOME__R-HSA-2644606; 1268890__REACTOME__R-HSA-2894858; 1268891__REACTOME__R-HSA-2894862	Signaling by NOTCH1 in Cancer; Signaling by NOTCH1 PEST Domain Mutants in Cancer; Constitutive Signaling by NOTCH1 PEST Domain Mutants; Signaling by NOTCH1 HD+PEST Domain Mutants in Cancer; Constitutive Signaling by NOTCH1 HD+PEST Domain Mutants	22	2.27898	0.001414
1269480__REACTOME__R-HSA-194138	Signaling by VEGF	84	1.48499	0.00142
1270427__REACTOME__R-HSA-2559585	Oncogene Induced Senescence	15	2.76779	0.001433
920957__WikiPathways__WP2355	Corticotropin-releasing hormone signaling pathway	31	1.96821	0.001525
672449__WikiPathways__WP2012	miRs in Muscle Cell Differentiation	14	2.85051	0.001641
357__KEGG__ko00533; 82983__KEGG__hsa00533	Glycosaminoglycan biosynthesis - keratan sulfate	9	3.79583	0.001725
137975__Pathway Interaction Database__rxr_vdr_pathway	RXR and RAR heterodimerization with other nuclear receptor	9	3.79583	0.001725
531__KEGG__ko05223; 83119__KEGG__hsa05223	Non-small cell lung cancer	21	2.29624	0.001725
169348__Pathway Interaction Database__fak_pathway	Signaling events mediated by focal adhesion kinase	21	2.29624	0.001725
100064__KEGG__ko04722; 101143__KEGG__hsa04722	Neurotrophin signaling pathway	37	1.83589	0.00173
1270273__REACTOME__R-HSA-139915	Activation of PUMA and translocation to mitochondria	7	4.59248	0.00174
138601__BIOCYC__META_PWY-6367	D-myo-inositol-5-phosphate metabolism	7	4.59248	0.00174
1309092__REACTOME__R-HSA-5357956	TNFR1-induced NFkappaB signaling pathway	13	2.95231	0.001771
137997__Pathway Interaction Database__hdac_classi_pathway	Signaling events mediated by HDAC Class I	24	2.14713	0.001921
1269251__REACTOME__R-HSA-168643	Nucleotide-binding domain, leucine rich repeat containing receptor (NLR) signaling pathways	19	2.38697	0.001921
137994__Pathway Interaction Database__cdc42_pathway	CDC42 signaling events	25	2.10879	0.001941
198795__WikiPathways__WP306	Focal Adhesion	53	1.63845	0.001947
1470917__REACTOME__R-HSA-8876384	Listeria monocytogenes entry into host cells	11	3.24754	0.001956
1269616__REACTOME__R-HSA-2028269	Signaling by Hippo	11	3.24754	0.001956
413372__KEGG__hsa_M00071; 468264__KEGG__M00071	Glycosphingolipid biosynthesis, neolacto-series, LacCer => nLc4Cer	5	5.90462	0.002217
1269369__REACTOME__R-HSA-140834	Extrinsic Pathway of Fibrin Clot Formation	5	5.90462	0.002217
523__KEGG__ko05215; 83111__KEGG__hsa05215	Prostate cancer	29	1.96821	0.002303
138023__Pathway Interaction Database__ceramide_pathway	Ceramide signaling pathway	18	2.41553	0.002309
528__KEGG__ko05220; 83116__KEGG__hsa05220	Chronic myeloid leukemia	25	2.07909	0.002395
1270438__REACTOME__R-HSA-3214841	PKMTs methylate histone lysines	25	2.07909	0.002395
1339115__REACTOME__R-HSA-5576891	Cardiac conduction	41	1.74165	0.002539
413362__KEGG__hsa_M00056; 468249__KEGG__M00056	O-glycan biosynthesis, mucin type core	13	2.84296	0.002661
1269261__REACTOME__R-HSA-933543	NF-kB activation through FADD/RIP-1 pathway mediated by caspase-8 and -10	8	3.93641	0.002661
1270289__REACTOME__R-HSA-264870	Caspase-mediated cleavage of cytoskeletal proteins	8	3.93641	0.002661
908257__KEGG__hsa04261; 909696__KEGG__ko04261	Adrenergic signaling in cardiomyocytes	42	1.72218	0.002746
137916__Pathway Interaction Database__rb_1pathway	Regulation of retinoblastoma protein	21	2.21423	0.00281
1457783__REACTOME__R-HSA-6802948	Signaling by high-kinase activity BRAF mutants	15	2.60498	0.002861
138013__Pathway Interaction Database__erbb1_internalization_pathway	Internalization of ErbB1	15	2.60498	0.002861
102181__KEGG__ko04144; 102279__KEGG__hsa04144	Endocytosis	67	1.52157	0.002861
522__KEGG__ko05214; 83110__KEGG__hsa05214	Glioma	23	2.12197	0.002925
137934__Pathway Interaction Database__e2f_pathway	E2F transcription factor network	25	2.05021	0.002933
1470919__REACTOME__R-HSA-8875360	InlB-mediated entry of Listeria monocytogenes into host cell	9	3.54277	0.003124
372__KEGG__ko00604; 82997__KEGG__hsa00604	Glycosphingolipid biosynthesis - ganglio series	9	3.54277	0.003124
749777__KEGG__hsa04390; 750388__KEGG__ko04390	Hippo signaling pathway	44	1.68703	0.003134
1457805__REACTOME__R-HSA-6807004	Negative regulation of MET activity	11	3.0929	0.003136
198827__WikiPathways__WP710	DNA Damage Response (only ATM dependent)	34	1.82506	0.003148
1270244__REACTOME__R-HSA-1474244	Extracellular matrix organization	73	1.48634	0.003184
1269460__REACTOME__R-HSA-187037	NGF signalling via TRKA from the plasma membrane	92	1.41834	0.003184
782000__KEGG__hsa05205; 782054__KEGG__ko05205	Proteoglycans in cancer	54	1.59425	0.003184
1269212__REACTOME__R-HSA-450321	JNK (c-Jun kinases) phosphorylation and activation mediated by activated human TAK1	10	3.28034	0.003184
1270288__REACTOME__R-HSA-111465	Apoptotic cleavage of cellular proteins	16	2.48616	0.003204
1269287__REACTOME__R-HSA-5674135	MAP2K and MAPK activation	16	2.48616	0.003204
1457784__REACTOME__R-HSA-6802946; 1457785__REACTOME__R-HSA-6802955	Signaling by moderate kinase activity BRAF mutants; Paradoxical activation of RAF signaling by kinase inactive BRAF	16	2.48616	0.003204
1268794__REACTOME__R-HSA-399721; 1268795__REACTOME__R-HSA-399719	Glutamate Binding, Activation of AMPA Receptors and Synaptic Plasticity; Trafficking of AMPA receptors	14	2.6666	0.003226
868086__KEGG__hsa04015; 878042__KEGG__ko04015	Rap1 signaling pathway	56	1.57457	0.003406
1458263__WikiPathways__WP3851	TLR4 Signaling and Tolerance	13	2.74143	0.003811
1269872__REACTOME__R-HSA-1368108	BMAL1:CLOCK,NPAS2 activates circadian gene expression	18	2.3105	0.003942
458__KEGG__ko04012; 83049__KEGG__hsa04012	ErbB signaling pathway	28	1.92243	0.004041
138027__Pathway Interaction Database__ar_tf_pathway	Regulation of Androgen receptor activity	19	2.24376	0.004177
138039__Pathway Interaction Database__retinoic_acid_pathway	Retinoic acid receptors-mediated signaling	12	2.83422	0.004378
1269478__REACTOME__R-HSA-186797	Signaling by PDGF	89	1.41266	0.004378
169345__Pathway Interaction Database__notch_pathway	Notch signaling pathway	21	2.13788	0.00443
812256__KEGG__hsa04668; 813210__KEGG__ko04668	TNF signaling pathway	33	1.80419	0.004562
920987__WikiPathways__WP1424	Globo Sphingolipid Metabolism	11	2.95231	0.004914
373889__KEGG__ko05166; 373901__KEGG__hsa05166	HTLV-I infection	65	1.49922	0.004928
1269827__REACTOME__R-HSA-2995410; 1269828__REACTOME__R-HSA-2995383	Nuclear Envelope Reassembly; Initiation of Nuclear Envelope Reformation	8	3.63361	0.005107
1269651__REACTOME__R-HSA-350054	Notch-HLH transcription pathway	8	3.63361	0.005107
1268814__REACTOME__R-HSA-977441	GABA A receptor activation	8	3.63361	0.005107
169352__Pathway Interaction Database__wnt_beta_catenin_pathway	Regulation of Wnt-mediated beta catenin signaling and target gene transcription	26	1.94329	0.005188
1268802__REACTOME__R-HSA-442982	Ras activation uopn Ca2+ infux through NMDA receptor	10	3.10769	0.005241
1269213__REACTOME__R-HSA-450302	activated TAK1 mediates p38 MAPK activation	10	3.10769	0.005241
137953__Pathway Interaction Database__nfat_3pathway	Role of Calcineurin-dependent NFAT signaling in lymphocytes	19	2.19976	0.00533
HALLMARK_KRAS_SIGNALING_UP	http://www.gsea-msigdb.org/gsea/msigdb/cards/HALLMARK_KRAS_SIGNALING_UP	53	1.56472	0.005393
1268801__REACTOME__R-HSA-442742	CREB phosphorylation through the activation of Ras	13	2.6469	0.005407
198908__WikiPathways__WP195	IL-1 signaling pathway	20	2.14713	0.005407
1339146__REACTOME__R-HSA-6799198	Complex I biogenesis	20	2.14713	0.005407
198880__WikiPathways__WP558	Complement and Coagulation Cascades	21	2.10164	0.005464
198784__WikiPathways__WP1544	MicroRNAs in cardiomyocyte hypertrophy	27	1.89791	0.005961
1309094__REACTOME__R-HSA-5357905	Regulation of TNFR1 signaling	14	2.50499	0.006424
169347__Pathway Interaction Database__hes_heypathway	Notch-mediated HES/HEY network	18	2.21423	0.006619
198845__WikiPathways__WP481	Insulin Signaling	44	1.62377	0.006685
1458257__WikiPathways__WP3865	RIG-I-like Receptor Signaling	21	2.06662	0.006883
518__KEGG__ko05210; 83106__KEGG__hsa05210	Colorectal cancer	21	2.06662	0.006883
83098__KEGG__hsa05012	Parkinson's disease	40	1.66327	0.006883
500__KEGG__ko04810; 83089__KEGG__hsa04810	Regulation of actin cytoskeleton	55	1.53186	0.007101
1268800__REACTOME__R-HSA-438064	Post NMDA receptor activation events	15	2.39376	0.007128
198759__WikiPathways__WP289	Myometrial Relaxation and Contraction Pathways	43	1.62756	0.007128
138030__Pathway Interaction Database__nfkappabcanonicalpathway	Canonical NF-kappaB pathway	11	2.82395	0.007237
1269529__REACTOME__R-HSA-2173795	Downregulation of SMAD2/3:SMAD4 transcriptional activity	11	2.82395	0.007237
1268798__REACTOME__R-HSA-442755	Activation of NMDA receptor upon glutamate binding and postsynaptic events	16	2.30424	0.007714
1458236__WikiPathways__WP3630	NAD metabolism, sirtuins and aging	7	3.75748	0.008386
920955__WikiPathways__WP1449	Regulation of toll-like receptor signaling pathway	39	1.65669	0.00844
198879__WikiPathways__WP61	Notch Signaling Pathway	21	2.03274	0.008516
1268805__REACTOME__R-HSA-442729	CREB phosphorylation through the activation of CaMKII	9	3.12597	0.008849
545315__BIOCYC__HUMAN_PWY-6367	D-myo-inositol-5-phosphate metabolism	9	3.12597	0.008849
1268799__REACTOME__R-HSA-438066	Unblocking of NMDA receptor, glutamate binding and activation	9	3.12597	0.008849
HALLMARK_TNFA_SIGNALING_VIA_NFKB	http://www.gsea-msigdb.org/gsea/msigdb/cards/HALLMARK_TNFA_SIGNALING_VIA_NFKB	52	1.5352	0.008925
634527__KEGG__hsa04064; 634652__KEGG__ko04064	NF-kappa B signaling pathway	29	1.80246	0.009001
983748__KEGG__hsa04022; 985584__KEGG__ko04022	cGMP-PKG signaling pathway	44	1.59388	0.009502
1458220__WikiPathways__WP3594	Circadian rythm related genes	52	1.52756	0.009953
HALLMARK_WNT_BETA_CATENIN_SIGNALING	http://www.gsea-msigdb.org/gsea/msigdb/cards/HALLMARK_WNT_BETA_CATENIN_SIGNALING	16	2.24938	0.009984
672452__WikiPathways__WP2036	TNF related weak inducer of apoptosis (TWEAK) Signaling Pathway	16	2.24938	0.009984
198894__WikiPathways__WP314	Fas Ligand (FasL) pathway and Stress induction of Heat Shock Proteins (HSP) regulation	16	2.24938	0.009984
1269487__REACTOME__R-HSA-1433557	Signaling by SCF-KIT	79	1.4008	0.01006
1269479__REACTOME__R-HSA-186763	Downstream signal transduction	82	1.39132	0.01006
137925__Pathway Interaction Database__aurora_a_pathway	Aurora A signaling	13	2.47613	0.01042
530__KEGG__ko05222; 83118__KEGG__hsa05222	Small cell lung cancer	26	1.84964	0.01042
1458278__WikiPathways__WP3646	Hepatitis C and Hepatocellular Carcinoma	18	2.12566	0.01043
521__KEGG__ko05213; 83109__KEGG__hsa05213	Endometrial cancer	18	2.12566	0.01043
169355__Pathway Interaction Database__rac1_pathway	RAC1 signaling pathway	19	2.07755	0.01043
1269263__REACTOME__R-HSA-933542	TRAF6 mediated NF-kB activation	11	2.70628	0.01043
137944__Pathway Interaction Database__il1pathway	IL1-mediated signaling events	14	2.36185	0.01147
504__KEGG__ko04916; 83092__KEGG__hsa04916	Melanogenesis	30	1.75385	0.01147
1270246__REACTOME__R-HSA-1650814	Collagen biosynthesis and modifying enzymes	22	1.93883	0.01218
198789__WikiPathways__WP428	Wnt Signaling Pathway	22	1.93883	0.01218
496__KEGG__ko04720; 83085__KEGG__hsa04720	Long-term potentiation	22	1.93883	0.01218
169346__Pathway Interaction Database__rac1_reg_pathway	Regulation of RAC1 activity	15	2.27101	0.01219
1269978__REACTOME__R-HSA-2022854	Keratan sulfate biosynthesis	12	2.53055	0.01246
138026__Pathway Interaction Database__insulin_pathway	Insulin Pathway	16	2.19707	0.01269
320__KEGG__ko00310; 82956__KEGG__hsa00310	Lysine degradation	20	2.00157	0.01277
470__KEGG__ko04210; 83060__KEGG__hsa04210	Apoptosis	38	1.62591	0.01295
1270312__REACTOME__R-HSA-375165	NCAM signaling for neurite out-growth	66	1.43274	0.01312
1270245__REACTOME__R-HSA-1474290	Collagen formation	27	1.79129	0.01363
1269538__REACTOME__R-HSA-1980145	Signaling by NOTCH2	13	2.39875	0.0139
HALLMARK_NOTCH_SIGNALING	http://www.gsea-msigdb.org/gsea/msigdb/cards/HALLMARK_NOTCH_SIGNALING	13	2.39875	0.0139
1269528__REACTOME__R-HSA-2173796	SMAD2/SMAD3:SMAD4 heterotrimer regulates transcription	13	2.39875	0.0139
481__KEGG__ko04520; 83070__KEGG__hsa04520	Adherens junction	23	1.8862	0.01398
1272486__KEGG__hsa04931	Insulin resistance	31	1.71068	0.01424
1084762__KEGG__hsa_M00686; 1108225__KEGG__M00686	Toll-like receptor signaling	8	3.14913	0.01477
1458285__WikiPathways__WP3849	MAPK and NFkB Signalling Pathways Inhibited by Yersinia YopJ	7	3.44436	0.01481
1268831__REACTOME__R-HSA-1296346	Tandem pore domain potassium channels	7	3.44436	0.01481
1269598__REACTOME__R-HSA-4641265	Repression of WNT target genes	7	3.44436	0.01481
1383069__REACTOME__R-HSA-6803207	TP53 Regulates Transcription of Caspase Activators and Caspases	7	3.44436	0.01481
413455__KEGG__hsa_M00388; 468394__KEGG__M00388	ECS complex	7	3.44436	0.01481
1470926__REACTOME__R-HSA-8948216	Collagen chain trimerization	16	2.14713	0.01593
672450__WikiPathways__WP1971	Integrated Cancer Pathway	16	2.14713	0.01593
198799__WikiPathways__WP363	Wnt Signaling Pathway Netpath	18	2.04391	0.01595
1269484__REACTOME__R-HSA-5218920	VEGFR2 mediated vascular permeability	12	2.44329	0.01672
1393057__KEGG__ko04392; 1393107__KEGG__hsa04392	Hippo signaling pathway -multiple species	12	2.44329	0.01672
137980__Pathway Interaction Database__reelinpathway	Reelin signaling pathway	12	2.44329	0.01672
1269653__REACTOME__R-HSA-2032785	YAP1- and WWTR1 (TAZ)-stimulated gene expression	12	2.44329	0.01672
349__KEGG__ko00514; 82978__KEGG__hsa00514	Other types of O-glycan biosynthesis	10	2.68392	0.0173
198840__WikiPathways__WP272	Blood Clotting Cascade	10	2.68392	0.0173
672448__WikiPathways__WP2059	Alzheimers Disease	25	1.80019	0.01754
138051__Pathway Interaction Database__epopathway	EPO signaling pathway	13	2.32606	0.01822
138005__Pathway Interaction Database__ecadherin_nascentaj_pathway	E-cadherin signaling in the nascent adherens junction	13	2.32606	0.01822
169353__Pathway Interaction Database__myc_represspathway	Validated targets of C-MYC transcriptional repression	20	1.93594	0.01859
1270127__REACTOME__R-HSA-163200	Respiratory electron transport, ATP synthesis by chemiosmotic coupling, and heat production by uncoupling proteins.	34	1.63217	0.0195
527__KEGG__ko05219; 83115__KEGG__hsa05219	Bladder cancer	15	2.16023	0.01974
198792__WikiPathways__WP1433	Nucleotide-binding Oligomerization Domain (NOD) pathway	15	2.16023	0.01974
1268734__REACTOME__R-HSA-5173105	O-linked glycosylation	32	1.65744	0.01974
138060__Pathway Interaction Database__txa2pathway	Thromboxane A2 receptor signaling	16	2.09942	0.01991
198877__WikiPathways__WP384	Apoptosis Modulation by HSP70	9	2.79692	0.0201
522987__KEGG__ko05202; 523016__KEGG__hsa05202	Transcriptional misregulation in cancer	46	1.50896	0.02089
1268897__REACTOME__R-HSA-3304349; 1268899__REACTOME__R-HSA-3315487	Loss of Function of SMAD2/3 in Cancer; SMAD2/3 MH2 Domain Mutants in Cancer	5	4.21759	0.02093
1269168__REACTOME__R-HSA-5603029	IkBA variant leads to EDA-ID	5	4.21759	0.02093
1269818__REACTOME__R-HSA-2993913	Clearance of Nuclear Envelope Membranes from Chromatin	5	4.21759	0.02093
1383083__REACTOME__R-HSA-6804758	Regulation of TP53 Activity through Acetylation	12	2.36185	0.02247
1270237__REACTOME__R-HSA-446353	Cell-extracellular matrix interactions	8	2.95231	0.02277
1084759__KEGG__hsa_M00683; 1108222__KEGG__M00683	Hippo signaling	8	2.95231	0.02277
1269452__REACTOME__R-HSA-193639	p75NTR signals via NF-kB	8	2.95231	0.02277
413356__KEGG__hsa_M00075; 468278__KEGG__M00075	N-glycan biosynthesis, complex type	8	2.95231	0.02277
198893__WikiPathways__WP400	p38 MAPK Signaling Pathway	13	2.25765	0.02363
169349__Pathway Interaction Database__fra_pathway	Validated transcriptional targets of AP1 family members Fra1 and Fra2	13	2.25765	0.02363
138071__Pathway Interaction Database__pdgfrbpathway	PDGFR-beta signaling pathway	18	1.96821	0.02363
198844__WikiPathways__WP673	ErbB Signaling Pathway	18	1.96821	0.02363
1269365__REACTOME__R-HSA-76005	Response to elevated platelet cytosolic Ca2+	36	1.58632	0.02363
198847__WikiPathways__WP399	Wnt Signaling Pathway and Pluripotency	29	1.67876	0.02407
545326__BIOCYC__HUMAN_PWY-6351	D-myo-inositol (1,4,5)-trisphosphate biosynthesis	10	2.56723	0.02407
1339117__REACTOME__R-HSA-5576892	Phase 0 - rapid depolarisation	16	2.05378	0.02415
1269647__REACTOME__R-HSA-5357786	TNFR1-induced proapoptotic signaling	7	3.17941	0.02415
1268767__REACTOME__R-HSA-112308	Depolarization of the Presynaptic Terminal Triggers the Opening of Calcium Channels	7	3.17941	0.02415
198798__WikiPathways__WP1423	Ganglio Sphingolipid Metabolism	7	3.17941	0.02415
138940__BIOCYC__META_PWY-6351	D-myo-inositol (1,4,5)-trisphosphate biosynthesis	7	3.17941	0.02415
1269349__REACTOME__R-HSA-75892	Platelet Adhesion to exposed collagen	7	3.17941	0.02415
1269454__REACTOME__R-HSA-209560	NF-kB is activated and signals survival	7	3.17941	0.02415
1269208__REACTOME__R-HSA-937039; 1269230__REACTOME__R-HSA-975144	IRAK1 recruits IKK complex; IRAK1 recruits IKK complex upon TLR7/8 or 9 stimulation	6	3.54277	0.02419
1270317__REACTOME__R-HSA-418890	Role of second messengers in netrin-1 signaling	6	3.54277	0.02419
193096__KEGG__ko04380; 193147__KEGG__hsa04380	Osteoclast differentiation	35	1.58971	0.02504
1269299__REACTOME__R-HSA-2871796	FCERI mediated MAPK activation	62	1.40263	0.02581
137940__Pathway Interaction Database__vegfr1_2_pathway	Signaling events mediated by VEGFR1 and VEGFR2	20	1.87448	0.02585
1269250__REACTOME__R-HSA-977606	Regulation of Complement cascade	11	2.40559	0.02656
545314__BIOCYC__HUMAN_PWY-6352	3-phosphoinositide biosynthesis	11	2.40559	0.02656
672447__WikiPathways__WP2018	RANKL/RANK (Receptor activator of NFKB (ligand)) Signaling Pathway	18	1.93242	0.02812
1458291__WikiPathways__WP2795	Cardiac Hypertrophic Response	18	1.93242	0.02812
545325__BIOCYC__HUMAN_PWY-6358	superpathway of D-myo-inositol (1,4,5)-trisphosphate metabolism	9	2.65708	0.02825
1269259__REACTOME__R-HSA-168928	RIG-I/MDA5 mediated induction of IFN-alpha/beta pathways	24	1.74952	0.02873
198805__WikiPathways__WP45	G1 to S cell cycle control	21	1.82349	0.0293
1458203__WikiPathways__WP2853	Endoderm Differentiation	37	1.54944	0.03003
1270268__REACTOME__R-HSA-109606	Intrinsic Pathway for Apoptosis	15	2.05975	0.03003
1269766__REACTOME__R-HSA-69236; 1269767__REACTOME__R-HSA-69231	G1 Phase; Cyclin D associated events in G1	14	2.11961	0.03003
1269350__REACTOME__R-HSA-76002	Platelet activation, signaling and aggregation	65	1.38058	0.03003
520__KEGG__ko05212; 83108__KEGG__hsa05212	Pancreatic cancer	20	1.84519	0.03055
1270272__REACTOME__R-HSA-111448	Activation of NOXA and translocation to mitochondria	4	4.7237	0.03055
1270284__REACTOME__R-HSA-111469; 1270285__REACTOME__R-HSA-111463; 1270286__REACTOME__R-HSA-111464	SMAC-mediated apoptotic response; SMAC binds to IAPs; SMAC-mediated dissociation of IAP:caspase complexes	4	4.7237	0.03055
1269609__REACTOME__R-HSA-5368598	Negative regulation of TCF-dependent signaling by DVL-interacting proteins	4	4.7237	0.03055
413357__KEGG__hsa_M00042; 468235__KEGG__M00042	Catecholamine biosynthesis, tyrosine => dopamine => noradrenaline => adrenaline	4	4.7237	0.03055
1269430__REACTOME__R-HSA-74713	IRS activation	4	4.7237	0.03055
1383034__REACTOME__R-HSA-8852405	Signaling by MST1	4	4.7237	0.03055
1270119__REACTOME__R-HSA-203641	NOSTRIN mediated eNOS trafficking	4	4.7237	0.03055
1468871__WikiPathways__WP3915	Angiopoietin Like Protein 8 Regulatory Pathway	35	1.56562	0.03085
137939__Pathway Interaction Database__p53downstreampathway	Direct p53 effectors	35	1.56562	0.03085
1458224__WikiPathways__WP3874	Canonical and Non-Canonical TGF-B signaling	8	2.77864	0.03262
1339110__REACTOME__R-HSA-3232118	SUMOylation of transcription factors	8	2.77864	0.03262
1270435__REACTOME__R-HSA-3214847	HATs acetylate histones	37	1.53853	0.03293
HALLMARK_EPITHELIAL_MESENCHYMAL_TRANSITION	http://www.gsea-msigdb.org/gsea/msigdb/cards/HALLMARK_EPITHELIAL_MESENCHYMAL_TRANSITION	49	1.44663	0.03324
1270287__REACTOME__R-HSA-75153	Apoptotic execution phase	17	1.93036	0.03463
1269989__REACTOME__R-HSA-1855204	Synthesis of IP3 and IP4 in the cytosol	11	2.31967	0.03475
148660__KEGG__ko04744; 149806__KEGG__hsa04744	Phototransduction	11	2.31967	0.03475
138055__Pathway Interaction Database__cd8tcrpathway	TCR signaling in naive CD8+ T cells	16	1.96821	0.03554
137993__Pathway Interaction Database__nfat_tfpathway	Calcineurin-regulated NFAT-dependent transcription in lymphocytes	16	1.96821	0.03554
HALLMARK_COAGULATION	http://www.gsea-msigdb.org/gsea/msigdb/cards/HALLMARK_COAGULATION	36	1.54034	0.03554
1269284__REACTOME__R-HSA-2424491	DAP12 signaling	79	1.32518	0.03614
1384709__KEGG__ko04215; 1384747__KEGG__hsa04215	Apoptosis - multiple species	12	2.21423	0.03619
138040__Pathway Interaction Database__ifngpathway	IFN-gamma pathway	14	2.06662	0.03672
920969__WikiPathways__WP2516	ATM Signaling Pathway	14	2.06662	0.03672
137918__Pathway Interaction Database__ecadherin_stabilization_pathway	Stabilization and expansion of the E-cadherin adherens junction	14	2.06662	0.03672
1270079__REACTOME__R-HSA-1660516	Synthesis of PIPs at the early endosome membrane	7	2.95231	0.0369
1458259__WikiPathways__WP3853	ERK Pathway in Huntington's Disease	7	2.95231	0.0369
198862__WikiPathways__WP69	T-Cell antigen Receptor (TCR) Signaling Pathway	26	1.6687	0.0372
1383059__REACTOME__R-HSA-8849932	SALM protein interactions at the synapses	9	2.53055	0.03836
1458218__WikiPathways__WP2507	Nanomaterial induced apoptosis	9	2.53055	0.03836
1270326__REACTOME__R-HSA-445144	Signal transduction by L1	9	2.53055	0.03836
1383088__REACTOME__R-HSA-6807505	RNA polymerase II transcribes snRNA genes	21	1.77139	0.03881
116128__KEGG__ko04622; 117292__KEGG__hsa04622	RIG-I-like receptor signaling pathway	21	1.77139	0.03881
1268895__REACTOME__R-HSA-3304347; 1268896__REACTOME__R-HSA-3311021	Loss of Function of SMAD4 in Cancer; SMAD4 MH2 Domain Mutants in Cancer	3	5.90462	0.03881
1270291__REACTOME__R-HSA-352238	Breakdown of the nuclear lamina	3	5.90462	0.03881
413370__KEGG__hsa_M00069; 468262__KEGG__M00069	Glycosphingolipid biosynthesis, ganglio series, LacCer => GT3	3	5.90462	0.03881
413472__KEGG__hsa_M00408; 890623__KEGG__M00408	ESCRT-0 complex	3	5.90462	0.03881
1268820__REACTOME__R-HSA-977442	GABA A (rho) receptor activation	3	5.90462	0.03881
1269166__REACTOME__R-HSA-5603027	IKBKG deficiency causes anhidrotic ectodermal dysplasia with immunodeficiency (EDA-ID) (via TLR)	5	3.69039	0.03896
1108788__BIOCYC__HUMAN_PWY-7434	terminal O-glycans residues modification	5	3.69039	0.03896
1268894__REACTOME__R-HSA-3304351	Signaling by TGF-beta Receptor Complex in Cancer	5	3.69039	0.03896
1084756__KEGG__hsa_M00680; 1108219__KEGG__M00680	TGF-beta signaling	5	3.69039	0.03896
1269196__REACTOME__R-HSA-1236973	Cross-presentation of particulate exogenous antigens (phagosomes)	5	3.69039	0.03896
Hs_SMAD3_Brown	http://193.136.227.168:8080/stemchecker/stemsetdata.jsf?p=t66	33	1.55882	0.03896
Hs_SMAD2_Brown	http://193.136.227.168:8080/stemchecker/stemsetdata.jsf?p=t64	33	1.55882	0.03896
1435182__KEGG__ko05224; 1435207__KEGG__hsa05224	Breast cancer	37	1.51716	0.03899
1269628__REACTOME__R-HSA-2485179	Activation of the phototransduction cascade	6	3.2207	0.03901
672464__WikiPathways__WP1991	SRF and miRs in Smooth Muscle Differentiation and Proliferation	6	3.2207	0.03901
137958__Pathway Interaction Database__endothelinpathway	Endothelins	17	1.89393	0.03973
138058__Pathway Interaction Database__bcr_5pathway	BCR signaling pathway	20	1.78928	0.04018
920986__WikiPathways__WP2369	Histone Modifications	20	1.78928	0.04018
138054__Pathway Interaction Database__nectin_pathway	Nectin adhesion pathway	10	2.36185	0.04081
1269327__REACTOME__R-HSA-982772	Growth hormone receptor signaling	10	2.36185	0.04081
1269269__REACTOME__R-HSA-1606322	ZBP1(DAI) mediated induction of type I IFNs	10	2.36185	0.04081
138600__BIOCYC__META_PWY-6352	3-phosphoinositide biosynthesis	10	2.36185	0.04081
1458290__WikiPathways__WP2637	Structural Pathway of Interleukin 1 (IL-1)	16	1.92804	0.041
1269469__REACTOME__R-HSA-169893	Prolonged ERK activation events	58	1.38092	0.04146
1458275__WikiPathways__WP3863	T-Cell antigen Receptor (TCR) pathway during Staphylococcus aureus infection	19	1.80948	0.04234
198834__WikiPathways__WP422	MAPK Cascade	11	2.23968	0.0427
524__KEGG__ko05216; 83112__KEGG__hsa05216	Thyroid cancer	11	2.23968	0.0427
1208955__BIOCYC__HUMAN_PWY-7511	protein ubiquitylation	11	2.23968	0.0427
137943__Pathway Interaction Database__p38_mkk3_6pathway	p38 MAPK signaling pathway	11	2.23968	0.0427
1268847__REACTOME__R-HSA-5620912	Anchoring of the basal body to the plasma membrane	27	1.62678	0.0427
198874__WikiPathways__WP51	Regulation of Actin Cytoskeleton	38	1.49584	0.04323
1269977__REACTOME__R-HSA-1638074	Keratan sulfate/keratin metabolism	12	2.14713	0.04356
1269184__REACTOME__R-HSA-983695	Antigen activates B Cell Receptor (BCR) leading to generation of second messengers	13	2.0746	0.04356
1270426__REACTOME__R-HSA-2559583	Cellular Senescence	47	1.4305	0.04356
HALLMARK_P53_PATHWAY	http://www.gsea-msigdb.org/gsea/msigdb/cards/HALLMARK_P53_PATHWAY	48	1.42423	0.04365
HALLMARK_MITOTIC_SPINDLE	http://www.gsea-msigdb.org/gsea/msigdb/cards/HALLMARK_MITOTIC_SPINDLE	48	1.42423	0.04365
1269642__REACTOME__R-HSA-5635838	Activation of SMO	8	2.62428	0.04373
491__KEGG__ko04660; 83080__KEGG__hsa04660	T cell receptor signaling pathway	28	1.60514	0.04425
1269953__REACTOME__R-HSA-2672351	Stimuli-sensing channels	28	1.60514	0.04425
HALLMARK_TGF_BETA_SIGNALING	http://www.gsea-msigdb.org/gsea/msigdb/cards/HALLMARK_TGF_BETA_SIGNALING	17	1.85886	0.04645
672462__WikiPathways__WP2037	Prolactin Signaling Pathway	22	1.70923	0.04678
921162__KEGG__hsa04068	FoxO signaling pathway	34	1.52089	0.04858
920974__WikiPathways__WP1533	Vitamin B12 Metabolism	16	1.88948	0.04868
1458297__WikiPathways__WP3611	Photodynamic therapy-induced AP-1 survival signaling.	16	1.88948	0.04868
1268716__REACTOME__R-HSA-446219	Synthesis of substrates in N-glycan biosythesis	19	1.78076	0.04899
1269501__REACTOME__R-HSA-5683057	MAPK family signaling cascades	65	1.34196	0.04911
Hs_NANOG_Boyer1	http://193.136.227.168:8080/stemchecker/stemsetdata.jsf?p=t1	263	1.14776	0.04911
1457788__REACTOME__R-HSA-8863678; 1457789__REACTOME__R-HSA-8862803	Neurodegenerative Diseases; Deregulated CDK5 triggers multiple neurodegenerative pathways in Alzheimer's disease models	9	2.41553	0.04927
138049__Pathway Interaction Database__pdgfrapathway	PDGFR-alpha signaling pathway	9	2.41553	0.04927
920976__WikiPathways__WP2572	Primary Focal Segmental Glomerulosclerosis FSGS	21	1.72218	0.04976

## Sheet: SupTabS25
Supplementary Table S25.
Gene Ontology (GO) Biological Processes enriched in the MC genes with 0.5-0.75 fraction of UC proteins
in one-step interactome neighborhood of their encoded proteins.
N_sample -- the observed number of genes belonging to a GO category in the gene sample;
Ratio -- the ratio of observed to expected numbers of genes belonging to a GO category in the gene sample;
q-value -- false discovery rate (can be considered as p-value corrected for multiple comparisons).
GO_ID	GO_name	N_sample	Ratio	q-value
GO:0033036	macromolecule localization	360	1.5832	5.21e-17
GO:0008104	protein localization	314	1.5972	5.522e-15
GO:0051641	cellular localization	403	1.48235	6.944e-15
GO:0046907	intracellular transport	237	1.72473	1.252e-14
GO:0006996	organelle organization	458	1.42447	1.252e-14
GO:0007049	cell cycle	216	1.77767	1.252e-14
GO:0043087	regulation of GTPase activity	106	2.39811	1.372e-14
GO:0043547	positive regulation of GTPase activity	95	2.53665	1.372e-14
GO:0045184	establishment of protein localization	238	1.66587	4.176e-13
GO:0015031	protein transport	227	1.67107	1.488e-12
GO:0042886	amide transport	233	1.64578	2.877e-12
GO:0022402	cell cycle process	166	1.84118	2.877e-12
GO:0015833	peptide transport	229	1.65316	2.877e-12
GO:0071702	organic substance transport	301	1.51539	8.279e-12
GO:0051234	establishment of localization	542	1.31951	8.496e-12
GO:0000278	mitotic cell cycle	128	1.97462	2.554e-11
GO:0006260	DNA replication	56	2.93976	6.402e-11
GO:0070727	cellular macromolecule localization	235	1.58932	7.342e-11
GO:0051179	localization	648	1.25832	7.854e-11
GO:0006810	transport	522	1.30852	1.383e-10
GO:0034613	cellular protein localization	233	1.58173	1.383e-10
GO:0071705	nitrogen compound transport	255	1.53798	1.935e-10
GO:1903047	mitotic cell cycle process	114	1.9884	3.106e-10
GO:0090304	nucleic acid metabolic process	292	1.46871	7.034e-10
GO:0051056	regulation of small GTPase mediated signal transduction	71	2.38448	1.714e-09
GO:0006974	cellular response to DNA damage stimulus	130	1.82339	3.843e-09
GO:0051649	establishment of localization in cell	306	1.41658	1.318e-08
GO:0006261	DNA-dependent DNA replication	37	3.3068	1.623e-08
GO:0048193	Golgi vesicle transport	73	2.19897	4.191e-08
GO:0051345	positive regulation of hydrolase activity	125	1.78098	4.298e-08
GO:0006139	nucleobase-containing compound metabolic process	332	1.36565	1.162e-07
GO:0046483	heterocycle metabolic process	351	1.35032	1.162e-07
GO:0016043	cellular component organization	618	1.21866	1.699e-07
GO:0051336	regulation of hydrolase activity	182	1.54974	3.005e-07
GO:0006281	DNA repair	91	1.9183	3.505e-07
GO:1901360	organic cyclic compound metabolic process	376	1.31717	4.451e-07
GO:0006725	cellular aromatic compound metabolic process	352	1.3333	4.451e-07
GO:0034641	cellular nitrogen compound metabolic process	391	1.29743	1.193e-06
GO:0033554	cellular response to stress	225	1.44574	1.247e-06
GO:0010256	endomembrane system organization	78	1.97542	1.32e-06
GO:0000280	nuclear division	60	2.18467	1.876e-06
GO:0006914	autophagy	57	2.22529	2.11e-06
GO:0061919	process utilizing autophagic mechanism	57	2.22529	2.11e-06
GO:0071840	cellular component organization or biogenesis	628	1.19691	2.11e-06
GO:0051301	cell division	85	1.87976	2.682e-06
GO:0033043	regulation of organelle organization	180	1.50196	3.153e-06
GO:0048285	organelle fission	63	2.10275	3.213e-06
GO:0009987	cellular process	1456	1.04627	3.354e-06
GO:0006886	intracellular protein transport	141	1.58833	4.491e-06
GO:0051726	regulation of cell cycle	165	1.52377	4.738e-06
GO:0006259	DNA metabolic process	114	1.67048	7.399e-06
GO:0000725	recombinational repair	29	3.07461	7.399e-06
GO:0006310	DNA recombination	46	2.35758	8.151e-06
GO:0044237	cellular metabolic process	794	1.14654	1.15e-05
GO:0007059	chromosome segregation	54	2.16283	1.164e-05
GO:0010639	negative regulation of organelle organization	70	1.941	1.251e-05
GO:0044770	cell cycle phase transition	56	2.11745	1.349e-05
GO:0050790	regulation of catalytic activity	288	1.33496	1.349e-05
GO:0000724	double-strand break repair via homologous recombination	28	3.02796	1.625e-05
GO:0051640	organelle localization	95	1.72663	2.017e-05
GO:0007017	microtubule-based process	111	1.6466	2.095e-05
GO:0009894	regulation of catabolic process	145	1.53279	2.138e-05
GO:0016925	protein sumoylation	21	3.60471	2.59e-05
GO:0044772	mitotic cell cycle phase transition	54	2.10059	2.759e-05
GO:0090630	activation of GTPase activity	29	2.87715	2.928e-05
GO:0075733	intracellular transport of virus	19	3.80497	3.762e-05
GO:0098813	nuclear chromosome segregation	44	2.24444	5.704e-05
GO:0044260	cellular macromolecule metabolic process	543	1.1923	6.327e-05
GO:0007346	regulation of mitotic cell cycle	96	1.66105	9.504e-05
GO:0016192	vesicle-mediated transport	227	1.36	9.667e-05
GO:0006403	RNA localization	43	2.21432	0.0001085
GO:0097064	ncRNA export from nucleus	15	4.26874	0.0001243
GO:0033365	protein localization to organelle	109	1.59289	0.0001243
GO:0006302	double-strand break repair	41	2.2169	0.0001846
GO:0051321	meiotic cell cycle	44	2.1242	0.0002513
GO:0046473	phosphatidic acid metabolic process	17	3.6768	0.0002549
GO:0046794	transport of virus	19	3.36834	0.0002776
GO:0008152	metabolic process	852	1.11599	0.0003095
GO:1900034	regulation of cellular response to heat	22	3.01153	0.000342
GO:0140014	mitotic nuclear division	35	2.30789	0.0004042
GO:0043085	positive regulation of catalytic activity	185	1.38164	0.0004153
GO:0034654	nucleobase-containing compound biosynthetic process	131	1.4834	0.0004214
GO:0006383	transcription by RNA polymerase III	13	4.39324	0.0004214
GO:0022607	cellular component assembly	281	1.28489	0.0004214
GO:1902579	multi-organism localization	19	3.2614	0.0004242
GO:0044766	multi-organism transport	19	3.2614	0.0004242
GO:0010506	regulation of autophagy	59	1.85475	0.0004242
GO:0010564	regulation of cell cycle process	107	1.55317	0.0004372
GO:0051031	tRNA transport	14	4.09183	0.0004407
GO:0034502	protein localization to chromosome	19	3.21045	0.0005324
GO:0007010	cytoskeleton organization	149	1.4272	0.0006827
GO:0071578	zinc ion import across plasma membrane	6	9.26926	0.0006827
GO:0016241	regulation of macroautophagy	36	2.21198	0.0007059
GO:0051236	establishment of RNA localization	38	2.1515	0.0007609
GO:0019438	aromatic compound biosynthetic process	138	1.44608	0.0007609
GO:0018130	heterocycle biosynthetic process	137	1.44823	0.0007609
GO:0016197	endosomal transport	43	2.03951	0.0007713
GO:0006409	tRNA export from nucleus	13	4.13481	0.0007833
GO:0006658	phosphatidylserine metabolic process	13	4.13481	0.0007833
GO:0071431	tRNA-containing ribonucleoprotein complex export from nucleus	13	4.13481	0.0007833
GO:0046068	cGMP metabolic process	9	5.72513	0.0009196
GO:0006807	nitrogen compound metabolic process	711	1.12905	0.001086
GO:1903046	meiotic cell cycle process	34	2.21494	0.001132
GO:0043170	macromolecule metabolic process	642	1.14076	0.001211
GO:0140013	meiotic nuclear division	32	2.26178	0.001295
GO:0007127	meiosis I	26	2.48821	0.001488
GO:1901362	organic cyclic compound biosynthetic process	151	1.39806	0.001563
GO:0036148	phosphatidylglycerol acyl-chain remodeling	9	5.40707	0.001579
GO:0007018	microtubule-based movement	55	1.80236	0.001752
GO:0061982	meiosis I cell cycle process	26	2.44493	0.002002
GO:0042796	snRNA transcription by RNA polymerase III	6	8.1106	0.002079
GO:0016236	macroautophagy	33	2.17601	0.002079
GO:0098876	vesicle-mediated transport to the plasma membrane	21	2.73611	0.002108
GO:0031329	regulation of cellular catabolic process	117	1.46103	0.002181
GO:0006654	phosphatidic acid biosynthetic process	15	3.37942	0.00228
GO:0045005	DNA-dependent DNA replication maintenance of fidelity	14	3.52088	0.00253
GO:0009395	phospholipid catabolic process	14	3.52088	0.00253
GO:0046434	organophosphate catabolic process	29	2.27253	0.002723
GO:0050658	RNA transport	36	2.05983	0.002877
GO:0050657	nucleic acid transport	36	2.05983	0.002877
GO:0036297	interstrand cross-link repair	16	3.14593	0.003128
GO:0044238	primary metabolic process	751	1.11359	0.003145
GO:0051303	establishment of chromosome localization	19	2.81464	0.003145
GO:0050000	chromosome localization	19	2.81464	0.003145
GO:0045143	homologous chromosome segregation	17	3.01377	0.003161
GO:1902749	regulation of cell cycle G2/M phase transition	39	1.98005	0.003252
GO:0000226	microtubule cytoskeleton organization	74	1.61015	0.003252
GO:0051028	mRNA transport	30	2.20697	0.003298
GO:0046475	glycerophospholipid catabolic process	11	4.10191	0.003574
GO:0019511	peptidyl-proline hydroxylation	8	5.40707	0.004147
GO:0098781	ncRNA transcription	22	2.53097	0.004284
GO:1901990	regulation of mitotic cell cycle phase transition	63	1.66575	0.004406
GO:0009187	cyclic nucleotide metabolic process	13	3.51459	0.004504
GO:0044085	cellular component biogenesis	295	1.23077	0.004738
GO:0051292	nuclear pore complex assembly	6	7.20942	0.004738
GO:0010389	regulation of G2/M transition of mitotic cell cycle	36	1.98627	0.005681
GO:0036150	phosphatidylserine acyl-chain remodeling	9	4.63463	0.00582
GO:0045132	meiotic chromosome segregation	21	2.5233	0.006367
GO:0110156	methylguanosine-cap decapping	7	5.82299	0.006632
GO:0110154	RNA decapping	7	5.82299	0.006632
GO:0006892	post-Golgi vesicle-mediated transport	22	2.45269	0.006632
GO:0034645	cellular macromolecule biosynthetic process	188	1.30157	0.007507
GO:0032006	regulation of TOR signaling	22	2.42766	0.007707
GO:0007030	Golgi organization	27	2.19535	0.007914
GO:2001251	negative regulation of chromosome organization	27	2.19535	0.007914
GO:0006890	retrograde vesicle-mediated transport, Golgi to endoplasmic reticulum	20	2.5445	0.007914
GO:1901987	regulation of cell cycle phase transition	66	1.60751	0.00793
GO:0016482	cytosolic transport	28	2.14749	0.008655
GO:0046471	phosphatidylglycerol metabolic process	11	3.71736	0.008894
GO:1903441	protein localization to ciliary membrane	6	6.48848	0.009758
GO:0000290	deadenylation-dependent decapping of nuclear-transcribed mRNA	6	6.48848	0.009758
GO:1902531	regulation of intracellular signal transduction	211	1.27048	0.01055
GO:0044839	cell cycle G2/M phase transition	27	2.14692	0.01114
GO:0006999	nuclear pore organization	7	5.40707	0.01114
GO:0032007	negative regulation of TOR signaling	13	3.19508	0.01174
GO:0031109	microtubule polymerization or depolymerization	14	3.02796	0.01225
GO:0070925	organelle assembly	99	1.43705	0.01339
GO:0065009	regulation of molecular function	331	1.19475	0.0134
GO:0043467	regulation of generation of precursor metabolites and energy	30	2.02765	0.01365
GO:0031297	replication fork processing	11	3.49869	0.01544
GO:0043933	protein-containing complex subunit organization	183	1.28673	0.01548
GO:0032774	RNA biosynthetic process	77	1.50849	0.01591
GO:0016070	RNA metabolic process	185	1.28327	0.01621
GO:0036151	phosphatidylcholine acyl-chain remodeling	10	3.72901	0.01648
GO:0009058	biosynthetic process	305	1.20157	0.01691
GO:0006397	mRNA processing	68	1.54813	0.01729
GO:0070199	establishment of protein localization to chromosome	7	5.04659	0.01772
GO:0006182	cGMP biosynthetic process	6	5.89862	0.01778
GO:0000070	mitotic sister chromatid segregation	23	2.22076	0.01891
GO:0071704	organic substance metabolic process	780	1.09375	0.01958
GO:0000086	G2/M transition of mitotic cell cycle	26	2.09826	0.01958
GO:0006351	transcription, DNA-templated	75	1.50196	0.02074
GO:0044249	cellular biosynthetic process	288	1.20482	0.02126
GO:0097659	nucleic acid-templated transcription	75	1.49919	0.0217
GO:1990778	protein localization to cell periphery	39	1.78708	0.02299
GO:0099111	microtubule-based transport	32	1.91189	0.02324
GO:0033044	regulation of chromosome organization	53	1.62826	0.02359
GO:0007051	spindle organization	28	2.00527	0.02428
GO:0090305	nucleic acid phosphodiester bond hydrolysis	46	1.69201	0.02429
GO:0009059	macromolecule biosynthetic process	189	1.26712	0.02437
GO:0046503	glycerolipid catabolic process	15	2.70353	0.02439
GO:0006644	phospholipid metabolic process	57	1.59278	0.02457
GO:0051129	negative regulation of cellular component organization	93	1.42452	0.0247
GO:1990414	replication-born double-strand break repair via sister chromatid exchange	5	6.75883	0.02532
GO:0006268	DNA unwinding involved in DNA replication	7	4.73118	0.02618
GO:0016239	positive regulation of macroautophagy	16	2.58248	0.02652
GO:0033046	negative regulation of sister chromatid segregation	10	3.48843	0.02679
GO:0016572	histone phosphorylation	10	3.48843	0.02679
GO:0010508	positive regulation of autophagy	25	2.07964	0.02679
GO:0044271	cellular nitrogen compound biosynthetic process	175	1.27697	0.02688
GO:0031503	protein-containing complex localization	41	1.73874	0.02688
GO:0045875	negative regulation of sister chromatid cohesion	4	8.6513	0.02706
GO:1990049	retrograde neuronal dense core vesicle transport	4	8.6513	0.02706
GO:0016237	lysosomal microautophagy	4	8.6513	0.02706
GO:0034727	piecemeal microautophagy of the nucleus	4	8.6513	0.02706
GO:0097500	receptor localization to non-motile cilium	4	8.6513	0.02706
GO:0036152	phosphatidylethanolamine acyl-chain remodeling	9	3.74335	0.02809
GO:0019934	cGMP-mediated signaling	8	4.11967	0.02809
GO:0009303	rRNA transcription	8	4.11967	0.02809
GO:0061641	CENP-A containing chromatin organization	12	3.0179	0.02969
GO:0034080	CENP-A containing nucleosome assembly	12	3.0179	0.02969
GO:0046578	regulation of Ras protein signal transduction	33	1.84905	0.03077
GO:0007033	vacuole organization	25	2.04813	0.0316
GO:0031570	DNA integrity checkpoint	27	1.98627	0.0316
GO:0000079	regulation of cyclin-dependent protein serine/threonine kinase activity	20	2.25294	0.03244
GO:0051985	negative regulation of chromosome segregation	10	3.37942	0.03267
GO:0034504	protein localization to nucleus	29	1.92399	0.03372
GO:0051128	regulation of cellular component organization	265	1.20308	0.03611
GO:0007019	microtubule depolymerization	7	4.45288	0.03626
GO:1903311	regulation of mRNA metabolic process	51	1.60326	0.0372
GO:0007063	regulation of sister chromatid cohesion	8	3.93241	0.03828
GO:0006275	regulation of DNA replication	22	2.1242	0.03921
GO:0070192	chromosome organization involved in meiotic cell cycle	16	2.4718	0.03921
GO:0032387	negative regulation of intracellular transport	14	2.6561	0.03962
GO:1901576	organic substance biosynthetic process	295	1.18638	0.04015
GO:0044093	positive regulation of molecular function	205	1.23573	0.04305
GO:0017038	protein import	26	1.96621	0.04421
GO:0035562	negative regulation of chromatin binding	5	6.00785	0.04421
GO:0061820	telomeric D-loop disassembly	5	6.00785	0.04421
GO:0080135	regulation of cellular response to stress	95	1.38643	0.04482
GO:0051656	establishment of organelle localization	55	1.55294	0.04787
GO:0030004	cellular monovalent inorganic cation homeostasis	22	2.08694	0.04829
GO:0034508	centromere complex assembly	13	2.70353	0.04922
GO:0006893	Golgi to plasma membrane transport	13	2.70353	0.04922
GO:0010970	transport along microtubule	27	1.92093	0.04922

## Sheet: SupTabS26
Supplementary Table S26.
Gene Ontology (GO) Cellular Components enriched in the MC genes with 0.5-0.75 fraction of UC proteins
in one-step interactome neighborhood of their encoded proteins.
N_sample -- the observed number of genes belonging to a GO category in the gene sample;
Ratio -- the ratio of observed to expected numbers of genes belonging to a GO category in the gene sample;
q-value -- false discovery rate (can be considered as p-value corrected for multiple comparisons).
GO_ID	GO_name	N_sample	Ratio	q-value
GO:0005622	intracellular	1493	1.12266	3.316e-26
GO:0005737	cytoplasm	1260	1.18723	4.742e-25
GO:0043229	intracellular organelle	1320	1.13171	2.025e-16
GO:0043226	organelle	1387	1.10308	2.301e-13
GO:0005654	nucleoplasm	498	1.36243	4.037e-13
GO:0043227	membrane-bounded organelle	1291	1.11713	1.673e-12
GO:0043231	intracellular membrane-bounded organelle	1141	1.13941	1.752e-11
GO:0005871	kinesin complex	25	5.40048	3.903e-11
GO:0015630	microtubule cytoskeleton	192	1.6577	1.199e-10
GO:0016604	nuclear body	134	1.84139	3.034e-10
GO:0005829	cytosol	603	1.25539	8.999e-10
GO:0000776	kinetochore	41	3.2324	9.432e-10
GO:0000775	chromosome, centromeric region	50	2.75535	3.198e-09
GO:0098687	chromosomal region	70	2.16638	5.494e-08
GO:0005875	microtubule associated complex	41	2.80278	1.003e-07
GO:0031090	organelle membrane	423	1.28953	1.743e-07
GO:0005815	microtubule organizing center	121	1.67125	1.05e-06
GO:0005730	nucleolus	137	1.61191	1.05e-06
GO:0000779	condensed chromosome, centromeric region	33	2.92157	1.104e-06
GO:0031981	nuclear lumen	556	1.21713	1.104e-06
GO:0000777	condensed chromosome kinetochore	30	3.05688	1.55e-06
GO:0032991	protein-containing complex	572	1.20573	2.296e-06
GO:0005813	centrosome	95	1.76002	2.677e-06
GO:1902554	serine/threonine protein kinase complex	26	3.15534	5.965e-06
GO:0005856	cytoskeleton	279	1.33694	6.731e-06
GO:0000307	cyclin-dependent protein kinase holoenzyme complex	17	4.27015	7.691e-06
GO:0043228	non-membrane-bounded organelle	575	1.19342	7.751e-06
GO:0012505	endomembrane system	511	1.21276	7.751e-06
GO:0043232	intracellular non-membrane-bounded organelle	574	1.19341	7.751e-06
GO:0043657	host cell	21	3.48954	1.249e-05
GO:0018995	host cellular component	21	3.48954	1.249e-05
GO:0005819	spindle	64	1.88869	2.905e-05
GO:0000793	condensed chromosome	44	2.18001	3.463e-05
GO:0005634	nucleus	780	1.13465	4.863e-05
GO:1902911	protein kinase complex	26	2.70024	0.0001137
GO:0031975	envelope	159	1.42165	0.0001305
GO:0031967	organelle envelope	159	1.42165	0.0001305
GO:0005643	nuclear pore	22	2.82882	0.0002788
GO:0098798	mitochondrial protein complex	47	1.93021	0.000426
GO:0061695	transferase complex, transferring phosphorus-containing groups	45	1.95198	0.0004763
GO:0070013	intracellular organelle lumen	639	1.14061	0.0005486
GO:0031974	membrane-enclosed lumen	639	1.14061	0.0005486
GO:0043233	organelle lumen	639	1.14061	0.0005486
GO:0005874	microtubule	67	1.69476	0.0005486
GO:0005776	autophagosome	22	2.50128	0.001912
GO:0005635	nuclear envelope	70	1.60524	0.002076
GO:0000120	RNA polymerase I transcription regulator complex	4	10.801	0.00309
GO:0000813	ESCRT I complex	6	6.48058	0.003901
GO:0008023	transcription elongation factor complex	15	2.89311	0.00502
GO:0042175	nuclear outer membrane-endoplasmic reticulum membrane network	139	1.34408	0.006394
GO:0016607	nuclear speck	59	1.59314	0.008754
GO:0031965	nuclear membrane	47	1.68653	0.009889
GO:1990316	Atg1/ULK1 kinase complex	5	6.7506	0.01099
GO:0005789	endoplasmic reticulum membrane	135	1.33163	0.01099
GO:0034045	phagophore assembly site membrane	7	4.72542	0.01102
GO:0005761	mitochondrial ribosome	19	2.35883	0.01102
GO:0000313	organellar ribosome	19	2.35883	0.01102
GO:0016605	PML body	21	2.24574	0.01102
GO:0000939	condensed chromosome inner kinetochore	4	8.64077	0.0114
GO:0000276	mitochondrial proton-transporting ATP synthase complex, coupling factor F(o)	6	5.40048	0.01165
GO:0098805	whole membrane	199	1.25329	0.01165
GO:0000421	autophagosome membrane	11	3.2111	0.01173
GO:0000407	phagophore assembly site	10	3.3753	0.01341
GO:0000780	condensed nuclear chromosome, centromeric region	10	3.3753	0.01341
GO:0000778	condensed nuclear chromosome kinetochore	7	4.44745	0.01483
GO:0035577	azurophil granule membrane	14	2.65287	0.01643
GO:0048471	perinuclear region of cytoplasm	93	1.39706	0.01666
GO:0016469	proton-transporting two-sector ATPase complex	13	2.75319	0.01701
GO:0099080	supramolecular complex	155	1.28287	0.01706
GO:0098588	bounding membrane of organelle	237	1.21434	0.01706
GO:0090576	RNA polymerase III transcription regulator complex	5	6.00053	0.01706
GO:0008091	spectrin	5	6.00053	0.01706
GO:0019185	snRNA-activating protein complex	3	10.801	0.02123
GO:0034990	nuclear mitotic cohesin complex	3	10.801	0.02123
GO:0000127	transcription factor TFIIIC complex	4	7.20064	0.02478
GO:0043240	Fanconi anaemia nuclear complex	6	4.62898	0.02478
GO:0045263	proton-transporting ATP synthase complex, coupling factor F(o)	6	4.62898	0.02478
GO:0001673	male germ cell nucleus	6	4.62898	0.02478
GO:1902555	endoribonuclease complex	9	3.24029	0.0291
GO:1905348	endonuclease complex	10	3.00027	0.03001
GO:0005740	mitochondrial envelope	95	1.34835	0.03809
GO:0030868	smooth endoplasmic reticulum membrane	4	6.17198	0.04927
GO:0005753	mitochondrial proton-transporting ATP synthase complex	7	3.60032	0.04928
GO:0030904	retromer complex	7	3.60032	0.04928

[truncated: 6 more sheets: SupTabS27, SupTabS28, SupTabS29, SupTabS30, SupTabS31, SupTabS32]
